# Supplementary material for: Aging clocks delineate neuron types vulnerable or resilient to neurodegeneration and identify neuroprotective interventions
Source: Nat Aging. 2026 Feb 3;6(4):849–68. doi: 10.1038/s43587-026-01067-5 (PMC13099438; doi:10.1038/s43587-026-01067-5)
Supplement: Supplementary file 3 — Raw data and statistics. [file 43587_2026_1067_MOESM3_ESM.xlsx]

## Sheet: Fig.1
		Neuron	CENGEN_BitAge	Calico_D1_BitAge	CENGEN_StochasticClock	Calico_D1_StochasticClock	CENGEN_Bulk_StochasticClock	CENGEN_Bulk_BitAge	Median_logLength
		ADA	119.913	119.616	130.611	77.4551			3.44498
		ADE	126		115.658				3.00173
		ADF	151.961	141.019	186.341	112.779			2.72263
		ADL	176.889	166.012	209.778	128.587	177.141	145.37	3.07374
		AFD	121.655	126.41	160.575	85.1908	180.038	117.89	2.97995
		AIA	118.314	128.115	111.127	71.2411			3.02344
		AIB	121.434	109.474	126.975	68.0851			3.16814
		AIM	124.234	118.275	156.674	81.0258			2.99953
		AIN	134.817	127.68	134.297	90.6208	170.169	135.025	3.09313
		AIY	122.909		130.652		112.737	108.777	3.18518
		AIZ	117.292	129.471	111.056	57.0059			3.19597
		ALA	125.717	119.462	101.351	38.723			3.0466
		ALM	130.805		122.533				3.5646
		ALN	107.401		58.7876				3.05164
		AQR	121.454		142.192				3.63986
		AS	114.878	115.71	87.5518	56.2529
		ASEL	138.557	133.658	166.852	85.0043	177.607	119.082	2.68682
		ASER	124.968		170.391		215.445	135.785
		ASG	152.139	160.186	198.81	119.456	172.401	142.037	3.04299
		ASH	124.963	132.549	196.903	106.425			3.00161
		ASI	147.882	137.173	198.626	113.608	173.299	129.065	2.9526
		ASJ	158.983	144.531	216.479	121.58			2.84112
		ASK	154.4	132.565	226.628	114.034	212.641	150.064	2.89737
		AUA	130.038	129.144	143.947	82.2859			2.9284
		AVA	132.636		125.047		144.347	126.714
		AVB	113.694	124.204	117.421	70.5868
		AVD	130.962	114.265	97.3697	65.1287			3.63073
		AVE	136.995		119.347		144.92	122.674
		AVF	113	120.272	107.134	52.9554			3.34375
		AVG	121.454	120.19	118.91	56.9588	103.068	111.718	4.14226
		AVH	134.515		120.055		150.754	122.613	2.93703
		AVJ	119.333		116.424				3.09729
		AVK	119.256		114.505		115.019	103.973	3.02732
		AVL	127.547		104.805				3.34384
		AVM	132.996		90.9664		142.054	127.463	3.42319
		AWA	139.732	134.16	221.207	105.805	185.951	125.371	3.08873
		AWB	125.226	117.855	153.335	99.7141	163.82	119.891
		AWC_OFF	125.437		159.307				2.83952
		AWC_ON	134.944		172.184				3.11707
		BAG	125.696	137.431	155.018	87.497	178.763	124.955	3.31674
		BDU	115.569		124.903				3.09339
		CAN	107.371		106.431		107.064	76.4033	3.3359
		CEP	126.968	119.897	149.332	74.2122
		DA	120.756		99.309		109.472	100.078
		DA9	121.617		71.4738
		DB	120.441		101.734
		DB01	124.632		108.786
		DVA	117.645	116.422	85.6587	66.7759			3.08575
		DVB	133.995		118.004				3.37283
		DVC	109.889	110.556	94.6525	64.8678			3.27148
		FLP	97.9655	131.699	101.597	66.1259			3.14051
		HSN	119.087	121.748	117.042	86.6309
		I1	138.956		97.2505				3.20944
		I2	103.326		61.467				3.35411
		I3	122.63		75.2
		I4	135.876	119.033	114.851	66.6657
		I5	140.631	115.701	114.413	60.8478	113.98	98.5273	3.33068
		I6	109.406	111.411	71.2762	63.8847			3.49309
		IL1	116.854	119.381	74.8962	64.6377	188.876	114.321
		IL2_DV	134.223		151.58				3.08925
		IL2_LR	130.739		147.436				3.18886
		LUA	104.755	115.619	86.2146	62.3345
		M1	115.577	112.657	118.62	81.178			3.25477
		M2	115.625	113.236	100.72	62.5806
		M3	127.561	121.342	74.7479	57.3872			2.99167
		M4	99.8724	101.558	58.106	65.0602
		M5	132.713	115.227	87.764	64.4552			3.30664
		MC	121.244		94.3939
		MI	130.177	109.625	125.068	68.7447			3.2741
		NSM	137.933	137.209	119.961	77.8779	118.192	108.289	3.13216
		OLL	103.935	125.21	86.3995	77.8314	120.635	124.1	3.55786
		OLQ	116.915	120.502	95.0891	87.3148	131.895	89.5125
		PDA	123.715		59.3425				3.25935
		PDB	117.479		70.5947				3.53582
		PDE	128.932	109.089	123.716	51.5162			3.16876
		PHA	133.56		156.196		173.642	125.624	3.69434
		PHB	133.501		146.686
		PHC	100.512		81.8987				3.41814
		PLM	114.009	113.817	99.4835	55.141			3.45408
		PLN	131.136		103.817				3.00732
		PQR	125.593		109.87				3.2979
		PVC	111.272	118.697	85.0007	57.1393	124.011	103.959
		PVD	120.999	131.6	94.2769	75.8174	127.119	129.755	3.14051
		PVM	119.348		94.5104		151.641	105.208	3.53257
		PVN	115.758		63.7376
		PVP	108.529	121.763	97.2708	65.0585			3.43867
		PVQ	149.16	127.395	164.62	75.9893			2.77764
		PVR	102.617	117.438	95.8856	66.8351			3.24011
		PVT	113.313	106.004	93.114	52.328
		PVW	139.227		116.168				3.36642
		RIA	139.455	126.098	106.354	58.8751	118.752	107.433	3.12679
		RIB	112.823	116.797	114.188	56.3985
		RIC	116.121	126.074	160.517	92.7184	170.346	110.738	3.17941
		RID	139.5	126.115	115.891	74.6222			3.63073
		RIF	110.199		107.636
		RIG	122.892	133.72	127.732	66.4004			2.90141
		RIH	120.063	118.125	89.4463	61.6719			3.38081
		RIM	114.285		132.197		143.681	110.167	3.04632
		RIP	138.652	124.908	94.7756	80.5958
		RIR	121.872	115.378	112.703	51.1753
		RIS	114.85	117.291	90.986	61.9651	109.24	98.9861	3.03771
		RIV	115.387		116.781				3.21909
		RMD_DV	130.649		105.044
		RMD_LR	130.701		104.51				3.23259
		RME_DV	120.669		91.2587
		RME_LR	110.956		78.9783
		RMF	136.933		136.73
		RMG	118.558	131.63	99.1774	84.5137			3.1719
		RMH	143.818	131.508	116.651	88.0354			3.2163
		SAA	119.372		83.893
		SAB	125.568		87.9026
		SDQ	115.97	117.33	99.3726	58.6041			2.98346
		SIA	136.612		135.056				3.73894
		SIB	120.708	112.366	108.702	75.0517
		SMB	139.997		132.092				3.03039
		SMD	125.087	124.448	126.09	92.1504	175.977	117.422	3.15391
		URA	132.486		101.293				3.64729
		URB	113.85		101.134				3.35889
		URX	148.556	126.903	148.278	87.0482			3.35298
		URY	106.162		73.0851
		VA	116.803		109.258
		VA12	129.113		86.2593				3.49844
		VB	128.577		116.257		126.318	118.835
		VB01	131.118		135.76				3.28217
		VB02	148.843		144.665
		VC	109.823		94.2317		101.225	108.695	3.06188
		VC_4_5	110.885		67.2141				2.9881
		VD_DD	108.223		128.452				3.85926
		1B					1D
		Pearson correlation	0.6543063005984581				Welch's t-test	0.0154420554890971
		p-value	5.51e-17
		Marker genes in Fig. 1C
		gene	Neuron	gene_name	p_val	avg_log2FC	pct.1	pct.2	p_val_adj	Length	logLength	CENGEN_BitAge	GeneSet
		WBGene00013023	FLP	Y48G10A.6	0	6.14	0.954	0.009	0	1382	3.14051	97.9655	20% Youngest
		WBGene00077775	PHC	nlp-58	0	5.42	0.938	0.036	0	2619	3.41814	100.512	20% Youngest
		WBGene00001453	PVR	flp-10	0	2.86	0.931	0.033	0	1174	3.06967	102.617	20% Youngest
		WBGene00000452	PVR	ceh-31	0	2.59	0.917	0.011	0	1774	3.24895	102.617	20% Youngest
		WBGene00003171	PVR	mec-7	2.09e-305	1.8	0.903	0.04	4.225e-301	1833	3.26316	102.617	20% Youngest
		WBGene00001447	PVR	flp-4	2.262e-286	3.98	0.972	0.053	4.573e-282	6726	3.82776	102.617	20% Youngest
		WBGene00001463	PVR	flp-20	0	4.66	0.958	0.045	0	618	2.79099	102.617	20% Youngest
		WBGene00016684	I2	nlp-43	3.072e-267	2.27	0.929	0.019	6.209e-263	2260	3.35411	103.326	20% Youngest
		WBGene00011141	OLL	nlp-66	0	5.88	0.971	0.006	0	716	2.85491	103.935	20% Youngest
		WBGene00016957	OLL	atic-1	1.985e-121	2.34	0.941	0.056	4.011e-117	18231	4.26081	103.935	20% Youngest
		WBGene00022191	CAN	Y71H2B.1	0	3.06	0.975	0.002	0	2349	3.37088	107.371	20% Youngest
		WBGene00206386	CAN	K10C2.12	0	5.98	0.992	0.004	0	711	2.85187	107.371	20% Youngest
		WBGene00012457	CAN	acbp-6	0	6.33	0.991	0.011	0	1419	3.15198	107.371	20% Youngest
		WBGene00003242	CAN	mig-6	0	4.58	0.981	0.049	0	15173	4.18107	107.371	20% Youngest
		WBGene00018348	CAN	F42C5.6	0	3.61	0.977	0.001	0	629	2.79865	107.371	20% Youngest
		WBGene00019713	CAN	pqn-52	0	3.38	0.962	0.031	0	3742	3.5731	107.371	20% Youngest
		WBGene00013884	CAN	ZC412.3	0	5.17	0.984	0.008	0	3031	3.48159	107.371	20% Youngest
		WBGene00020634	CAN	acs-9	0	2.77	0.959	0.001	0	2449	3.38899	107.371	20% Youngest
		WBGene00017442	CAN	F13H8.9	0	2.76	0.955	0.005	0	1426	3.15412	107.371	20% Youngest
		WBGene00009879	CAN	F49C12.10	0	2.61	0.936	0.001	0	1291	3.11093	107.371	20% Youngest
		WBGene00017278	CAN	F09C12.6	0	2.44	0.955	0.001	0	2292	3.36021	107.371	20% Youngest
		WBGene00016089	CAN	aexr-1	0	2.02	0.942	0.001	0	3346	3.52453	107.371	20% Youngest
		WBGene00011707	CAN	T11B7.2	0	2	0.93	0.017	0	1131	3.05346	107.371	20% Youngest
		WBGene00000857	CAN	cwn-1	0	1.99	0.939	0.009	0	2615	3.41747	107.371	20% Youngest
		WBGene00022662	CAN	ZK112.6	0	1.87	0.909	0.001	0	2528	3.40278	107.371	20% Youngest
		WBGene00009183	CAN	F27C8.2	0	1.73	0.904	0.006	0	2731	3.43632	107.371	20% Youngest
		WBGene00016324	CAN	C32E8.6	0	2.97	0.974	0.004	0	2834	3.4524	107.371	20% Youngest
		WBGene00022251	ALN	blos-2	1.467e-76	4.05	0.964	0.081	2.965e-72	953	2.97909	107.401	20% Youngest
		WBGene00003758	ALN	nlp-20	0	3.94	0.964	0.016	0	1017	3.00732	107.401	20% Youngest
		WBGene00012034	ALN	T26C5.4	0	4.72	0.964	0.017	0	1474	3.1685	107.401	20% Youngest
		WBGene00006762	VD_DD	unc-25	0	4.77	0.944	0.02	0	7232	3.85926	108.223	20% Youngest
		WBGene00017291	PVP	F09E5.14	0	2.98	0.913	0.003	0	2209	3.3442	108.529	20% Youngest
		WBGene00009887	PVP	glb-17	0	3.18	0.907	0.007	0	3413	3.53314	108.529	20% Youngest
		WBGene00044510	I6	K07H8.11	0	4.52	0.903	0.008	0	2207	3.3438	109.406	20% Youngest
		WBGene00001447	I6	flp-4	3.388e-226	3.37	0.935	0.053	6.847e-222	6726	3.82776	109.406	20% Youngest
		WBGene00016109	I6	C25G6.4	0	4.4	0.952	0.018	0	2031	3.30771	109.406	20% Youngest
		WBGene00044686	VC	flp-28	0	3.63	0.974	0.039	0	652	2.81425	109.823	20% Youngest
		WBGene00011551	VC	T06G6.12	0	3.54	0.953	0.009	0	849	2.92891	109.823	20% Youngest
		WBGene00003744	VC	nlp-6	0	4.08	0.939	0.018	0	2770	3.44248	109.823	20% Youngest
		WBGene00016684	DVC	nlp-43	0	5.85	0.983	0.018	0	2260	3.35411	109.889	20% Youngest
		WBGene00020229	DVC	T05A8.3	0	5.18	0.977	0.053	0	2786	3.44498	109.889	20% Youngest
		WBGene00016028	DVC	flp-24	0	2.28	0.925	0.039	0	1036	3.01536	109.889	20% Youngest
		WBGene00044686	VC_4_5	flp-28	0	2.15	0.951	0.05	0	652	2.81425	110.885	20% Youngest
		WBGene00016114	VC_4_5	flp-27	0	4.49	0.961	0.058	0	1664	3.22115	110.885	20% Youngest
		WBGene00011551	VC_4_5	T06G6.12	0	3.16	0.931	0.021	0	849	2.92891	110.885	20% Youngest
		WBGene00017850	AVF	F27B10.1	0	6.79	0.978	0.049	0	3229	3.50907	113	20% Youngest
		WBGene00003752	AVF	nlp-14	0	4.87	0.964	0.062	0	2000	3.30103	113	20% Youngest
		WBGene00016114	AVF	flp-27	0	3.91	0.96	0.056	0	1664	3.22115	113	20% Youngest
		WBGene00194921	URB	ZK742.7	0	6.28	0.924	0.016	0	2285	3.35889	113.85	20% Youngest
		WBGene00003471	PLM	mtd-1	0	4.51	0.965	0.011	0	3777	3.57715	114.009	20% Youngest
		WBGene00003178	PLM	mec-17	0	6.26	0.981	0.015	0	3381	3.52905	114.009	20% Youngest
		WBGene00003171	PLM	mec-7	0	6.28	0.984	0.037	0	1833	3.26316	114.009	20% Youngest
		WBGene00001463	PLM	flp-20	0	3.38	0.917	0.042	0	618	2.79099	114.009	20% Youngest
		WBGene00003174	PLM	mec-10	0	2.86	0.925	0.011	0	4554	3.65839	114.009	20% Youngest
		WBGene00003173	PLM	mec-9	0	2.51	0.947	0.036	0	7506	3.87541	114.009	20% Youngest
		WBGene00003179	PLM	mec-18	0	3.94	0.968	0.013	0	3051	3.48444	114.009	20% Youngest
		WBGene00001462	RIM	flp-19	0	4.12	0.982	0.061	0	1145	3.05881	114.285	20% Youngest
		WBGene00015354	RIM	snet-1	0	1.83	0.919	0.057	0	856	2.93247	114.285	20% Youngest
		WBGene00009095	RIM	F23H12.7	0	2.54	0.918	0.001	0	1283	3.10823	114.285	20% Youngest
		WBGene00011254	RIM	R12G8.1	0	2.63	0.928	0.088	0	1277	3.10619	114.285	20% Youngest
		WBGene00008914	RIM	F17C11.2	0	3.35	0.949	0.08	0	823	2.9154	114.285	20% Youngest
		WBGene00015948	RIM	C18A11.2	0	3.47	0.967	0.04	0	529	2.72346	114.285	20% Youngest
		WBGene00006562	RIM	tdc-1	0	3.72	0.955	0.009	0	3018	3.47972	114.285	20% Youngest
		WBGene00020229	RIS	T05A8.3	1.196e-212	4.15	0.964	0.054	2.417e-208	2786	3.44498	114.85	20% Youngest
		WBGene00001454	RIS	flp-11	9.666e-196	8.59	1	0.067	1.954e-191	795	2.90037	114.85	20% Youngest
		WBGene00045195	RIS	F53F4.17	0	2.49	0.964	0.011	0	304	2.48287	114.85	20% Youngest
		WBGene00007515	RIS	C10C6.7	0	4.23	0.982	0.01	0	2102	3.32263	114.85	20% Youngest
		WBGene00015427	RIV	C04E6.13	0	2.59	0.914	0.035	0	1076	3.03181	115.387
		WBGene00019734	RIV	nlp-64	0	3.13	0.914	0.064	0	2549	3.40637	115.387
		WBGene00015790	BDU	C15C7.4	0	4.37	0.964	0.056	0	1952	3.29048	115.569
		WBGene00008484	BDU	E04D5.5	0	3.28	0.925	0.052	0	1381	3.14019	115.569
		WBGene00008434	BDU	D2089.3	0	3.09	0.908	0.021	0	1598	3.20358	115.569
		WBGene00015708	BDU	C12D5.5	0	4.42	0.908	0.004	0	766	2.88423	115.569
		WBGene00194692	BDU	T02C12.5	0	5.12	0.954	0.07	0	1671	3.22298	115.569
		WBGene00011428	BDU	nlp-80	0	5.09	0.964	0.091	0	659	2.81889	115.569
		WBGene00020126	M1	flp-26	0	6.12	0.986	0.029	0	504	2.70243	115.577
		WBGene00013548	M1	lury-1	0	7.31	0.991	0.011	0	3705	3.56879	115.577
		WBGene00000998	M1	dig-1	0	2.29	0.915	0.08	0	48456	4.68535	115.577
		WBGene00001466	M1	flr-2	0	2.51	0.934	0.02	0	1305	3.11561	115.577
		WBGene00002101	M1	ins-18	0	2.58	0.915	0.055	0	2224	3.34713	115.577
		WBGene00011899	M1	nlp-68	0	3.26	0.943	0.019	0	1082	3.03423	115.577
		WBGene00018005	M1	nlp-62	0	3.89	0.929	0.013	0	841	2.9248	115.577
		WBGene00044686	M1	flp-28	0	3.81	0.953	0.049	0	652	2.81425	115.577
		WBGene00002111	M1	ins-28	0	5.85	0.976	0.021	0	1260	3.10037	115.577
		WBGene00001455	SDQ	flp-12	0	4.62	0.917	0.032	0	1069	3.02898	115.97
		WBGene00044615	SDQ	B0252.8	0	4.16	0.904	0.088	0	797	2.90146	115.97
		WBGene00270318	SDQ	F26G1.15	0	3.36	0.923	0.001	0	1047	3.01995	115.97
		WBGene00010982	RIC	flp-32	0	5.06	0.978	0.079	0	1185	3.07372	116.121
		WBGene00194692	RIC	T02C12.5	0	3.87	0.926	0.063	0	1671	3.22298	116.121
		WBGene00019750	RIC	M03D4.3	0	3.75	0.954	0.023	0	1744	3.24155	116.121
		WBGene00010290	AIZ	F58H1.7	0	3.79	0.963	0.063	0	1816	3.25912	117.292
		WBGene00003756	AIZ	nlp-18	0	5.7	0.98	0.05	0	2425	3.38471	117.292
		WBGene00002100	AIZ	ins-17	0	4.45	0.966	0.055	0	654	2.81558	117.292
		WBGene00001459	AIZ	flp-16	0	2.27	0.903	0.08	0	2111	3.32449	117.292
		WBGene00002266	PDB	lec-3	1.806e-121	1.73	0.932	0.092	3.651e-117	9239	3.96562	117.479
		WBGene00001374	PDB	exp-2	2.995e-182	2.33	0.966	0.069	6.053e-178	12570	4.09934	117.479
		WBGene00020690	PDB	T22E5.1	2.359e-138	3.51	1	0.095	4.768e-134	613	2.78746	117.479
		WBGene00001385	PDB	far-1	1.888e-113	2.36	0.966	0.096	3.816e-109	808	2.90741	117.479
		WBGene00009333	PDB	zzz-1	0	2.64	0.983	0.007	0	2411	3.3822	117.479
		WBGene00006693	PDB	twk-43	4.215e-131	1.84	0.949	0.087	8.519e-127	9890	3.9952	117.479
		WBGene00016979	PDB	C56G2.4	0	1.94	0.932	0.026	0	4107	3.61352	117.479
		WBGene00003750	DVA	nlp-12	0	7.59	1	0.007	0	575	2.75967	117.645
		WBGene00001458	DVA	flp-15	0	6.07	1	0.042	0	4439	3.64729	117.645
		WBGene00012391	DVA	Y6B3B.7	0	2.19	0.902	0.016	0	3881	3.58894	117.645
		WBGene00001959	DVA	hlh-15	0	1.96	0.902	0.006	0	424	2.62737	117.645
		WBGene00003746	DVA	nlp-8	8.586e-158	1.98	0.902	0.067	1.735e-153	1367	3.13577	117.645
		WBGene00012035	DVA	T26C5.5	9.386e-157	4.25	1	0.091	1.897e-152	843	2.92583	117.645
		WBGene00008914	DVA	F17C11.2	2.616e-135	2.57	0.951	0.088	5.288e-131	823	2.9154	117.645
		WBGene00001462	AIA	flp-19	0	5.41	0.992	0.067	0	1145	3.05881	118.314
		WBGene00001445	AIA	flp-2	0	5.36	0.976	0.039	0	815	2.91116	118.314
		WBGene00002111	AIA	ins-28	0	4.84	0.96	0.02	0	1260	3.10037	118.314
		WBGene00012145	RMG	nlp-46	0	3.52	0.913	0.007	0	1226	3.08849	118.558
		WBGene00013334	RMG	nlp-56	0	4.12	0.978	0.001	0	1413	3.15014	118.558
		WBGene00001464	RMG	flp-21	0	4.24	0.946	0.039	0	658	2.81823	118.558
		WBGene00001457	RMG	flp-14	0	7.02	0.989	0.048	0	4273	3.63073	118.558
		WBGene00019160	AVK	nlp-49	0	6.05	0.979	0.029	0	692	2.84011	119.256
		WBGene00006979	AVK	zig-2	0	4.77	0.903	0.007	0	1061	3.02572	119.256
		WBGene00001444	AVK	flp-1	0	9.19	0.981	0.002	0	1423	3.1532	119.256
		WBGene00022472	AVK	Y119C1B.6	0	2.48	0.93	0.019	0	1231	3.09026	119.256
		WBGene00001462	AVJ	flp-19	0	4.37	0.989	0.059	0	1145	3.05881	119.333
		WBGene00003746	AVJ	nlp-8	0	2.23	0.928	0.058	0	1367	3.13577	119.333
		WBGene00003178	PVM	mec-17	0	4.22	0.984	0.018	0	3381	3.52905	119.348
		WBGene00003173	PVM	mec-9	4.846e-289	2.66	0.905	0.039	9.795e-285	7506	3.87541	119.348
		WBGene00020229	PVM	T05A8.3	4.333e-223	3.51	0.937	0.054	8.757e-219	2786	3.44498	119.348
		WBGene00019355	PVM	K03B4.4	3.961e-189	3.12	0.937	0.063	8.006e-185	3142	3.49721	119.348
		WBGene00003166	PVM	mec-2	2.654e-191	2.17	0.921	0.062	5.365e-187	23076	4.36316	119.348
		WBGene00001463	PVM	flp-20	1.919e-281	4.45	0.952	0.045	3.879e-277	618	2.79099	119.348
		WBGene00001451	PVM	flp-8	0	4.83	1	0.014	0	848	2.9284	119.348
		WBGene00003471	PVM	mtd-1	0	2.15	0.905	0.014	0	3777	3.57715	119.348
		WBGene00003174	PVM	mec-10	0	2.89	0.937	0.014	0	4554	3.65839	119.348
		WBGene00003179	PVM	mec-18	0	3.3	0.921	0.016	0	3051	3.48444	119.348
		WBGene00007487	PVM	C09G1.5	0	3.9	0.905	0.027	0	3281	3.51601	119.348
		WBGene00003171	PVM	mec-7	0	4.19	1	0.04	0	1833	3.26316	119.348
		WBGene00003165	PVM	mec-1	1.372e-248	3.62	0.921	0.048	2.773e-244	9888	3.99511	119.348
		WBGene00020229	ADA	T05A8.3	0	3.56	0.927	0.049	0	2786	3.44498	119.913
		WBGene00022254	RIH	nlp-71	0	6.34	0.967	0.064	0	4025	3.60477	120.063
		WBGene00045336	RIH	R11D1.12	0	4.47	0.967	0.026	0	1435	3.15685	120.063
		WBGene00013023	PVD	Y48G10A.6	0	5.76	0.952	0.009	0	1382	3.14051	120.999
		WBGene00006380	AIB	tab-1	0	3.36	0.928	0.008	0	1539	3.18724	121.434
		WBGene00003756	AIB	nlp-18	0	3.59	0.972	0.07	0	2425	3.38471	121.434
		WBGene00015354	AIB	snet-1	0	6.56	0.971	0.055	0	856	2.93247	121.434
		WBGene00000092	AVG	ags-3	0	3.45	0.916	0.088	0	13876	4.14226	121.454
		WBGene00001553	AQR	gcy-33	0	4.66	0.97	0.013	0	5992	3.77757	121.454
		WBGene00019355	AQR	K03B4.4	0	3.28	0.925	0.063	0	3142	3.49721	121.454
		WBGene00016684	AQR	nlp-43	0	2.78	0.925	0.018	0	2260	3.35411	121.454
		WBGene00001557	AQR	gcy-37	0	2.5	0.917	0.006	0	8522	3.93054	121.454
		WBGene00044568	AFD	ntc-1	0	6.11	0.992	0.007	0	592	2.77232	121.655
		WBGene00009087	AFD	F23D12.3	0	5.22	0.971	0.013	0	829	2.91855	121.655
		WBGene00007542	AFD	C12D8.15	0	3.4	0.931	0.003	0	686	2.83632	121.655
		WBGene00019293	AFD	K02A6.2	0	3.47	0.918	0.023	0	701	2.84572	121.655
		WBGene00020190	AFD	guk-1	0	4.06	0.939	0.094	0	3364	3.52686	121.655
		WBGene00020690	RIG	T22E5.1	0	3.57	0.931	0.087	0	613	2.78746	122.892
		WBGene00016028	RIG	flp-24	0	3.27	0.92	0.031	0	1036	3.01536	122.892
		WBGene00219373	AIY	F01E11.18	0	2.9	0.93	0.018	0	1274	3.10517	122.909
		WBGene00019623	AIY	K10C9.1	0	3.06	0.901	0.051	0	4351	3.63859	122.909
		WBGene00015322	AIY	C02B8.3	0	5.26	0.953	0.013	0	797	2.90146	122.909
		WBGene00020229	AIY	T05A8.3	0	7.27	0.968	0.051	0	2786	3.44498	122.909
		WBGene00018590	AIY	pdf-2	0	4.35	0.962	0.016	0	685	2.83569	122.909
		WBGene00001449	PDA	flp-6	4.213e-60	1.43	0.905	0.058	8.516e-56	1817	3.25935	123.715
		WBGene00011428	AIM	nlp-80	0	4.82	0.961	0.089	0	659	2.81889	124.234
		WBGene00044513	AIM	nlp-70	0	4.55	0.953	0.003	0	1015	3.00647	124.234
		WBGene00015354	AIM	snet-1	0	4.32	0.946	0.059	0	856	2.93247	124.234
		WBGene00044640	AIM	B0432.14	0	3.64	0.947	0.008	0	1739	3.2403	124.234
		WBGene00045386	ASH	nlp-76	0	4.17	0.938	0.004	0	1425	3.15381	124.963
		WBGene00003890	ASH	osm-10	0	3.79	0.931	0.011	0	2466	3.39199	124.963
		WBGene00045331	ASH	F14D7.12	0	3.16	0.911	0.032	0	547	2.73799	124.963
		WBGene00011289	ASH	R102.2	0	3.02	0.968	0.088	0	528	2.72263	124.963
		WBGene00019734	SMD	nlp-64	0	4.83	0.965	0.053	0	2549	3.40637	125.087
		WBGene00044615	SMD	B0252.8	0	2.5	0.908	0.074	0	797	2.90146	125.087
		WBGene00003741	AWC_OFF	nlp-3	0	2.56	0.921	0.054	0	591	2.77159	125.437
		WBGene00010262	AWC_OFF	droe-4	0	3.35	0.933	0.076	0	820	2.91381	125.437
		WBGene00015117	AWC_OFF	B0294.1	0	3.03	0.916	0.04	0	681	2.83315	125.437
		WBGene00001553	PQR	gcy-33	0	5.31	0.957	0.013	0	5992	3.77757	125.593
		WBGene00001464	PQR	flp-21	0	3.73	0.929	0.039	0	658	2.81823	125.593
		WBGene00001460	BAG	flp-17	0	5.01	0.963	0.001	0	1687	3.22712	125.696
		WBGene00077763	BAG	glb-34	0	5.54	0.954	0.001	0	2549	3.40637	125.696
		WBGene00001456	ALA	flp-13	0	4.31	0.933	0.037	0	1488	3.1726	125.717
		WBGene00016028	ALA	flp-24	0	6.69	0.937	0.038	0	1036	3.01536	125.717
		WBGene00012808	ALA	Y43F8A.1	0	3.95	0.908	0.008	0	895	2.95182	125.717
		WBGene00011586	ADE	flp-33	0	6.29	0.989	0.003	0	1004	3.00173	126
		WBGene00044686	AVL	flp-28	0	5.21	0.94	0.046	0	652	2.81425	127.547
		WBGene00003744	AVL	nlp-6	0	5.25	0.938	0.025	0	2770	3.44248	127.547
		WBGene00006762	AVL	unc-25	0	3.22	0.905	0.029	0	7232	3.85926	127.547
		WBGene00001449	AVL	flp-6	0	2.87	0.912	0.054	0	1817	3.25935	127.547
		WBGene00206525	M3	R74.10	1.376e-274	3.77	0.904	0.033	2.781e-270	981	2.99167	127.561
		WBGene00017297	PDE	F09E10.7	0	5.97	0.945	0.035	0	1672	3.22324	128.932
		WBGene00010335	PDE	F59F3.6	0	4.49	0.927	0.015	0	1301	3.11428	128.932
		WBGene00019623	VA12	K10C9.1	1.682e-133	1.88	0.902	0.053	3.4e-129	4351	3.63859	129.113
		WBGene00001447	VA12	flp-4	2.046e-137	2.85	0.902	0.053	4.134e-133	6726	3.82776	129.113
		WBGene00001455	VA12	flp-12	3.828e-240	4.41	0.951	0.033	7.737e-236	1069	3.02898	129.113
		WBGene00001451	AUA	flp-8	0	4.96	0.964	0.009	0	848	2.9284	130.038
		WBGene00009109	MI	degt-1	0	2.61	0.93	0.008	0	5432	3.73496	130.177
		WBGene00001456	MI	flp-13	0	2.78	0.921	0.03	0	1488	3.1726	130.177
		WBGene00007827	MI	trh-1	0	6.31	0.996	0.016	0	2026	3.30664	130.177
		WBGene00011103	MI	R07E3.2	0	3.17	0.925	0.002	0	730	2.86332	130.177
		WBGene00001449	MI	flp-6	0	4.28	0.957	0.049	0	1817	3.25935	130.177
		WBGene00016109	MI	C25G6.4	0	3.16	0.946	0.009	0	2031	3.30771	130.177
		WBGene00001462	RMD_LR	flp-19	0	3.92	0.934	0.066	0	1145	3.05881	130.701
		WBGene00019734	RMD_LR	nlp-64	0	3.56	0.944	0.066	0	2549	3.40637	130.701
		WBGene00009399	IL2_LR	ddn-2	0	2.46	0.906	0.005	0	1237	3.09237	130.739
		WBGene00013778	IL2_LR	clec-194	0	2.61	0.906	0.005	0	1339	3.12678	130.739
		WBGene00019669	IL2_LR	K12B6.4	0	3.12	0.915	0.006	0	982	2.99211	130.739
		WBGene00007722	IL2_LR	C25D7.15	0	3.98	0.962	0.007	0	1724	3.23654	130.739
		WBGene00044421	IL2_LR	D1007.18	0	4.25	0.944	0.008	0	1134	3.05461	130.739
		WBGene00001457	IL2_LR	flp-14	0	5.32	0.976	0.046	0	4273	3.63073	130.739
		WBGene00003471	ALM	mtd-1	0	4.52	0.956	0.007	0	3777	3.57715	130.805
		WBGene00003179	ALM	mec-18	0	3.69	0.96	0.009	0	3051	3.48444	130.805
		WBGene00003174	ALM	mec-10	0	2.56	0.918	0.007	0	4554	3.65839	130.805
		WBGene00003173	ALM	mec-9	0	2.43	0.929	0.033	0	7506	3.87541	130.805
		WBGene00003178	ALM	mec-17	0	6.82	0.973	0.011	0	3381	3.52905	130.805
		WBGene00003171	ALM	mec-7	0	6.5	0.975	0.034	0	1833	3.26316	130.805
		WBGene00001457	AVD	flp-14	0	4.57	0.947	0.045	0	4273	3.63073	130.962
		WBGene00016958	VB01	ilys-4	0	4.04	0.95	0.097	0	1915	3.28217	131.118
		WBGene00003758	PLN	nlp-20	0	6.6	0.953	0.014	0	1017	3.00732	131.136
		WBGene00001458	URA	flp-15	0	2.61	0.904	0.038	0	4439	3.64729	132.486
		WBGene00007827	M5	trh-1	0	4.18	0.907	0.023	0	2026	3.30664	132.713
		WBGene00003178	AVM	mec-17	0	4.72	0.987	0.017	0	3381	3.52905	132.996
		WBGene00020229	AVM	T05A8.3	0	3.64	0.968	0.053	0	2786	3.44498	132.996
		WBGene00001463	AVM	flp-20	0	4.96	0.936	0.044	0	618	2.79099	132.996
		WBGene00003173	AVM	mec-9	0	2.62	0.904	0.038	0	7506	3.87541	132.996
		WBGene00003174	AVM	mec-10	0	2.94	0.917	0.013	0	4554	3.65839	132.996
		WBGene00003171	AVM	mec-7	0	4.6	0.981	0.039	0	1833	3.26316	132.996
		WBGene00016634	AVM	C44B11.4	0	3.18	0.923	0.054	0	1559	3.19285	132.996
		WBGene00001457	AVM	flp-14	0	4.34	0.955	0.048	0	4273	3.63073	132.996
		WBGene00001458	PHA	flp-15	0	3	0.902	0.041	0	4439	3.64729	133.56
		WBGene00019975	PHA	flp-34	0	3.22	0.908	0.051	0	5513	3.74139	133.56
		WBGene00006762	DVB	unc-25	0	3.32	0.905	0.031	0	7232	3.85926	133.995
		WBGene00044686	DVB	flp-28	0	4.8	0.935	0.048	0	652	2.81425	133.995
		WBGene00020229	DVB	T05A8.3	0	5.16	0.908	0.051	0	2786	3.44498	133.995
		WBGene00010982	IL2_DV	flp-32	0	2.44	0.909	0.086	0	1185	3.07372	134.223
		WBGene00019669	IL2_DV	K12B6.4	0	3.25	0.907	0.004	0	982	2.99211	134.223
		WBGene00007722	IL2_DV	C25D7.15	0	4.22	0.939	0.005	0	1724	3.23654	134.223
		WBGene00044421	IL2_DV	D1007.18	0	4.75	0.97	0.005	0	1134	3.05461	134.223
		WBGene00003757	AVH	nlp-19	0	3.1	0.93	0.003	0	526	2.72099	134.515
		WBGene00020126	AVH	flp-26	0	3.45	0.952	0.028	0	504	2.70243	134.515
		WBGene00001717	AVH	grl-8	0	3.56	0.902	0.004	0	1264	3.10175	134.515
		WBGene00194692	AVH	T02C12.5	0	3.33	0.908	0.071	0	1671	3.22298	134.515
		WBGene00013588	AIN	nlp-42	0	5.29	0.983	0.004	0	2480	3.39445	134.817
		WBGene00002111	AIN	ins-28	0	5.13	0.964	0.018	0	1260	3.10037	134.817
		WBGene00011428	AIN	nlp-80	0	3.64	0.954	0.09	0	659	2.81889	134.817
		WBGene00001462	AIN	flp-19	0	2.74	0.918	0.065	0	1145	3.05881	134.817
		WBGene00003741	AWC_ON	nlp-3	0	2.39	0.909	0.054	0	591	2.77159	134.944
		WBGene00045336	AWC_ON	R11D1.12	0	2.91	0.925	0.024	0	1435	3.15685	134.944
		WBGene00044568	AWC_ON	ntc-1	0	3.6	0.936	0.007	0	592	2.77232	134.944
		WBGene00003591	AWC_ON	nex-4	0	2.53	0.902	0.04	0	5855	3.76753	134.944
		WBGene00009158	SIA	F26E4.3	0	4.15	0.942	0.058	0	5482	3.73894	136.612
		WBGene00001462	NSM	flp-19	0	2.21	0.918	0.065	0	1145	3.05881	137.933	20% Oldest
		WBGene00011428	NSM	nlp-80	0	2.61	0.953	0.09	0	659	2.81889	137.933	20% Oldest
		WBGene00013366	NSM	Y60A3A.21	0	3.04	0.925	0.011	0	3302	3.51878	137.933	20% Oldest
		WBGene00002097	ASEL	ins-14	0	2.69	0.938	0.034	0	379	2.57864	138.557	20% Oldest
		WBGene00002106	ASEL	ins-23	0	3.33	0.903	0.007	0	450	2.65321	138.557	20% Oldest
		WBGene00002105	ASEL	ins-22	0	3.82	0.923	0.017	0	397	2.59879	138.557	20% Oldest
		WBGene00011289	ASEL	R102.2	0	2.23	0.964	0.092	0	528	2.72263	138.557	20% Oldest
		WBGene00023417	ASEL	swm-1	0	4.83	0.959	0.016	0	760	2.88081	138.557	20% Oldest
		WBGene00003741	I1	nlp-3	0	3.63	0.909	0.055	0	591	2.77159	138.956	20% Oldest
		WBGene00001458	I1	flp-15	0	3.11	0.939	0.042	0	4439	3.64729	138.956	20% Oldest
		WBGene00003748	PVW	nlp-10	0	6.13	0.92	0.052	0	2325	3.36642	139.227	20% Oldest
		WBGene00021972	RIA	glb-31	0	3.49	0.953	0.008	0	1590	3.2014	139.455	20% Oldest
		WBGene00021272	RIA	Y23H5B.1	0	2.65	0.918	0.03	0	2674	3.42716	139.455	20% Oldest
		WBGene00020136	RIA	nlp-45	0	3.95	0.945	0.048	0	710	2.85126	139.455	20% Oldest
		WBGene00044679	RIA	K02B12.9	0	4.05	0.958	0.013	0	1065	3.02735	139.455	20% Oldest
		WBGene00001457	RID	flp-14	0	6.05	0.987	0.047	0	4273	3.63073	139.5	20% Oldest
		WBGene00002113	AWA	ins-30	0	3.53	0.906	0.049	0	1103	3.04258	139.732	20% Oldest
		WBGene00015790	AWA	C15C7.4	0	3.51	0.924	0.054	0	1952	3.29048	139.732	20% Oldest
		WBGene00010262	AWA	droe-4	0	3.89	0.903	0.073	0	820	2.91381	139.732	20% Oldest
		WBGene00002109	AWA	ins-26	0	3.63	0.909	0.023	0	626	2.79657	139.732	20% Oldest
		WBGene00086553	AWA	ZC334.13	0	4.27	0.933	0.003	0	2513	3.40019	139.732	20% Oldest
		WBGene00001455	SMB	flp-12	0	6.59	0.979	0.02	0	1069	3.02898	139.997	20% Oldest
		WBGene00015427	SMB	C04E6.13	0	4.92	0.959	0.028	0	1076	3.03181	139.997	20% Oldest
		WBGene00001447	I5	flp-4	0	4.84	0.949	0.049	0	6726	3.82776	140.631	20% Oldest
		WBGene00001456	I5	flp-13	0	5.73	0.961	0.034	0	1488	3.1726	140.631	20% Oldest
		WBGene00206525	I5	R74.10	0	6.58	0.965	0.029	0	981	2.99167	140.631	20% Oldest
		WBGene00194921	RMH	ZK742.7	0	4.24	0.943	0.015	0	2285	3.35889	143.818	20% Oldest
		WBGene00010982	RMH	flp-32	0	3.28	0.904	0.088	0	1185	3.07372	143.818	20% Oldest
		WBGene00002109	ASI	ins-26	0	5.58	0.93	0.022	0	626	2.79657	147.882	20% Oldest
		WBGene00022013	ASI	Y60C6A.1	0	5.37	0.926	0.002	0	922	2.96473	147.882	20% Oldest
		WBGene00000903	ASI	daf-7	0	4.85	0.931	0.029	0	1929	3.28533	147.882	20% Oldest
		WBGene00002086	ASI	ins-3	0	4.39	0.916	0.03	0	669	2.82543	147.882	20% Oldest
		WBGene00000920	ASI	daf-28	0	3.47	0.942	0.036	0	1321	3.1209	147.882	20% Oldest
		WBGene00011289	ASI	R102.2	0	3.2	0.963	0.087	0	528	2.72263	147.882	20% Oldest
		WBGene00001553	URX	gcy-33	0	3.76	0.915	0.01	0	5992	3.77757	148.556	20% Oldest
		WBGene00001451	URX	flp-8	0	7.75	0.96	0.011	0	848	2.9284	148.556	20% Oldest
		WBGene00007408	PVQ	C07B5.3	0	3.18	0.917	0.008	0	730	2.86332	149.16	20% Oldest
		WBGene00003755	PVQ	nlp-17	0	8.78	0.92	0.005	0	492	2.69197	149.16	20% Oldest
		WBGene00011289	ADF	R102.2	0	5.39	0.997	0.086	0	528	2.72263	151.961	20% Oldest
		WBGene00007883	ASG	C33A12.4	0	3.48	0.944	0.092	0	469	2.67117	152.139	20% Oldest
		WBGene00012753	ASG	Y41C4A.6	0	4.76	0.934	0.016	0	1734	3.23905	152.139	20% Oldest
		WBGene00021268	ASG	capa-1	0	5.4	0.941	0.006	0	1098	3.0406	152.139	20% Oldest
		WBGene00016114	ASG	flp-27	0	6.27	0.958	0.038	0	1664	3.22115	152.139	20% Oldest
		WBGene00011289	ASK	R102.2	0	3.62	0.98	0.085	0	528	2.72263	154.4	20% Oldest
		WBGene00019732	ASK	M02D8.6	0	3.79	0.94	0.041	0	612	2.78675	154.4	20% Oldest
		WBGene00007553	ASK	C13G3.1	0	3.81	0.941	0.037	0	876	2.9425	154.4	20% Oldest
		WBGene00006981	ASK	zig-4	0	4.36	0.946	0.015	0	1161	3.06483	154.4	20% Oldest
		WBGene00009087	ASK	F23D12.3	0	5.38	0.955	0.007	0	829	2.91855	154.4	20% Oldest
		WBGene00010262	ASK	droe-4	0	4.89	0.97	0.07	0	820	2.91381	154.4	20% Oldest
		WBGene00015354	ASK	snet-1	0	2.96	0.943	0.057	0	856	2.93247	154.4	20% Oldest
		WBGene00002113	ASJ	ins-30	0	5.22	0.948	0.044	0	1103	3.04258	158.983	20% Oldest
		WBGene00011289	ASJ	R102.2	0	4.39	0.978	0.082	0	528	2.72263	158.983	20% Oldest
		WBGene00002089	ASJ	ins-6	0	4.77	0.909	0.008	0	573	2.75815	158.983	20% Oldest
		WBGene00015354	ADL	snet-1	0	1.82	0.928	0.056	0	856	2.93247	176.889	20% Oldest
		WBGene00011644	ADL	T09B9.3	0	2.6	0.912	0.001	0	2069	3.31576	176.889	20% Oldest
		WBGene00011289	ADL	R102.2	0	2.71	0.948	0.085	0	528	2.72263	176.889	20% Oldest
		WBGene00010559	ADL	K04D7.6	0	3	0.912	0.004	0	2109	3.32408	176.889	20% Oldest
