# Supplementary material for: Aging clocks delineate neuron types vulnerable or resilient to neurodegeneration and identify neuroprotective interventions
Source: Nat Aging. 2026 Feb 3;6(4):849–68. doi: 10.1038/s43587-026-01067-5 (PMC13099438; doi:10.1038/s43587-026-01067-5)
Supplement: Supplementary file 4 — Raw data and statistics. [file 43587_2026_1067_MOESM4_ESM.xlsx]

## Sheet: Fig.2
	Figure 2C
	Pairwise Neuron Comparison							Slopes per Neuron																														Pairwise Slope Comparison
	m=clm(score ~neuron*time_numeric, data=df, weights=count, link='logit')
	emmeans(m, pairwise ~ neuron)																																					contrast estimate SE df asymp.LCL asymp.UCL z.ratio p.value
																																						ASI - ASJ 0.2951 0.0679 Inf 0.09587 0.4942 4.348 0.0002
		$emmeans						Neuron	Slope estimate	pvlaue	BH_adjusted_pvalue																											ASI - ASK 0.1423 0.0658 Inf -0.05097 0.3356 2.161 0.0767
		neuron emmean SE df asymp.LCL asymp.UCL						I2	0.11911	0.111	0.111034																											ASI - I2 0.2708 0.0907 Inf 0.00461 0.5370 2.986 0.0212
		ASI -0.201 0.129 Inf -0.4533 0.0513						OLL	0.1651	0.0132	0.0197744	*																										ASI - OLL 0.2264 0.0840 Inf -0.02023 0.4730 2.694 0.0353
		ASJ -0.159 0.125 Inf -0.4041 0.0854						PHC	0.19609	0.000265	0.000530443	***																										ASI - PHC 0.1782 0.0746 Inf -0.04092 0.3973 2.387 0.0510
		ASK 0.272 0.119 Inf 0.0392 0.5058						ASI	0.39443	2.76e-13	1.65346e-12	***																										ASJ - ASK -0.1528 0.0614 Inf -0.33283 0.0273 -2.490 0.0479
		I2 -2.993 0.226 Inf -3.4362 -2.5488						ASJ	0.09573	0.0335	0.0401444	.																										ASJ - I2 -0.0242 0.0871 Inf -0.27996 0.2315 -0.278 0.7809
		OLL -2.753 0.201 Inf -3.1461 -2.3596						ASK	0.2771	8.54e-10	2.56249e-09	***																										ASJ - OLL -0.0687 0.0802 Inf -0.30398 0.1666 -0.857 0.5339
		PHC -1.999 0.163 Inf -2.3175 -1.6800																																				ASJ - PHC -0.1169 0.0704 Inf -0.32343 0.0897 -1.661 0.2072
																																						ASK - I2 0.1285 0.0859 Inf -0.12352 0.3806 1.497 0.2521
		Confidence level used: 0.95																																				ASK - OLL 0.0841 0.0788 Inf -0.14718 0.3153 1.067 0.4742
																																						ASK - PHC 0.0359 0.0687 Inf -0.16591 0.2376 0.522 0.6944
		$contrasts						ASI	formula: score ~ time_numeric				ASJ	formula: score ~ time_numeric				OLL	formula: score ~ time_numeric				ASK	formula: score ~ time_numeric				I2	formula: score ~ time_numeric				PHC	formula: score ~ time_numeric				I2 - OLL -0.0444 0.1000 Inf -0.33814 0.2492 -0.444 0.7038
		contrast estimate SE df z.ratio p.value																																				I2 - PHC -0.0926 0.0924 Inf -0.36392 0.1786 -1.002 0.4742
		ASI - ASJ -0.0416 0.179 Inf -0.232 0.9999																																				OLL - PHC -0.0482 0.0859 Inf -0.30032 0.2039 -0.561 0.6944
		ASI - ASK -0.4735 0.175 Inf -2.698 0.0756							link threshold nobs logLik AIC niter max.grad cond.H					link threshold nobs logLik AIC niter max.grad cond.H					link threshold nobs logLik AIC niter max.grad cond.H					link threshold nobs logLik AIC niter max.grad cond.H					link threshold nobs logLik AIC niter max.grad cond.H					link threshold nobs logLik AIC niter max.grad cond.H
		ASI - I2 2.7915 0.260 Inf 10.749 <.0001							logit flexible 235 -223.78 453.56 4(0) 4.10e-08 6.1e+01					logit flexible 219 -237.03 480.07 4(0) 1.01e-13 6.4e+01					logit flexible 260 -114.98 235.97 5(0) 3.34e-07 1.9e+02					logit flexible 244 -243.30 492.60 4(0) 3.84e-07 6.3e+01					logit flexible 248 -97.08 200.17 5(0) 4.03e-07 1.8e+02					logit flexible 257 -170.58 347.16 6(0) 5.56e-09 1.3e+02				Confidence level used: 0.95
		ASI - OLL 2.5519 0.238 Inf 10.740 <.0001																																				Conf-level adjustment: bonferroni method for 15 estimates
		ASI - PHC 1.7977 0.207 Inf 8.700 <.0001							Coefficients:					Coefficients:					Coefficients:					Coefficients:					Coefficients:					Coefficients:				P value adjustment: BH method for 15 tests
		ASJ - ASK -0.4318 0.173 Inf -2.501 0.1236							Estimate Std. Error z value Pr(>|z|)					Estimate Std. Error z value Pr(>|z|)					Estimate Std. Error z value Pr(>|z|)					Estimate Std. Error z value Pr(>|z|)					Estimate Std. Error z value Pr(>|z|)					Estimate Std. Error z value Pr(>|z|)
		ASJ - I2 2.8331 0.258 Inf 10.985 <.0001							time_numeric 0.39443 0.05399 7.306 2.76e-13 ***					time_numeric 0.09573 0.04502 2.127 0.0335 *					time_numeric 0.16510 0.06661 2.479 0.0132 *					time_numeric 0.27710 0.04517 6.135 8.54e-10 ***					time_numeric 0.11911 0.07475 1.594 0.111					time_numeric 0.19609 0.05377 3.647 0.000265 ***
		ASJ - OLL 2.5935 0.236 Inf 11.006 <.0001							---					---					---					---										---
		ASJ - PHC 1.8394 0.204 Inf 9.000 <.0001							Signif. codes: 0 ‘***’ 0.001 ‘**’ 0.01 ‘*’ 0.05 ‘.’ 0.1 ‘ ’ 1					Signif. codes: 0 ‘***’ 0.001 ‘**’ 0.01 ‘*’ 0.05 ‘.’ 0.1 ‘ ’ 1					Signif. codes: 0 ‘***’ 0.001 ‘**’ 0.01 ‘*’ 0.05 ‘.’ 0.1 ‘ ’ 1					Signif. codes: 0 ‘***’ 0.001 ‘**’ 0.01 ‘*’ 0.05 ‘.’ 0.1 ‘ ’ 1					Threshold coefficients:					Signif. codes: 0 ‘***’ 0.001 ‘**’ 0.01 ‘*’ 0.05 ‘.’ 0.1 ‘ ’ 1
		ASK - I2 3.2650 0.257 Inf 12.726 <.0001																											Estimate Std. Error z value
		ASK - OLL 3.0253 0.234 Inf 12.921 <.0001							Threshold coefficients:					Threshold coefficients:					Threshold coefficients:					Threshold coefficients:					Healthy|Mild 2.5703 0.3608 7.124					Threshold coefficients:
		ASK - PHC 2.2712 0.202 Inf 11.219 <.0001							Estimate Std. Error z value					Estimate Std. Error z value					Estimate Std. Error z value					Estimate Std. Error z value					Mild|Severe 3.9728 0.4872 8.155					Estimate Std. Error z value
		I2 - OLL -0.2396 0.298 Inf -0.805 0.9668							Healthy|Mild 0.5466 0.1824 2.996					Healthy|Mild -0.3393 0.1840 -1.844					Healthy|Mild 2.4526 0.3172 7.733					Healthy|Mild -0.4625 0.1786 -2.589										Healthy|Mild 1.8714 0.2499 7.490
		I2 - PHC -0.9938 0.274 Inf -3.624 0.0039							Mild|Severe 2.1191 0.2347 9.031					Mild|Severe 1.2077 0.2016 5.990					Mild|Severe 4.1688 0.4679 8.911					Mild|Severe 1.4509 0.2045 7.095										Mild|Severe 2.6967 0.2866 9.409
		OLL - PHC -0.7541 0.254 Inf -2.975 0.0348
		P value adjustment: tukey method for comparing a family of 6 estimates
	CX3596	ASI neurons
	L4 stage
	ID	blebbs	outgrowths	necrotic				ID	blebbs	outgrowths	necrotic				ID	blebbs	outgrowths	necrotic				ID	blebbs	outgrowths	necrotic
	1	5			1	0		1	2			0	0		1	9			1	0		1	6			1	0
	2	1			0	0		2	0			0	0		2	0			0	0		2	3			0	0
	3	5			1	0		3	0			0	0		3	9			1	0		3	0			0	0
	4	2			0	0		4	8			1	0		4	0			0	0		4	10	1		0	1
	5	1			0	0		5	1			0	0		5	0			0	0		5	1			0	0
	6	1			0	0		6	1			0	0		6	5			1	0		6	1			0	0
	7	3			0	0		7	2			0	0		7	2			0	0		7	1			0	0
	8	5			1	0		8	7			1	0		8	3			0	0		8	1			0	0
	9	20	2		0	1		9	5			1	0		9	5			1	0		9	3			0	0
	10	0			0	0		10	1			0	0		10	0			0	0		10	5			1	0
	11	0			0	0		11	5	1		1	0		11			1	0	1		11	3			0	0
	12			1	0	1		12	0			0	0		12			1	0	1		12			1	0	1
	13	1			0	0		13	23			0	1		13	6			1	0		13	0			0	0
	14	6			1	0				13	0.615385	0.307692	0.0769231		14	0			0	0		14	2			0	0
	15	2			0	0									15			1	0	1		15	2			0	0
	16	0			0	0									16	0			0	0		16	2			0	0
	17	2			0	0									17	9	2		1	0		17	0			0	0
	18	1			0	0									18	0	5		0	1		18	7			1	0
	19	2			0	0									19	4			0	0		19	5			1	0
	20	6			1	0									20	0			0	0		20	6			1	0
			20	0.65	0.25	0.1									21	1	1		0	0		21	5			1	0
															22	0			0	0		22	5			1	0
															23	0			0	0				22	0.590909	0.318182	0.0909091
																	23	0.565217	0.26087	0.173913
	Adult day 1
	ID	Blebs	Outgrowth	Necrotic	damaged	heavily damaged		ID	Blebs	Outgrowth	Necrotic	damaged	heavily damaged		ID	Blebs	Outgrowth	Necrotic	damaged	heavily damaged
	1	3			0	0		1	2			0	0		1	4			0	0
	2	0			0	0		2	1	1		0	0		2	4			0	0
	3	12	2		0	1		3	2	1		0	0		3	9			1	0
	4	1			0	0		4	8	2		1	0		4	4			0	0
	5	3			0	0		5	5	1		1	0		5	3			0	0
	6	1	2		1	0		6	5	1		1	0		6	11			0	1
	7	1			0	0		7	6			1	0		7	9			1	0
	8	1			0	0		8	4	1		0	0		8	3	1		0	0
	9	-	-	1	0	1		9	7	1		1	0		10	4			0	0
	10	6			1	0		10	7	1		1	0		11	5			1	0
	11	2			0	0		11	4	1		0	0		12	5	2		1	0
	12	3			0	0		12	3	1		0	0		13	2	1		0	0
	13	3			0	0		13	2			0	0		14	6			1	0
	14	-	-	1	0	1		14	4	1		0	0		15	5	1		1	0
	15	2			0	0		15	4			0	0		16	5	1		1	0
				0.666667	0.133333	0.2		16	4	3		0	1		17	5	1		1	0
								17	4	0		0	0		18	6			1	0
											0.588235	0.352941	0.0588235		19	6			1	0
															20	17			0	1
																		0.368421	0.526316	0.105263
	Adult day 4
	ID	Blebs	Outgrowth	Necrotic	damaged	heavily damaged		ID	Blebs	Outgrowth	Necrotic	damaged	heavily damaged		ID	Blebs	Outgrowth	Necrotic	damaged	heavily damaged
	1	3	2		1	0		1	4	0		0	0		1	2	3		0	1
	2	5			1	0		2	15	0		0	1		2	5			1	0
	3	7	1		1	0		3	7	3		0	1		3	1			0	0
	4	0	2		1	0		4	4	0		0	0		4	4	1		0	0
	5	2	4		0	1		5	2	1		0	0		5	12			0	1
	6	7	2		1	0		6	11	2		0	1		6	4	1		0	0
	7	5	4		0	1		7	8	1		1	0		7	5	1		1	0
	8	4	1		0	0		8	7	0		1	0		8	1			0	0
	9	2	0		0	0		9	6	0		1	0		9	3	5		0	1
	10	7	0		1	0		10	10	6		0	1		10	12	2		0	1
	11	3	2		1	0		11	3	0		0	0		11	6	3		0	1
	12	0	1		0	0		12	7	2		1	0		12	3	2		1	0
	13	2	1		0	0		13	3	0		0	0		13	--	--	yes	0	1
	14	3	3		0	1		14	4	4		0	1		14	--	--	yes	0	1
	15	0	2		1	0		15	2	0		0	0		15	3	2		1	0
	16	2	2		1	0		16	5	4		0	1					0.266667	0.266667	0.466667
	17	3	0		0	0		17	--	--	yes	0	1
	18	6	1		1	0		18	--	--	yes	0	1
	19	3	2		1	0		19	--	--	yes	0	1
	20	3	0		0	0		20	2	0		0	0
	21	0	4		0	1		21	6	3		0	1
	22	2	0		0	0		22	6	0		1	0
	23	3	1		0	0					0.318182	0.227273	0.454545
	24	6	0		1	0
	25	3	2		1	0
	26	4	0		0	0
				0.346154	0.5	0.153846
	Adult day 7
	ID	Blebs	Outgrowth	Necrotic	damaged	heavily damaged		ID	Blebs	Outgrowth	Necrotic	damaged	heavily damaged		ID	Blebs	Outgrowth	Necrotic	damaged	heavily damaged
	1	6	0		1	0		1	8	0		1	0		1	16	3		0	1
	2	5	0		1	0		2	14	4		0	1		2	3	2		1	0
	3	8	3		0	1		3	1	0		0	0		3	3	3		0	1
	4	6	2		1	0		4	12	2		0	1		4	7	1		1	0
	5	2	3		0	1		5	5	3		0	1		5	13	6		0	1
	6	6	3		0	1		6	8	3		0	1		6	15	4		0	1
	7	5	6		0	1		7	10	0		0	1		7	11	6		0	1
	8	9	12		0	1		8	8	0		1	0		8	14	2		0	1
	9	2	0		0	0		9	14	1		0	1		9	3	7		0	1
	10	--	--	yes	0	1		10	15	0		0	1		10	--	--	yes	0	1
	11	3	1		0	0		11	9	6		0	1		11	3	14		0	1
	12	16	4		0	1		12	9	0		1	0		12	--	--	yes	0	1
	13	12	3		0	1		13	12	2		0	1		13	4	1		0	0
				0.153846	0.230769	0.615385		14	9	6		0	1					0.0769231	0.153846	0.769231
								15	--	--	yes	0	1
								16	10	2		0	1
											0.0625	0.1875	0.75
	OE3010	ASJ nerons
	L4 stage
	ID	blebbs	outgrowths	necrotic				ID	blebbs	outgrowths	necrotic				ID	blebbs	outgrowths	necrotic				ID	blebbs	outgrowths	necrotic
	1	4			0	0		1	9			1	0		1	2			0	0		1			1	0	1
	2	4			0	0		2	3			0	0		2	2			0	0		2	8			1	0
	3	6			1	0		3	3			0	0		3	5	1		1	0		3	14			0	1
	4	14			0	1		4	1			0	0		4			1	0	1		4	2			0	0
	5	19			0	1		5	5			1	0		5	8			1	0		5	10			0	1
	6			1	0	1		6	2			0	0		6	6			1	0		6	11			0	1
	7	9			1	0		7	1			0	0		7			1	0	1		7	2			0	0
	8	7			1	0		8	7			1	0		8	2			0	0		8	1			0	0
	9	18			0	1		9	1			0	0		9	6			1	0		9	2			0	0
	10	0			0	0		10	0			0	0		10	3			0	0		10	4			0	0
	11	7			1	0		11			1	0	1		11	0			0	0		11	6			1	0
	12	2			0	0		12	8			1	0		12	0			0	0		12	2			0	0
	13	14			0	1		13	7			1	0		13	2			0	0		13	5			1	0
	14			1	0	1		14	5			1	0		14	3			0	0		14	8			1	0
	15	14			0	1		15	8			1	0		15	6			1	0		15	7	3		0	1
			15	0.266667	0.266667	0.466667				15	0.466667	0.466667	0.0666667		16	3			0	0		16	2			0	0
															17	2			0	0		17			1	0	1
															18	5			1	0		18	0			0	0
																	18	0.555556	0.333333	0.111111		19	6			1	0
																						20	0			0	0
																						21	5	1		1	0
																						22	7			1	0
																						23	0	1		0	0
																						24	0			0	0
																						25	3			0	0
																						26	0			0	0
																								26	0.5	0.269231	0.230769
	Adult day 1
	ID	Blebs	Outgrowth	Necrotic	damaged	heavily damaged		ID	Blebs	Outgrowth	Necrotic	damaged	heavily damaged		ID	Blebs	Outgrowth	Necrotic	damaged	heavily damaged
	1							1	11			0	1		1	8	0		1	0
	2	15	3		0	1		2	6			1	0		2	3	1		0	0
	3	16	5		0	1		3	2			0	0		3	4			0	0
	4	9	2		1	0		4	4			0	0		4	3			0	0
	5	14	4		0	1		5	6	1		1	0		5	7	1		1	0
	6	3	3		0	1		6	1			0	0		6	2			0	0
	7	9	3		0	1		7	4			0	0		7	5	2		1	0
	8	9	1		1	0		8	5			1	0		8	4			0	0
	10	6	4		0	1		9	4			0	0		9	6			1	0
	11	7	2		1	0		10	7			1	0		10	--	--	yes	0	1
	12	7			1	0		11	17			0	1		11	8			1	0
	13	5	1		1	0		12	3	1		0	0		12	12			0	1
	14	9			1	0		13	4			0	0		13	3			0	0
	15	3	2		1	0		14	4			0	0		14	--	--	yes	0	1
	16			yes	0	1					0.571429	0.285714	0.142857		15	--	--	yes	0	1
	17	5	3		0	1												0.4	0.333333	0.266667
	18	2			0	0
				0.0588235	0.411765	0.470588
	Adult day 4
	ID	Blebs	Outgrowth	Necrotic	damaged	heavily damaged		ID	Blebs	Outgrowth	Necrotic	damaged	heavily damaged		ID	Blebs	Outgrowth	Necrotic	damaged	heavily damaged
	1			yes	0	1		1	6	0		1	0		1	no expression
	2	5	2		1	0		2	4	3		0	1		2	3	3		0	1
	3	5	3		0	1		3	4	6		0	1		3	9			1	0
	4	3	0		0	0		4	3	0		0	0		4	3			0	0
	5	4	0		0	0		5	7	1		1	0		5	3	1		0	0
	6	5	1		1	0		6	5	0		1	0		6	5			1	0
	7	3	1		0	0		7	2	0		0	0		7	6	1		1	0
	8	6	3		0	1		8	4	1		0	0		8	4			0	0
	9	6	0		1	0		9	10	3		0	1		9	14	4		0	1
	10	8	0		1	0		10	10	0		0	1		10	--	--	yes	0	1
	11	4	1		0	0		11	5	0		1	0		11	--	--	yes	0	1
	12	1	0		0	0		12	--	--	yes	0	1		12	0	3		0	1
	13			yes	0	1		13	4	1		0	0					0.25	0.25	0.416667
	14	6	0		1	0		14	3	2		1	0
	15	5	1		1	0		15	5	0		1	0
	16	8	0		1	0		16	4	0		0	0
				0.3125	0.4375	0.25		17	2	1		0	0
								18	6	3		0	1
								19	--	--	yes	0	1
								20	4	1		0	0
								21	5	1		1	0
								22	8	0		1	0
											0.318182	0.363636	0.318182
	Adult day 7
	ID	Blebs	Outgrowth	Necrotic	damaged	heavily damaged		ID	Blebs	Outgrowth	Necrotic	damaged	heavily damaged		ID	Blebs	Outgrowth	Necrotic	damaged	heavily damaged
	1	11	0		0	1		1			yes	0	1		1	7	1		1	0
	2	6	0		1	0		2	14	4		0	1		2	8			1	0
	3	8	0		1	0		3	4	0		0	0		3	6			1	0
	4	4	0		0	0		4	3			0	0		4	7	2		1	0
	5	13	1		0	1		5	4			0	0		5	6			1	0
	6	4	1		0	0		6	9			1	0		6	5			1	0
	7	12	0		0	1		7	11			0	1		7	5	1		1	0
	8	3	0		0	0		8	3	4		0	1		8	3			0	0
	9	19	0		0	1		9	3	2		1	0		9	6	1		1	0
	10	6	2		1	0		10	4	0		0	0		10	2			0	0
	11	7	0		1	0		11	6	3		0	1					0.2	0.8	0
	12	7	3		0	1		12	9	0		1	0
	13	4			0	0		13	5	0		1	0
	14	6	2		1	0		14	7	0		1	0
	15	--	--	yes	0	1		15	14	5		0	1
	16	7	1		1	0					0.266667	0.333333	0.4
	17	3	2		1	0
	18	2	0		0	0
	19	--	--	yes	0	1
	20	--	--	yes	0	1
	21	1	0		0	0
	22	--	--	yes	0	1
	23	8	0		1	0
	24	2	1		0	0
	25	5	4		0	1
				0.28	0.32	0.4
	OH1422	OLL neurons
	L4 stage
	ID	blebbs	outgrowths	necrotic				ID	blebbs	outgrowths	necrotic				ID	blebbs	outgrowths	necrotic				ID	blebbs	outgrowths	necrotic
	1	1			0	0		1	0			0	0		1	1			0	0		1	0			0	0
	2	0			0	0		2	0			0	0		2	6			1	0		2	0			0	0
	3	2			0	0		3	2			0	0		3	0			0	0		3	1			0	0
	4	3			0	0		4	0			0	0		4	1			0	0		4	0			0	0
	5	1			0	0		5	0			0	0		5	3			0	0		5	0			0	0
	6	0			0	0		6	0			0	0		6	1			0	0		6	0			0	0
	7	1			0	0		7	0			0	0		7	2			0	0		7	0			0	0
	8	0			0	0		8	1			0	0		8	3			0	0		8	0			0	0
	9	1			0	0		9	0			0	0		9	0			0	0		9	1			0	0
	10	0			0	0		10	1			0	0		10	2			0	0		10	0			0	0
	11	0			0	0		11	0			0	0		11	0			0	0		11	0			0	0
	12	0			0	0		12	2			0	0		12	2			0	0		12	5			1	0
	13	0			0	0		13	2			0	0		13	0			0	0		13	0			0	0
	14	1			0	0		14	1			0	0		14	2			0	0		14	0			0	0
			14	1	0	0		15	4			0	0		15	0			0	0		15	1			0	0
								16	5			1	0		16	0			0	0		16	2			0	0
										16	0.9375	0.0625	0		17	5			1	0		17	0			0	0
															18	3			0	0		18	0			0	0
															19	4			0	0		19	2			0	0
															20	1			0	0		20	1			0	0
															21	3			0	0		21	1			0	0
															22	0			0	0		22	2			0	0
															23	0			0	0		23	0			0	0
																	23	0.913043	0.0869565	0		24	0			0	0
																						25	0			0	0
																						26	3			0	0
																						27	1			0	0
																						28	1			0	0
																						29	9			1	0
																						30	0			0	0
																								30	0.933333	0.0666667	0
	Adult day 1
		ID	Blebs	Outgrowth	Necrotic	damaged	heavily damaged		ID	Blebs	Outgrowth	Necrotic	damaged	heavily damaged		ID	Blebs	Outgrowth	Necrotic	damaged	heavily damaged			Damaged	AVG blebs
		1	3	0		0	0		1	1			0	0		1	1	0		0	0		I	0.0625	2.13333
		2	1	0		0	0		2	3			0	0		2	3			0	0		II	0.0625	3.66667
		3	2	0		0	0		3	13	2		0	1		3	2			0	0		III	0.0588235	1.8125
		4	2	0		0	0		4	12	5		0	1		4	2			0	0
		5	3	0		0	0		5	0			0	0		5	1			0	0
		6	2	0		0	0		6	3			0	0		6	5			1	0
		7	4	0		0	0		7	4			0	0		7	0			0	0
		8	1	0		0	0		8	2			0	0		8	1			0	0
		9	2	0		0	0		9	1			0	0		9	2			0	0
		10	1	0		0	0		10	2			0	0		10	1			0	0
		11	0	0		0	0		11	0			0	0		11	2			0	0
		12	1	0		0	0		12	2			0	0		12	4			0	0
		13	3	0		0	0		13	5	5		0	1		13	1			0	0
		14	2	0		0	0		14	0			0	0		14	1			0	0
		15	5	0		1	0		15	7			1	0		15	2			0	0
					0.933333	0.0666667	0					0.733333	0.0666667	0.2		16	1			0	0
																			0.9375	0.0625	0
	Adult day 4
		ID	Blebs	Outgrowth	Necrotic	damaged	heavily damaged		ID	Blebs	Outgrowth	Necrotic	damaged	heavily damaged		ID	Blebs	Outgrowth	Necrotic	damaged	heavily damaged		ID	Blebs	Outgrowth	Necrotic	damaged	heavily damaged
		1	2			0	0		1	1			0	0		1	8	1		1	0		1	2			0	0
		2	3			0	0		2	3			0	0		2	0			0	0		2	0			0	0
		3	2			0	0		3	4			0	0		3	1			0	0		3	3			0	0
		4	0			0	0		4	4			0	0		4	4			0	0		4	4			0	0
		5	3			0	0		5	1			0	0		5	2			0	0		5	6			1	0
		6	4			0	0		6	3			0	0		6	3			0	0		6	0			0	0
		7	1			0	0		7	3			0	0		7	0			0	0		7	3	2		1	0
		8	3			0	0		8	6			1	0		8	1			0	0		8	0			0	0
		9	3			0	0		9	2			0	0		9	--	--	yes	0	1		9	2			0	0
		10	5			1	0		10	1			0	0		10	0			0	0		10	2			0	0
		11	3			0	0		11	0			0	0		11	0			0	0		11	3			0	0
		12	4			0	0		12	2			0	0		12	0			0	0		12	0			0	0
		13	6			1	0		13	0			0	0		13	6			1	0		13	3			0	0
		14	2			0	0		14	2			0	0		14	1			0	0		14	0			0	0
		15	9			1	0		15	3			0	0		15	2			0	0		15	0			0	0
					0.8	0.2	0		16	1			0	0		16	0			0	0		16	0			0	0
									17	3			0	0		17	0			0	0		17	2			0	0
									18	3	1		0	0					0.823529	0.117647	0.0588235					0.882353	0.117647	0
									19	3			0	0
									20	5			1	0
												0.9	0.1	0
	Adult day 7
		ID	Blebs	Outgrowth	Necrotic	damaged	heavily damaged		ID	Blebs	Outgrowth	Necrotic	damaged	heavily damaged		ID	Blebs	Outgrowth	Necrotic	damaged	heavily damaged			Damaged	AVG blebs
		1	0			0	0		1	1			0	0		1	0	0		0	0		I	0.157895	1.68421
		2	7	1		1	0		2	5	2		1	0		2	5	0		1	0		II	0.157895	3.05556
		3	0			0	0		3	2			0	0		3	0	0		0	0		III	0.117647	1.41667
		4	1			0	0		4	3			0	0		4	1	0		0	0
		5	1			0	0		5	0			0	0		5	2	0		0	0
		6	0			0	0		6	3			0	0		6	0	0		0	0
		7	0			0	0		7	2			0	0		7	0	0		0	0
		8	0			0	0		8	4			0	0		8	0	0		0	0
		9	1			0	0		9	10			0	1		9	0	0		0	0
		10	2			0	0		10	7			1	0		10	1	0		0	0
		11	8			1	0		11	0			0	0		11	1	0		0	0
		12	1			0	0		12	2			0	0		12	3	0		0	0
		13	0			0	0		13	4			0	0		13	5	0		1	0
		14	0			0	0		14	5			1	0		14	0	0		0	0
		15	3			0	0		15	0			0	0		15	0	0		0	0
		16	1			0	0		16	0			0	0		16	0	0		0	0
		17	1			0	0		17	--	--	yes	0	1		17	0	0	yes	0	1
		18	5			1	0		18	3			0	0		18	0	0		0	0
		19	1			0	0		19	4			0	0		19	2	0		0	0
					0.842105	0.157895	0					0.736842	0.157895	0.105263		20	0	0		0	0
																21	2	0		0	0
																22	1	0		0	0
																23	6	0		1	0
																24	5	0		1	0
																			0.791667	0.166667	0.0416667
	PY6457	ASK neuron
	L4 stage
	ID	blebbs	outgrowths	necrotic				ID	blebbs	outgrowths	necrotic				ID	blebbs	outgrowths	necrotic				ID	blebbs	outgrowths	necrotic
	1	6			1	0		1	4			0	0		1	11	5		0	1		1	5			1	0
	2	15			0	1		2	18			0	1		2	8			1	0		2	5			1	0
	3	5			1	0		3	5			1	0		3	7			1	0		3	8			1	0
	4	11			0	1		4			1	0	1		4	6			1	0		4	8			1	0
	5	5			1	0		5	3			0	0		5	9			1	0		5	4			0	0
	6	7			1	0		6	4			0	0		6	1			0	0		6	6			1	0
	7	0			0	0		7	9			1	0		7	4			0	0		7	1			0	0
	8	6			1	0		8			1	0	1		8	7			1	0		8	6			1	0
	9	2			0	0		9	7			1	0		9	3			0	0		9			1	0	1
	10	4			0	0		10	19			0	1		10	5			1	0		10	5			1	0
	11	5			1	0		11	2			0	0		11	1			0	0		11	5			1	0
	12	2			0	0		12	6			1	0		12	1			0	0		12	6			1	0
	13	2			0	0		13	10			0	1		13	6			1	0		13	7			1	0
	14	8			1	0		14	14			0	1		14	6			1	0		14	9			1	0
	15	5	1		1	0		15	9			1	0				14	0.357143	0.571429	0.0714286		15	12	1		0	1
	16	6			1	0		16	2			0	0									16	6			1	0
			16	0.3125	0.5625	0.125		17	5			1	0									17	3	1		0	0
								18	4			0	0									18	4			0	0
								19	11			0	1									19	1			0	0
										19	0.315789	0.315789	0.368421									20	14	3		0	1
																						21	3			0	0
																						22	8			1	0
																						23	7			1	0
																						24	4			0	0
																						25			1	0	1
																						26	3			0	0
																						27	9			1	0
																								27	0.296296	0.555556	0.148148
	Adult day 1
		ID	Blebs	Outgrowth	Necrotic	damaged	heavily damaged		ID	Blebs	Outgrowth	Necrotic	damaged	heavily damaged		ID	Blebs	Outgrowth	Necrotic	damaged	heavily damaged
		1	10			0	1		1	3			0	0		1	9			1	0
		2	5			1	0		2	9			1	0		2	14			0	1
		3	10			0	1		3	15			0	1		3	9			1	0
		4	1			0	0		4	10			0	1		4	8			1	0
		5	2			0	0		5	8	1		1	0		5	9			1	0
		6	9			1	0		6	10	1		0	1		6	4			0	0
		7	6	2		1	0		7	4			0	0		7	4			0	0
		8	14			0	1		8	12			0	1		8	7			1	0
		9	15			0	1		9	9			1	0		9	6			1	0
		10	2			0	0		10	15	1		0	1		10	6			1	0
		11	4			0	0		11	7			1	0		11	4			0	0
		12	6			1	0					0.181818	0.363636	0.454545		12	3			0	0
		13	4			0	0									13	15			0	1
		14	3	2		1	0									14	2			0	0
					0.357143	0.357143	0.285714									15	9			1	0
																16	6			1	0
																17	4			0	0
																			0.352941	0.529412	0.117647
	Adult day 4
		ID	Blebs	Outgrowth	Necrotic	damaged	heavily damaged		ID	Blebs	Outgrowth	Necrotic	damaged	heavily damaged		ID	Blebs	Outgrowth	Necrotic	damaged	heavily damaged
		1	18	3		0	1		1	5	1		1	0		1	7			1	0
		2	10	1		0	1		2	7	0		1	0		2	7	1		1	0
		3	7			1	0		3	11	1		0	1		3	13			0	1
		4	14	1		0	1		4	10	0		0	1		4	4	1		0	0
		5	13	1		0	1		5	14	0		0	1		5	6			1	0
		6	8			1	0		6	7	3		0	1		6	4			0	0
		7	11	1		0	1		7	11	0		0	1		7	9	2		1	0
		8	9			1	0		8	--	--	yes	0	1		8	14			0	1
		9	17			0	1		9	11	0		0	1		9	8			1	0
		10	11			0	1		10	2	7		0	1		10	3			0	0
		11	2			0	0		11	3	0		0	0		11	6			1	0
		12	5			1	0		12	5	0		1	0		12	14	5		0	1
		13	12			0	1		13	13	0		0	1		13	6			1	0
					0.0769231	0.307692	0.615385		14	6	0		1	0		14	4			0	0
									15	--	--	yes	0	1		15	4	5		0	1
									16	3	2		1	0		16	10			0	1
									17	3	0		0	0		17	4			0	0
												0.117647	0.294118	0.588235		18	5			1	0
																19	3			0	0
																20	10			0	1
																			0.3	0.4	0.3
	Adult day 7
		ID	Blebs	Outgrowth	Necrotic	damaged	heavily damaged		ID	Blebs	Outgrowth	Necrotic	damaged	heavily damaged		ID	Blebs	Outgrowth	Necrotic	damaged	heavily damaged		ID	Blebs	Outgrowth	Necrotic	damaged	heavily damaged
		1	17			0	1		1	2	2		1	0		1	4			0	0		1	7	1		1	0
		2	14			0	1		2	3	5		0	1		2	4			0	0		2	7	6		0	1
		3	17			0	1		3	5	4		0	1		3	--	--	yes	0	1		3	9			1	0
		4	16			0	1		4	8	1		1	0		4	20	1		0	1		4	11			0	1
		5	15	3		0	1		5	14	3		0	1		5	15	1		0	1		5	7			1	0
		6	4			0	0		6	7	1		1	0		6	8			1	0		6	5			1	0
		7	7			1	0		7	16	1		0	1		7	12			0	1		7	12			0	1
		8	--	--	yes	0	1		8	10	1		0	1		8	26			0	1		8	6			1	0
		9	12	1		0	1		9	4	5		0	1		9	9	1		1	0		9	11			0	1
		10	7	5		0	1		10	5	1		1	0		10	--	--	yes	0	1		10	10			0	1
		11	12			0	1		11	5	6		0	1		11	10			0	1		11	3			0	0
		12	13			0	1		12	13	0		0	1		12	3			0	0		12	8			1	0
		13	9	1		1	0		13	20	0		0	1		13	10			0	1		13	9			1	0
		14	15			0	1		14	9	1		1	0		14	15			0	1		14	7			1	0
		15	7			1	0		15	1	3		0	1		15	7	1		1	0		15	6			1	0
					0.0666667	0.2	0.733333		16	13	0		0	1		16	5	1		1	0		16	9			1	0
									17	--	--	yes	0	1		17	--	--	yes	0	1		17	10			0	1
												0	0.294118	0.705882					0.176471	0.235294	0.588235					0.0588235	0.588235	0.352941
	MT21910	I2 neurons
	L4 stage
	ID	blebbs	outgrowths	necrotic				ID	blebbs	outgrowths	necrotic				ID	blebbs	outgrowths	necrotic				ID	blebbs	outgrowths	necrotic				ID	blebbs	outgrowths	necrotic
	1	1			0	0		1	0			0	0		1	1			0	0		1	0			0	0		1	0			0	0
	2	6			1	0		2	3			0	0		2	0			0	0		2	2			0	0		2	0			0	0
	3	0			0	0		3	2			0	0		3	4	2		1	0		3	4	1		0	0		3	5			1	0
	4	2			0	0		4	0	1		0	0		4	0			0	0		4	12			0	1		4	0			0	0
	5	3			0	0		5	2			0	0		5	6			1	0		5	1			0	0		5	0			0	0
	6	0			0	0		6	0			0	0		6	1			0	0		6	1			0	0		6	3			0	0
	7	3			0	0		7	0			0	0		7	1			0	0		7	6			1	0		7	2	1		0	0
	8	1			0	0		8	2			0	0		8	3	2		1	0		8	0			0	0		8	0			0	0
	9	3			0	0		9	1			0	0				8	0.625	0.375	0		9	1			0	0		9	0			0	0
	10	6			1	0		10	1			0	0									10	0			0	0		10	0			0	0
	11	2			0	0		11	2			0	0									11	4			0	0		11	0			0	0
			11	0.818182	0.181818	0				11	1	0	0									12	0			0	0		12	0			0	0
																						13	0			0	0		13	1			0	0
																						14	0			0	0		14	0			0	0
																						15	0			0	0		15	0			0	0
																						16	0			0	0		16	0			0	0
																						17	1			0	0		17	1			0	0
																						18	2			0	0		18	0			0	0
																						19	2			0	0		19	0			0	0
																						20	0			0	0		20	3			0	0
																						21	0			0	0		21	0			0	0
																								21	0.904762	0.047619	0.047619		22	0			0	0
																													23	1			0	0
																													24	0			0	0
																													25	0	1		0	0
																															25	0.96	0.04	0
	Adult day 1
		ID	Blebs	Outgrowth	Necrotic	damaged	heavily damaged		ID	Blebs	Outgrowth	Necrotic	damaged	heavily damaged		ID	Blebs	Outgrowth	Necrotic	damaged	heavily damaged
		1	0	1		0	0		1	0			0	0		1	1			0	0
		2	1			0	0		2	0			0	0		2	1			0	0
		3	1			0	0		3	2			0	0		3	0	1		0	0
		4	1			0	0		4	2			0	0		4	0			0	0
		5	2			0	0		5	1			0	0		5	1			0	0
		6	1			0	0		6	1			0	0		6	2			0	0
		7	0			0	0		7	0			0	0		7	3			0	0
		8	0			0	0		8	0			0	0		8	0			0	0
		9	3			0	0		9	0			0	0		9	0			0	0
		10	0			0	0		10	0			0	0		10	3			0	0
		11	5			1	0		11	0			0	0		11	1			0	0
		12	1			0	0		12	0			0	0		12	0			0	0
		13	1			0	0		13	3			0	0		13	0	2		1	0
		14	2			0	0		14	0			0	0		14	2			0	0
		15	0			0	0		15	0	1		0	0		15	0			0	0
					0.933333	0.0666667	0		16	1			0	0		16	0			0	0
									17	1			0	0		17	0	1		0	0
									18	0	1		0	0		18	1			0	0
									19	0			0	0		19	1	1		0	0
												1	0	0		20	0			0	0
																21	0			0	0
																22	2			0	0
																23	0			0	0
																24	1			0	0
																			0.958333	0.0416667	0
	Adult day 4
		ID	Blebs	Outgrowth	Necrotic	damaged	heavily damaged		ID	Blebs	Outgrowth	Necrotic	damaged	heavily damaged		ID	Blebs	Outgrowth	Necrotic	damaged	heavily damaged		ID	Blebs	Outgrowth	Necrotic	damaged	heavily damaged
		1	1	1		0	0		1	0	1		0	0		1	0			0	0		1	1			0	0
		2	0			0	0		2	0			0	0		2	0			0	0		2	0			0	0
		3	1			0	0		3	1			0	0		3	2			0	0		3	0			0	0
		4	4			0	0		4	16			0	1		4	0			0	0		4	0			0	0
		5	1			0	0		5	3			0	0		5	0			0	0		5	2			0	0
		6	1			0	0		6	2			0	0		6	1			0	0		6	0			0	0
		7	0			0	0		7	2			0	0		7	1			0	0		7	0			0	0
		8	0			0	0		8	9			1	0		8	0			0	0		8	0	1		0	0
		9	0			0	0		9	2			0	0		9	0			0	0		9	1	1		0	0
		10	0	3		0	1		10	4	3		0	1		10	0			0	0		10	6			1	0
		11	2			0	0		11	3			0	0					1	0	0		11	5			1	0
		12	0			0	0		12	7			1	0									12	7			1	0
		13	0	1		0	0		13	3	1		0	0									13	3	1		0	0
		14	0			0	0		14	2			0	0									14	0			0	0
		15	0			0	0		15	3			0	0									15	0			0	0
		16	2			0	0		16	1			0	0									16	0			0	0
		17	1	3		0	1		17	3	3		0	1									17	1			0	0
					0.882353	0	0.117647		18	1	1		0	0									18	0			0	0
												0.722222	0.111111	0.166667									19	1			0	0
																							20	1			0	0
																										0.85	0.15	0
	Adult day 7
		ID	Blebs	Outgrowth	Necrotic	damaged	heavily damaged		ID	Blebs	Outgrowth	Necrotic	damaged	heavily damaged		ID	Blebs	Outgrowth	Necrotic	damaged	heavily damaged
		1	1			0	0		1	1			0	0		1	0			0	0
		2	1			0	0		2	2			0	0		2	1			0	0
		3	0			0	0		3	0			0	0		3	2	1		0	0
		4	5			1	0		4	0			0	0		4	0			0	0
		5	0			0	0		5	0			0	0		5	0			0	0
		6	4			0	0		6	1			0	0		6	1			0	0
		7	7			1	0		7	1			0	0		7	0			0	0
		8	2			0	0		8	1			0	0		8	1			0	0
		9	1			0	0		9	4			0	0		9	1			0	0
		10	0			0	0		10	1			0	0		10	3			0	0
		11	2			0	0		11	0			0	0		11	1			0	0
		12	0			0	0		12	2			0	0		12	0			0	0
		13	3			0	0		13	0			0	0		13	2			0	0
		14	5			1	0		14	2			0	0		14	2	1		0	0
		15	1			0	0		15	7			1	0		15	0			0	0
		16	4			0	0		16	2			0	0		16	0			0	0
		17	2			0	0		17	2	4		0	1		17	0	1		0	0
		18	4			0	0		18	5			1	0		18	0			0	0
		19	5			1	0					0.833333	0.111111	0.0555556		19	0			0	0
		20	9			1	0									20	4	2		1	0
		21	3			0	0									21	1			0	0
		22	0	1		0	0												0.952381	0.047619	0
		23	4			0	0
		24	3			0	0
		25	0			0	0
		26	1			0	0
		27	1	1		0	0
		28	2	1		0	0
		29	1			0	0
					0.827586	0.172414	0
	BL5717	PHC neurons
	L4 stage
	ID	blebbs	outgrowths	necrotic				ID	blebbs	outgrowths	necrotic				ID	blebbs	outgrowths	necrotic				ID	blebbs	outgrowths	necrotic
	1	0			0	0		1	3			0	0		1	1			0	0		1	7	4		0	1
	2	1			0	0		2	15	1		0	1		2	2			0	0		2	1	2		1	0
	3	0			0	0		3	4			0	0		3	1			0	0		3	5			1	0
	4	1	2		1	0		4	4			0	0		4	3			0	0		4	4			0	0
	5	0			0	0		5	7			1	0		5	0			0	0		5	0			0	0
	6	3			0	0		6	12	1		0	1		6	2			0	0		6	1			0	0
	7	0			0	0		7	6			1	0		7	0			0	0		7	0			0	0
	8	2			0	0		8	2			0	0		8	2			0	0		8	0			0	0
	9	3			0	0		9	0			0	0		9	0			0	0		9	0			0	0
	10	1			0	0		10	0			0	0		10	0			0	0		10	0			0	0
	11	1			0	0		11	1			0	0		11	3			0	0		11	0			0	0
	12	11	2		0	1		12	3			0	0		12	1			0	0		12	2			0	0
	13	1			0	0		13	0			0	0		13	1			0	0		13	3			0	0
	14	3			0	0		14	0			0	0		14			1	0	1		14	0			0	0
	15	1			0	0				14	0.714286	0.142857	0.142857		15	7			1	0		15	1			0	0
	16	13			0	1									16	0			0	0		16	0			0	0
	17	0			0	0									17	0			0	0		17	1			0	0
	18	1			0	0									18	1			0	0		18	1			0	0
			18	0.833333	0.0555556	0.111111									19	0			0	0				18	0.833333	0.111111	0.0555556
															20	7			1	0
															21	0			0	0
															22	1			0	0
															23	1			0	0
																	23	0.869565	0.0869565	0.0434783
	Adult day 1
		ID	Blebs	Outgrowth	Necrotic	damaged	heavily damaged		ID	Blebs	Outgrowth	Necrotic	damaged	heavily damaged		ID	Blebs	Outgrowth	Necrotic	damaged	heavily damaged
		1	1			0	0		1	2			0	0		1	0			0	0
		2	0			0	0		2	0			0	0		2	1			0	0
		3	0			0	0		3	0			0	0		3	0			0	0
		4	0			0	0		4	0			0	0		4	0			0	0
		5	0			0	0		5	2			0	0		5	1			0	0
		6	22			0	1		6	0			0	0		6	0			0	0
		7	0			0	0		7	0			0	0		7	0			0	0
		8	0			0	0		8	5			1	0		8	0			0	0
		9	0			0	0		9	1			0	0		9	2			0	0
		10	0			0	0		10	0			0	0		10	0			0	0
		11	0			0	0		11	0			0	0		11	0			0	0
		12	1			0	0		12	0			0	0		12	1			0	0
		13	0			0	0		13	0			0	0		13	3	1		0	0
		14	0			0	0		14	0			0	0		14	1			0	0
		15	0			0	0		15	0			0	0		15	0			0	0
		16	0			0	0		16	1			0	0		16	0			0	0
		17	0			0	0		17	0			0	0		17	--	--	yes	0	1
		18	0			0	0		18	0			0	0		18	0			0	0
		19	0			0	0		19	0			0	0		19	0			0	0
		20	1			0	0		20	0			0	0		20	0			0	0
		21	4			0	0					0.95	0.05	0		21	1	1		0	0
					0.952381	0	0.047619									22	0			0	0
																23	2			0	0
																			0.956522	0	0.0434783
	Adult day 4
		ID	Blebs	Outgrowth	Necrotic	damaged	heavily damaged		ID	Blebs	Outgrowth	Necrotic	damaged	heavily damaged		ID	Blebs	Outgrowth	Necrotic	damaged	heavily damaged
		1	10			0	1		1	18			0	1		1	6			1	0
		2	12			0	1		2	8			1	0		2	3			0	0
		3	2			0	0		3	1			0	0		3	0			0	0
		4	7			1	0		4	3			0	0		4	0			0	0
		5	0			0	0		5	4			0	0		5	0			0	0
		6	2			0	0		6	11			0	1		6	1			0	0
		7	2			0	0		7	1			0	0		7	0			0	0
		8	8	3		0	1		8	0			0	0		8	6			1	0
		9	4			0	0		9	6			1	0		9	0			0	0
		10	4			0	0		10	2			0	0		10	2			0	0
		11	14			0	1		11	0			0	0		11	1			0	0
		12	0			0	0		12	0			0	0		12	0			0	0
		13	6			1	0		13	7			1	0		13	0			0	0
		14	3			0	0		14	0			0	0		14	0			0	0
		15	2			0	0		15	1			0	0		15	7			1	0
		16	11			0	1		16	2			0	0		16	0			0	0
		17	15	3		0	1		17	10	3		0	1		17	3			0	0
		18	7			1	0		18	--	--	yes	0	1		18	0			0	0
		19	4			0	0		19	19			0	1		19	14			0	1
		20	2			0	0					0.578947	0.157895	0.263158		20	3			0	0
					0.55	0.15	0.3												0.8	0.15	0.05
	Adult day 7
		ID	Blebs	Outgrowth	Necrotic	damaged	heavily damaged		ID	Blebs	Outgrowth	Necrotic	damaged	heavily damaged		ID	Blebs	Outgrowth	Necrotic	damaged	heavily damaged
		1	9			1	0		1	1			0	0		1		3		0	1
		2	7			1	0		2	5			1	0		2			yes	0	1
		3	1			0	0		3	1			0	0		3	4	6		0	1
		4	0			0	0		4	3	1		0	0		4	4			0	0
		5	6			1	0		5	2			0	0		5	5	4		0	1
		6	1			0	0		6	0			0	0		6	0			0	0
		7	--	--	yes	0	1		7	1			0	0		7	0			0	0
		8	2			0	0		8	1			0	0		8	3			0	0
		9	3			0	0		9	0			0	0		9	7			1	0
		10	0			0	0		10	5	1		1	0		10	4			0	0
		11	3			0	0		11	6	2		1	0		11	0			0	0
		12	3			0	0		12	2	2		1	0		12	2			0	0
		13	0			0	0		13	0			0	0		13	3			0	0
		14	0			0	0		14	5			1	0		14	0			0	0
		15	10			0	1					0.642857	0.357143	0		15	0			0	0
		16	7			1	0									16	4			0	0
		17	--	--	yes	0	1									17	0			0	0
		18	12			0	1									18	3			0	0
		19	7			1	0									19	7			1	0
		20	2			0	0									20	4	5		0	1
					0.55	0.25	0.2									21	3			0	0
																22	2			0	0
																23	0	6		0	1
																24	1			0	0
																25	1			0	0
																26	2	1		0	0
																27	0			0	0
																			0.703704	0.0740741	0.222222
