# Supplementary material for: Aging clocks delineate neuron types vulnerable or resilient to neurodegeneration and identify neuroprotective interventions
Source: Nat Aging. 2026 Feb 3;6(4):849–68. doi: 10.1038/s43587-026-01067-5 (PMC13099438; doi:10.1038/s43587-026-01067-5)
Supplement: Supplementary file 5 — Raw data and statistics. [file 43587_2026_1067_MOESM5_ESM.xlsx]

## Sheet: Fig.3
Meta information for each neuron. Used in Figure 3 and Supplement Figure 3.
	neuron	Type	Amphid	Cephalic	Cilium	CiliaTermination	FirstLayer	SecondLayer	Ring	Neurotransmitter	Neuropeptides	Innexin	Receptor	Median_Soma_Position	Median_TotSynapses	Soma_Region	AY_Ganglion_Designation	Span	Glutamate	Dopamine	Acetylcholine	Serotonin	GABA	Monoamine	Octopamine	Tyramine	Number_Neuropeptides	Number_Neurotransmitter	Number_Innexin	Number_Receptor	Interneuron	Sensory	Motor	Unknown	Subcuticle	Exposed	Sheath	Cuticle	BehindCuticle	Unexposed	LongNeuron
	FLP	Sensory	0		1	BehindCuticle	0			Glutamate	FLP-4;FLP-21	INX-4;INX-7;UNC-9	DEG-3;DEL-1;DES-2GLR-4;MEC-10;OSM-9;PDFR-1;UNC-8	0.2	69.5	H	E	L	1	0	0	0	0	0	0	0	2	1	3	7	0	1	0	0	0	0	0	0	1	1	1
	M4	Motor	0		0	0	0			Acetylcholine;Glutamate	FLP-21		SER-7b;GLR-8						1	0	1	0	0	0	0	0	1	2	0	2	0	0	1	0	0	0	0	0	0	0	0
	PHC	Sensory	0		0	0	0			Glutamate			-1,00 DOP	0.83	25	T	K	L	1	0	0	0	0	0	0	0	0	1	0	1	0	1	0	0	0	0	0	0	0	0	1
	PVR	Interneuron	0		0	0	0			Glutamate		INX-3;INX-4;INX-8;INX-9;INX-13;UNC-9		0.82	56	T	K	L	1	0	0	0	0	0	0	0	0	1	6	0	1	0	0	0	0	0	0	0	0	0	1
	I2	Interneuron	0		0	0	0			Glutamate	NLP-3;NLP-8;NLP-15;FLP-5		GLR-7;GLR-8						1	0	0	0	0	0	0	0	4	1	0	2	1	0	0	0	0	0	0	0	0	0	0
	OLL	Sensory	0		1	Cuticle	0			Glutamate		UNC-7;UNC-9	PDFR-1;SER-2	0.085	84	H	A	L	1	0	0	0	0	0	0	0	0	1	2	2	0	1	0	0	0	0	0	1	0	1	1
	LUA	Interneuron	0		0	0	0			Glutamate	NLP-13;PDF-1	INX-7;INX-11;INX-13	GLR-5;SER-2	0.82	30.5	T	K	L	1	0	0	0	0	0	0	0	2	1	3	2	1	0	0	0	0	0	0	0	0	0	1
	URY	Sensory	0		0	0	0			Glutamate			PDFR-1;SER-1	0.09	24.5	H	A	L	1	0	0	0	0	0	0	0	0	1	0	2	0	1	0	0	0	0	0	0	0	0	1
	CAN	Unknown	0		0	0	0			Monoamine	NLP-10;NLP-15	INX-3;INX-7;INX12;INX-13;UNC-9	SER-2;GGR-2						0	0	0	0	0	1	0	0	2	1	5	2	0	0	0	1	0	0	0	0	0	0	0
	ALN	Sensory	0		0	0	0			Acetylcholine		INX-3;INX-7;UNC-9	DOP-1;SER-2;LGC-55	0.82	10	T	K	S	0	0	1	0	0	0	0	0	0	1	3	3	0	1	0	0	0	0	0	0	0	0	0
	VD_DD	Motor	0		0	0	0			GABA		INX-3;INX-14;UNC-9	-1,00 NPR	0.52	55	M	E_G_H	S	0	0	0	0	1	0	0	0	0	1	3	1	0	0	1	0	0	0	0	0	0	0	0
	PVP	Interneuron	0		0	0	0			Acetylcholine		INX-7;UNC-9;INX-10;UNC-7		0.795	72.5	T	H	L	0	0	1	0	0	0	0	0	0	1	4	0	1	0	0	0	0	0	0	0	0	0	1
	I6	Interneuron	0		0	0	0				NLP-3	UNC-9	GLR-7;GLR-8						0	0	0	0	0	0	0	0	1	0	1	2	1	0	0	0	0	0	0	0	0	0	0
	VC	Motor	0		0	0	0			Acetylcholine		UNC-7;UNC-9	GLR-5	0.38	76	M	G	S	0	0	1	0	0	0	0	0	0	1	2	1	0	0	1	0	0	0	0	0	0	0	0
	DVC	Interneuron	0		0	0	0			Glutamate		INX-4;INX-5;INX-7;INX-9;INX-10;INX-11;INX-13;INX-18;UNC-7;UNC-9	GLR-1;SER-4;TRP-4	0.81	91	T	J	L	1	0	0	0	0	0	0	0	0	1	10	3	1	0	0	0	0	0	0	0	0	0	1
	RIF	Interneuron	0		0	0	0			Acetylcholine			PDFR-1	0.215	41.5	H	E	S	0	0	1	0	0	0	0	0	0	1	0	1	1	0	0	0	0	0	0	0	0	0	0
	VC_4_5	Motor	0		0	0	0			Serotonin		UNC-7;UNC-9	ACR-14;GLR-5	0.54	20	M	G	S	0	0	0	1	0	0	0	0	0	1	2	2	0	0	1	0	0	0	0	0	0	0	0
	RME_LR	Motor	0		0	0	0		x	GABA		UNC-7;UNC-9	ACR-14;GLR-1;SER-2	0.105	37.5	H	A	L_S	0	0	0	0	1	0	0	0	0	1	2	3	0	0	1	0	0	0	0	0	0	0	1
	PVC	Interneuron	0		0	0	0			Acetylcholine		INX-7;INX-13;INX-19;UNC-9	PDFR-1	0.82	187	T	K	L	0	0	1	0	0	0	0	0	0	1	4	1	1	0	0	0	0	0	0	0	0	0	1
	RIB	Interneuron	0		0	0	0	x		Acetylcholine		UNC-9		0.15	91.5	H	C	S	0	0	1	0	0	0	0	0	0	1	1	0	1	0	0	0	0	0	0	0	0	0	0
	AVF	Interneuron	0		0	0	0					INX-8	PDFR-1	0.2	76	H	E	L	0	0	0	0	0	0	0	0	0	0	1	1	1	0	0	0	0	0	0	0	0	0	1
	PVT	Interneuron	0		0	0	0				PDF-1	INX-3;INX-4;INX-7;INX-17;INX-18;UNC-7;UNC-9	SER-1;SER-2;SER-4	0.79	62	T	H	L	0	0	0	0	0	0	0	0	1	0	7	3	1	0	0	0	0	0	0	0	0	0	1
	AVB	Interneuron	0		0	0	0			Acetylcholine	PDF-1	INX-19;UNC-7	GLR-1;GLR-5;SRA-11;GGR-3;UNC-8	0.15	194	H	C	L	0	0	1	0	0	0	0	0	1	1	2	5	1	0	0	0	0	0	0	0	0	0	1
	URB	Interneuron	0		0	0	0			Acetylcholine		UNC-7;UNC-9		0.095	23	H	A	L	0	0	1	0	0	0	0	0	0	1	2	0	1	0	0	0	0	0	0	0	0	0	1
	PLM	Sensory	0		0	0	0			Glutamate		INX-7;INX-13;UNC-9	DEG-3;DES-2;DOP-1;GLR-8;MEC-2;MEC-4;MEC-6;MEC-9;PDFR-1	0.83	17	T	K	L	1	0	0	0	0	0	0	0	0	1	3	9	0	1	0	0	0	0	0	0	0	0	1
	RIM	Interneuron;Motor	0		0	0	0	x		Glutamate;Tyramine		INX-4		0.155	104.5	H	C	S	1	0	0	0	0	0	0	1	0	2	1	0	1	0	1	0	0	0	0	0	0	0	0
	RIS	Interneuron	0		0	0	0		x	GABA		INX-6;INX-7;UNC-9	GLR-1;SER-4;DOP-1	0.19	69	H	D	S	0	0	0	0	1	0	0	0	0	1	3	3	1	0	0	0	0	0	0	0	0	0	0
	AS	Motor	0		0	0	0			Acetylcholine	NLP-21	INX-3;UNC-7	ACR-14;ACR-15;LGC-46;UNC-63	0.51	29	M	E_G_H	S	0	0	1	0	0	0	0	0	1	1	2	4	0	0	1	0	0	0	0	0	0	0	0
	RIV	Interneuron;Motor	0		0	0	0			Acetylcholine				0.145	31	H	C	S	0	0	1	0	0	0	0	0	0	1	0	0	1	0	1	0	0	0	0	0	0	0	0
	BDU	Interneuron	0		0	0	0				NLP-1;NLP-15	INX-7;UNC-9	GLR-8;SER-2	0.31	32	M	F	S	0	0	0	0	0	0	0	0	2	0	2	2	1	0	0	0	0	0	0	0	0	0	0
	M1	Motor	0		0	0	0			Acetylcholine	NLP-3	INX-5;INX-13	GLR-2;AVR-14						0	0	1	0	0	0	0	0	1	1	2	2	0	0	1	0	0	0	0	0	0	0	0
	M2	Motor	0		0	0	0			Acetylcholine	NLP-3;FLP-18;FLP-21;NLP-13	INX-12;INX-13							0	0	1	0	0	0	0	0	4	1	2	0	0	0	1	0	0	0	0	0	0	0	0
	PVN	Interneuron;Motor	0		0	0	0			Acetylcholine	PDF-1	UNC-9		0.83	60.5	T	K	L	0	0	1	0	0	0	0	0	1	1	1	0	1	0	1	0	0	0	0	0	0	0	1
	SDQ	Interneuron;Sensory	0		0	0	0			Acetylcholine		INX-7;UNC-7;UNC-9		0.48	23.5	M	F	L	0	0	1	0	0	0	0	0	0	1	3	0	1	1	0	0	0	0	0	0	0	0	1
	RIC	Interneuron	0		0	0	0			Octopamine		INX-4;UNC-7;UNC-9	SER-1	0.165	53	H	C	S	0	0	0	0	0	0	1	0	0	1	3	1	1	0	0	0	0	0	0	0	0	0	0
	VA	Motor	0		0	0	0			Acetylcholine		INX-3;INX-12;UNC-9		0.5	67	M	E_G	S	0	0	1	0	0	0	0	0	0	1	3	0	0	0	1	0	0	0	0	0	0	0	0
	IL1	Sensory;Motor;Interneuron	0		1	Subcuticle	0			Glutamate		INX-12;INX-18;UNC-7;UNC-9	DEG-3;MEC-6;TRPA-1	0.085	38	H	A	L	1	0	0	0	0	0	0	0	0	1	4	3	1	1	1	0	1	0	0	0	0	1	1
	OLQ	Interneuron;Sensory	0		1	Cuticle	0			Glutamate			OCR-4;OSM-9;NPR-1;TRPA-1	0.1	35	H	A	L	1	0	0	0	0	0	0	0	0	1	0	4	1	1	0	0	0	0	0	1	0	1	1
	AIZ	Interneuron	0		0	0	1			Glutamate	FLP-22	INX-19	SER-2	0.17	101	H	C	S	1	0	0	0	0	0	0	0	1	1	1	1	1	0	0	0	0	0	0	0	0	0	0
	PDB	Motor	0		0	0	0			Acetylcholine			UNC-8	0.8	11	T	H	L	0	0	1	0	0	0	0	0	0	1	0	1	0	0	1	0	0	0	0	0	0	0	1
	DVA	Interneuron	0		0	0	0		x	Acetylcholine		INX-3;INX-7;INX-10;INX-13;INX-17;INX-18;UNC-7	GGR-3;GLR-4;GLR-5;NMR-1;SER-2;SER-4;TRP-4	0.81	184	T	J	L	0	0	1	0	0	0	0	0	0	1	7	7	1	0	0	0	0	0	0	0	0	0	1
	AIA	Interneuron	0		0	0	1			Acetylcholine	FLP-1;FLP-2;INS-1		GLR-2;GLC-3;GCY-28;MGL-1;NPR-5;NPR-11;SCD-2;SRA-11	0.155	93.5	H	D	S	0	0	1	0	0	0	0	0	3	1	0	8	1	0	0	0	0	0	0	0	0	0	0
	RMG	Interneuron	0		0	0	0				PDF-1	UNC-7		0.22	47.5	H	E	S	0	0	0	0	0	0	0	0	1	0	1	0	1	0	0	0	0	0	0	0	0	0	0
	HSN	Motor	0		0	0	0			Acetylcholine;Serotonin	NLP-3;NLP-8;NLP-15;FLP-5	INX-3;INX-7;UNC-9	ACR-14;MEC-6;GAR-2;GLR-5;GR-2	0.55	60	M	F	L	0	0	1	1	0	0	0	0	4	2	3	5	0	0	1	0	0	0	0	0	0	0	1
	AVK	Interneuron	0		0	0	0		x		FLP-1	INX-2;INX-6;INX-7;INX-8;INX-9;INX-12;INX-18;INX-19;UNC-7;UNC-9	GLR-5	0.195	76	H	D	L	0	0	0	0	0	0	0	0	1	0	10	1	1	0	0	0	0	0	0	0	0	0	1
	AVJ	Interneuron	0		0	0	0		x			INX-4;INX-8;INX-18;UNC-7;UNC-9	GLR-1	0.15	67	H	C	L	0	0	0	0	0	0	0	0	0	0	5	1	1	0	0	0	0	0	0	0	0	0	1
	PVM	Sensory	0		0	0	0					INX-7;UNC-9	GAR-1;MEC-2;MEC-4;MEC-6;MEC-9;MEC-10;UNC-8;PDFR-1	0.65	39	M	F	S	0	0	0	0	0	0	0	0	0	0	2	8	0	1	0	0	0	0	0	0	0	0	0
	SAA	Interneuron;Motor	0		0	0	0			Acetylcholine	PDF-1			0.135	41	H	D_C	S	0	0	1	0	0	0	0	0	1	1	0	0	1	0	1	0	0	0	0	0	0	0	0
	ADA	Interneuron	0		0	0	0		x	Glutamate	FLP-8;PDF-1	INX-4;INX-19;UNC-9		0.21	43.5	H	E	S	1	0	0	0	0	0	0	0	2	1	3	0	1	0	0	0	0	0	0	0	0	0	0
	RIH	Interneuron	0		0	0	0			Acetylcholine;Serotonin				0.14	109	H	D	S	0	0	1	1	0	0	0	0	0	2	0	0	1	0	0	0	0	0	0	0	0	0	0
	DB	Motor	0		0	0	0			Acetylcholine		INX-3;UNC-9	ACR-14;PDFR-1	0.45	28.5	M	E_G	S	0	0	1	0	0	0	0	0	0	1	2	2	0	0	1	0	0	0	0	0	0	0	0
	RME_DV	Motor	0		0	0	0		x	GABA		UNC-7;UNC-9	ACR-14;AVR-15;PDFR-1;SER-2	0.11	31.5	H	A	L_S	0	0	0	0	1	0	0	0	0	1	2	4	0	0	1	0	0	0	0	0	0	0	1
	SIB	Interneuron;Motor	0		0	0	0			Acetylcholine		INX-9;INX-12;UNC-7;UNC-9		0.14	10.5	H	C_D	S	0	0	1	0	0	0	0	0	0	1	4	0	1	0	1	0	0	0	0	0	0	0	0
	DA	Motor	0		0	0	0			Acetylcholine		INX-3;INX-7;UNC-9	ACR-14;UNC-8;SER-2	0.495	59	M	E_G_H	S	0	0	1	0	0	0	0	0	0	1	3	3	0	0	1	0	0	0	0	0	0	0	0
	PVD	Sensory	0		0	0	0			Glutamate	NLP-11	INX-12;UNC-7;UNC-9	DEG-3;DEGT-1;DES-2;GLR-4;MEC-6;MEC-9;MEC-10;OSM-9;SER-2;TRPA-1	0.65	33	M	F	L	1	0	0	0	0	0	0	0	1	1	3	10	0	1	0	0	0	0	0	0	0	0	1
	MC	Motor	0		0	0	0			Acetylcholine	FLP-21	INX-3;INX-7	GLR-8						0	0	1	0	0	0	0	0	1	1	2	1	0	0	1	0	0	0	0	0	0	0	0
	AIB	Interneuron	0		0	0	1			Glutamate	FLP-20	INX-1	GLR-1;GLR-2;GLR-5;GGR-1;MGL-2	0.145	122.5	H	C	S	1	0	0	0	0	0	0	0	1	1	1	5	1	0	0	0	0	0	0	0	0	0	0
	AVG	Interneuron	0		0	0	0			Acetylcholine		UNC-7	GLR-1;GLR-2;NMR-1;NMR-2;DEG-3	0.22	37	H	E	L	0	0	1	0	0	0	0	0	0	1	1	5	1	0	0	0	0	0	0	0	0	0	1
	AQR	Sensory	0		1	Exposed	0			Glutamate			GCY-25;GCY-32;GCY-34;GCY-35;GCY-36;GCY-37;NLP-37;NPR-1	0.21	61	H	E	S	1	0	0	0	0	0	0	0	0	1	0	8	0	1	0	0	0	1	0	0	0	0	0
	DA9	Motor	0		0	0	0			Acetylcholine		INX-3;INX-7;UNC-9	ACR-14;UNC-8;SER-2	0.8	30	M	H	S	0	0	1	0	0	0	0	0	0	1	3	3	0	0	1	0	0	0	0	0	0	0	0
	AFD	Sensory	1		1	Sheath	0			Glutamate	FLP-6;NLP-7;NLP-21;PDF-1	INX-19	GCY-8;GCY-18;GCY-23;GCY-29;TMC-1	0.135	26.5	H	C	L	1	0	0	0	0	0	0	0	4	1	1	5	0	1	0	0	0	0	1	0	0	1	1
	RIR	Interneuron	0		0	0	0		x	Acetylcholine				0.15	58	H	D	S	0	0	1	0	0	0	0	0	0	1	0	0	1	0	0	0	0	0	0	0	0	0	0
	I3	Interneuron	0		0	0	0			Acetylcholine	NLP-3	INX-9	GLR-7;GLR-8						0	0	1	0	0	0	0	0	1	1	1	2	1	0	0	0	0	0	0	0	0	0	0
	RIG	Interneuron	0		0	0	0			Glutamate		INX-4		0.225	66	H	E	S	1	0	0	0	0	0	0	0	0	1	1	0	1	0	0	0	0	0	0	0	0	0	0
	AIY	Interneuron	0		0	0	1			Acetylcholine	FLP-1;FLP-18	INX-1;INX-7;INX-19;UNC-9	ACR-14;C50F7,1;CKR-2;GAR-2;GCY-1;GLC-3;LAT-1;LGC-38;MGL-1;MOD-1;NPR-11;NPR-14;SER-2;SRA-11	0.185	71.5	H	D	S	0	0	1	0	0	0	0	0	2	1	4	14	1	0	0	0	0	0	0	0	0	0	0
	PDA	Motor	0		0	0	0			Acetylcholine		UNC-9	EXP-1;UNC-8	0.81	12	T	H	L	0	0	1	0	0	0	0	0	0	1	1	2	0	0	1	0	0	0	0	0	0	0	1
	AIM	Interneuron	0		0	0	0		x	Glutamate;Serotonin	FLP-10;FLP-22;INS-1;PDF-1	INX-19	GCY-18	0.19	29.5	H	D	S	1	0	0	1	0	0	0	0	4	2	1	1	1	0	0	0	0	0	0	0	0	0	0
	DB01	Motor	0		0	0	0			Acetylcholine		INX-3;UNC-9	ACR-14;PDFR-1	0.24	65	M	E	S	0	0	1	0	0	0	0	0	0	1	2	2	0	0	1	0	0	0	0	0	0	0	0
	ASH	Sensory	1		1	Exposed	0			Glutamate	FLP-21;INS-1;NLP-3;NLP-15	INX-19	DCAR-1;DOP-4;NPR-1;OCTR-1;OCR-2;OSM-9;SER-3;SER-5;SRA-6;SRB-6;TMC-1;TRPA-1;TYRA-2;UNC-8	0.14	55.5	H	C	L	1	0	0	0	0	0	0	0	4	1	1	14	0	1	0	0	0	1	0	0	0	0	1
	ASER	Sensory	1		1	Exposed	0			Glutamate	FLP-6;FLP-13;FLP-25;INS-1;INS-22;INS-26;NLP-3;NLP-5;NLP-7;NLP-14		DEL-3;DEL-4;DOP-3;DOP-5;GCY-1;GCY-3;GCY-4;GCY-5;GCY-19;GCY-22;MGL-3;NPR-1;NPR-5;NPR-15;OSM-9;SRAB-14;SRD-33;SRG-30;SRX-76;TMC-1;TRPA-2;TRP-2;TYRA-2	0.15	58	H	C	L	1	0	0	0	0	0	0	0	10	1	0	23	0	1	0	0	0	1	0	0	0	0	1
	SMD	Motor	0		0	0	0			Acetylcholine		UNC-7;UNC-9		0.135	64.5	H	D_C	S	0	0	1	0	0	0	0	0	0	1	2	0	0	0	1	0	0	0	0	0	0	0	0
	AWB	Sensory	1		1	Sheath	0			Acetylcholine	NLP-3;NLP-9	INX-19;UNC-9	STR-1;DAF-11;AEX-2	0.14	30	H	C	L	0	0	1	0	0	0	0	0	2	1	2	3	0	1	0	0	0	0	1	0	0	1	1
	AWC_OFF	Sensory	1		1	Sheath	0			Glutamate	NLP-1	INX-19	OSM-9;DAF-11	0.14	40.5	H	C	L	1	0	0	0	0	0	0	0	1	1	1	2	0	1	0	0	0	0	1	0	0	1	1
	SAB	Interneuron;Motor	0		0	0	0			Acetylcholine		INX-8		0.2	28	H	E	S	0	0	1	0	0	0	0	0	0	1	1	0	1	0	1	0	0	0	0	0	0	0	0
	PQR	Sensory	0		1	Exposed	0			Glutamate			GCY-32;GCY-35;NPR-1;PDFR-1	0.82	44	T	K	L	1	0	0	0	0	0	0	0	0	1	0	4	0	1	0	0	0	1	0	0	0	0	1
	BAG	Sensory	0		1	BehindCuticle	0			Glutamate	NLP-3	INX-19	GCY-33	0.105	36	H	A	S	1	0	0	0	0	0	0	0	1	1	1	1	0	1	0	0	0	0	0	0	1	1	0
	ALA	Interneuron;Sensory	0		0	0	0				FLP-7		ACR-13;ACR-4;SRA-10	0.12	11	H	B	S	0	0	0	0	0	0	0	0	1	0	0	3	1	1	0	0	0	0	0	0	0	0	0
	ADE	Sensory	0		1	Subcuticle	0			Dopamine	PDF-1	INX-4;INX-7;UNC-9	DOP-2; EXP-1;TRP-4;TYRA-3	0.21	54	H	E	S	0	1	0	0	0	0	0	0	1	1	3	4	0	1	0	0	1	0	0	0	0	1	0
	CEP	Sensory	0	x	1	Cuticle	0			Dopamine		UNC-9	-2,00 DOP	0.12	55	H	B_A	L	0	1	0	0	0	0	0	0	0	1	1	1	0	1	0	0	0	0	0	1	0	1	1
	AVL	Interneuron;Motor	0		0	0	0		x	GABA				0.16	73	H	D	L	0	0	0	0	1	0	0	0	0	1	0	0	1	0	1	0	0	0	0	0	0	0	1
	M3	Motor	0		0	0	0			Glutamate	FLP-18;NLP-3	INX-3	GLR-8;NPR-1						1	0	0	0	0	0	0	0	2	1	1	2	0	0	1	0	0	0	0	0	0	0	0
	VB	Motor;Sensory	0		0	0	0			Acetylcholine		INX-3;INX-12;UNC-9		0.5	65	M	G	S	0	0	1	0	0	0	0	0	0	1	3	0	0	1	1	0	0	0	0	0	0	0	0
	PDE	Sensory	0		1	Subcuticle	0			Dopamine			-2,00 DOP	0.64	67.5	M	F	L	0	1	0	0	0	0	0	0	0	1	0	1	0	1	0	0	1	0	0	0	0	1	1
	VA12	Motor	0		0	0	0			Acetylcholine		INX-3;INX-12;UNC-9		0.8	71	M	H	S	0	0	1	0	0	0	0	0	0	1	3	0	0	0	1	0	0	0	0	0	0	0	0
	AUA	Interneuron	0		0	0	0			Glutamate		INX-4;UNC-9	GLR-4;NPR-1;SER-2;DOP-1	0.155	40	H	C	S	1	0	0	0	0	0	0	0	0	1	2	4	1	0	0	0	0	0	0	0	0	0	0
	MI	Interneuron;Motor	0		0	0	0			Glutamate									1	0	0	0	0	0	0	0	0	1	0	0	1	0	1	0	0	0	0	0	0	0	0
	RMD_DV	Motor	0		0	0	0		x	Acetylcholine		UNC-7	GLR-1	0.13	86	H	D_C	S	0	0	1	0	0	0	0	0	0	1	1	1	0	0	1	0	0	0	0	0	0	0	0
	RMD_LR	Motor	0		0	0	0		x	Acetylcholine		UNC-7	GLR-1	0.13	69.5	H	C	S	0	0	1	0	0	0	0	0	0	1	1	1	0	0	1	0	0	0	0	0	0	0	0
	IL2_LR	Sensory	0		1	Exposed	0			Acetylcholine		INX-18;UNC-9	DES-2;NPR-1	0.085	36.5	H	A	L	0	0	1	0	0	0	0	0	0	1	2	2	0	1	0	0	0	1	0	0	0	0	1
	ALM	Sensory	0		0	0	0			Glutamate	FLP-20	INX-7;UNC-9	ASIC-1;DEG-3;DEL-1;DES-2;DEGT-1;DOP-1;GLR-8;GAB-1;LGC-37;LGC-55;MEC-2;MEC-4;MEC-6;MEC-9;MEC-10;PDFR-1;STR-33;TYRA-2	0.46	21.5	M	F	L	1	0	0	0	0	0	0	0	1	1	2	18	0	1	0	0	0	0	0	0	0	0	1
	AVD	Interneuron	0		0	0	0			Acetylcholine		INX-6;UNC-7;UNC-9	GLR-1;GLR-2;GLR-5;NMR-1;NMR-2;PDFR-1;UNC-8	0.16	136.5	H	C	L	0	0	1	0	0	0	0	0	0	1	3	7	1	0	0	0	0	0	0	0	0	0	1
	VB01	Motor;Sensory	0		0	0	0			Acetylcholine		INX-3;INX-12;UNC-9		0.21	54	M	E	S	0	0	1	0	0	0	0	0	0	1	3	0	0	1	1	0	0	0	0	0	0	0	0
	PLN	Sensory	0		0	0	0			Acetylcholine		INX-7;INX-13;UNC-9	-1,00 DOP	0.825	11.5	T	K	S	0	0	1	0	0	0	0	0	0	1	3	1	0	1	0	0	0	0	0	0	0	0	0
	URA	Motor;Sensory	0		0	0	0			Acetylcholine		UNC-7;UNC-9		0.095	20.5	H	A	L	0	0	1	0	0	0	0	0	0	1	2	0	0	1	1	0	0	0	0	0	0	0	1
	AVA	Interneuron	0		0	0	0			Acetylcholine	FLP-1;FLP-18	INX-7;UNC-7;UNC-9	GGR-3;GLR-1;GLR-2;GLR-4;GLR-5;NMR-1;NMR-2;UNC-8	0.13	485.5	H	C	L	0	0	1	0	0	0	0	0	2	1	3	8	1	0	0	0	0	0	0	0	0	0	1
	M5	Motor	0		0	0	0			Acetylcholine	FLP-1	UNC-9	GLR-8						0	0	1	0	0	0	0	0	1	1	1	1	0	0	1	0	0	0	0	0	0	0	0
	AVM	Sensory	0		0	0	0			Glutamate		INX-7;UNC-9	PDFR-1	0.44	46	M	F	S	1	0	0	0	0	0	0	0	0	1	2	1	0	1	0	0	0	0	0	0	0	0	0
	PHB	Sensory	0		1	Exposed	0			Glutamate;Serotonin	NLP-1	INX-13;INX-19	OCR-2;OSM-9;NPR-1;SRB-6	0.82	43.5	T	K	L	1	0	0	1	0	0	0	0	1	2	2	4	0	1	0	0	0	1	0	0	0	0	1
	PHA	Sensory	0		1	Exposed	0			Glutamate	NLP-7;NLP-14	INX-13;INX-19	GCY-12;OCR-2;OSM-9;NPR-1;PDFR-1;SRG-13;SRB-6	0.815	35.5	T	K	L	1	0	0	0	0	0	0	0	2	1	2	7	0	1	0	0	0	1	0	0	0	0	1
	DVB	Interneuron;Motor	0		0	0	0			GABA		INX-3;INX-7;INX-10;INX-13;UNC-7;UNC-9		0.81	34	T	J	L	0	0	0	0	1	0	0	0	0	1	6	0	1	0	1	0	0	0	0	0	0	0	1
	IL2_DV	Sensory	0		1	Exposed	0			Acetylcholine		UNC-9	DES-2	0.08	33	H	A	L	0	0	1	0	0	0	0	0	0	1	1	1	0	1	0	0	0	1	0	0	0	0	1
	AVH	Interneuron	0		0	0	0					UNC-9	GLR-4;SER-2;GGR-1	0.15	48.5	H	C	L	0	0	0	0	0	0	0	0	0	0	1	3	1	0	0	0	0	0	0	0	0	0	1
	AIN	Interneuron	0		0	0	0		x	Acetylcholine	FLP-19	INX-4;INX-8;INX-17;UNC-7;UNC-9		0.16	23	H	C	S	0	0	1	0	0	0	0	0	1	1	5	0	1	0	0	0	0	0	0	0	0	0	0
	AWC_ON	Sensory	1		1	Sheath	0			Glutamate	NLP-1	INX-19	OSM-9;DAF-11;STR-2	0.14	40.5	H	C	L	1	0	0	0	0	0	0	0	1	1	1	3	0	1	0	0	0	0	1	0	0	1	1
	I4	Interneuron	0		0	0	0				NLP-3;NLP-13								0	0	0	0	0	0	0	0	2	0	0	0	1	0	0	0	0	0	0	0	0	0	0
	SIA	Interneuron;Motor	0		0	0	0			Acetylcholine	PDF-1	UNC-7;UNC-9		0.165	7	H	D	S	0	0	1	0	0	0	0	0	1	1	2	0	1	0	1	0	0	0	0	0	0	0	0
	RMF	Motor	0		0	0	0			Acetylcholine				0.15	25.5	H	D	S	0	0	1	0	0	0	0	0	0	1	0	0	0	0	1	0	0	0	0	0	0	0	0
	AVE	Interneuron	0		0	0	0			Acetylcholine	FLP-1		GLR-1;GLR-2;GLR-5;NMR-1;NMR-2	0.135	169	H	C	L	0	0	1	0	0	0	0	0	1	1	0	5	1	0	0	0	0	0	0	0	0	0	1
	NSM	Motor;Sensory	0		0	0	0			Serotonin	NLP-13;NLP-18;NLP-19	UNC-9	GLR-7;GLR-8;SER-2;AEX-2						0	0	0	1	0	0	0	0	3	1	1	4	0	1	1	0	0	0	0	0	0	0	0
	ASEL	Sensory	1		1	Exposed	0			Glutamate	FLP-4;FLP-20;INS-32;FLP-6;FLP-13;FLP-25;INS-1;INS-22;INS-26;NLP-3;NLP-14		DEL-3;DEL-4;DOP-3;DOP-5;GCY-6;GCY-7;GCY-14;GCY-20;GCY-29;MGL-3;NPR-1;NPR-5;NPR-15;OSM-9;SRAB-14;SRD-33;SRG-30;SRX-76;TMC-1;TRPA-2;TYRA-2	0.15	54	H	C	L	1	0	0	0	0	0	0	0	11	1	0	21	0	1	0	0	0	1	0	0	0	0	1
	RIP	Interneuron	0		0	0	0		x			INX-4;UNC-9		0.095	57	H	A	S	0	0	0	0	0	0	0	0	0	0	2	0	1	0	0	0	0	0	0	0	0	0	0
	I1	Interneuron	0		0	0	0			Acetylcholine	NLP-3	UNC-9	GLR-7;GLR-8						0	0	1	0	0	0	0	0	1	1	1	2	1	0	0	0	0	0	0	0	0	0	0
	PVW	Interneuron	0		0	0	0					INX-7;UNC-9	PDFR-1	0.83	10.5	T	K	L	0	0	0	0	0	0	0	0	0	0	2	1	1	0	0	0	0	0	0	0	0	0	1
	RIA	Interneuron	0		0	0	0	x		Glutamate			SER-1;SER-2;SER-4	0.13	202	H	C	S	1	0	0	0	0	0	0	0	0	1	0	3	1	0	0	0	0	0	0	0	0	0	0
	RID	Interneuron;Motor	0		0	0	0							0.11	42	H	B	L	0	0	0	0	0	0	0	0	0	0	0	0	1	0	1	0	0	0	0	0	0	0	1
	AWA	Sensory	1		1	Sheath	0						OCR-1;OCR-2;OSM-9;ODR-10	0.14	33	H	C	L	0	0	0	0	0	0	0	0	0	0	0	4	0	1	0	0	0	0	1	0	0	1	1
	SMB	Motor	0		0	0	0			Acetylcholine		UNC-7;UNC-9		0.16	38.5	H	D	S	0	0	1	0	0	0	0	0	0	1	2	0	0	0	1	0	0	0	0	0	0	0	0
	I5	Interneuron	0		0	0	0			Glutamate;Serotonin									1	0	0	1	0	0	0	0	0	2	0	0	1	0	0	0	0	0	0	0	0	0	0
	RMH	Motor	0		0	0	0			Acetylcholine				0.145	25	H	D	S	0	0	1	0	0	0	0	0	0	1	0	0	0	0	1	0	0	0	0	0	0	0	0
	ASI	Sensory	1		1	Exposed	0				DAF-28;FLP-2;FLP-10;FLP-21;INS-1;INS-3;INS-4;INS-6;INS-7;INS-9;INS-22;INS-26;INS-32;NLP-1;NLP-5;NLP-6;NLP-7;NLP-9;NLP-14;NLP-18;NLP-24;NLP-27;PDF-1	INX-18;INX-19	DAF-11;DAF-37;DAF-38;DCAR-1;GCY-1;GCY-2;GCY-3;GCY-27;NPR-5;NPR-15;SER-6;SRD-1;STR-2;STR-3	0.145	14.5	H	C	L	0	0	0	0	0	0	0	0	23	0	2	14	0	1	0	0	0	1	0	0	0	0	1
	URX	Interneuron;Sensory	0		0	0	0		x	Acetylcholine	FLP-8;FLP-10;FLP-11;FLP-19		GCY-1;GCY-25;GCY-32;GCY-34;GCY-35;GCY-36;GCY-37;NPR-1;PDFR-1;SRA-10	0.125	38.5	H	B	L	0	0	1	0	0	0	0	0	4	1	0	10	1	1	0	0	0	0	0	0	0	0	1
	VB02	Motor;Sensory	0		0	0	0			Acetylcholine		INX-3;INX-12;UNC-9		0.19	82	M	E	S	0	0	1	0	0	0	0	0	0	1	3	0	0	1	1	0	0	0	0	0	0	0	0
	PVQ	Interneuron	0		0	0	0			Glutamate		INX-3;INX-7;INX-13;UNC-7;UNC-9	DOP-1;GGR-1;GLR-1;GLR-5;SRA-6;SER-1;PDFR-1	0.815	51	T	K	L	1	0	0	0	0	0	0	0	0	1	5	7	1	0	0	0	0	0	0	0	0	0	1
	ADF	Sensory	1		1	Exposed	0			Acetylcholine; Serotonin	FLP-6;INS-1;NLP-3	INX-19	MGL-3;NPR-5;OSM-9;OCR-2;SRB-6;TMC-1	0.135	56.5	H	C	L	0	0	1	1	0	0	0	0	3	2	1	6	0	1	0	0	0	1	0	0	0	0	1
	ASG	Sensory	1		1	Exposed	0			Glutamate;Serotonin	FLP-6;FLP-13;FLP-22;INS-1		DOP-4;GCY-15;GCY-21;NPR-1;NPR-5;NPR-15;OSM-9;TYRA-2	0.14	21.5	H	C	L	1	0	0	1	0	0	0	0	4	2	0	8	0	1	0	0	0	1	0	0	0	0	1
	ASK	Sensory	1		1	Exposed	0			Glutamate	FLP-21;NLP-8;NLP-10;NLP-14;PDF-1	INX-18;INX-19	OSM-9;SRA-7;SRA-9;SRG-2;SRG-8;DAF-11	0.13	37	H	C	L	1	0	0	0	0	0	0	0	5	1	2	6	0	1	0	0	0	1	0	0	0	0	1
	ASJ	Sensory	1		1	Exposed	0				NLP-3		OSM-9;SRE-1;DAF-11	0.16	22.5	H	C	L	0	0	0	0	0	0	0	0	1	0	0	3	0	1	0	0	0	1	0	0	0	0	1
	ADL	Sensory	1		1	Exposed	0			Glutamate	FLP-4;FLP-21;NLP-7;NLP-8;NLP-10	INX-18;INX-19;UNC-9	GCY-21;OSM-9;OCR-1;OCR-2;SER-6;SRB-6;SRE-1;SRH-132;SRH-220;SRI-51;SRO-1;TMC-1	0.135	50.5	H	C	L	1	0	0	0	0	0	0	0	5	1	3	12	0	1	0	0	0	1	0	0	0	0	1
	Figure 3H
	Amphid Ttest_indResult(statistic=5.524727517000202, pvalue=1.8105875166927157e-07)
	Ciliated Ttest_indResult(statistic=3.505322933469182, pvalue=0.0006322967075519677)
	Figure 3I
	ANOVA
	Source	SS	DF	MS	F	p-unc	np2
	CiliaTermination	4888.51	5	977.702	6.99731	8.83172e-06	0.222863
	Within	17046.5	122	139.725
	Tukey
	group1	group2	meandiff	p-adj	lower	upper	reject
	BehindCuticle	Cuticle	4.1085	0.9	-27.1359	35.353	False
	BehindCuticle	Exposed	28.8234	0.0188	3.0585	54.5882	True
	BehindCuticle	Not ciliated	10.8756	0.7645	-13.5671	35.3182	False
	BehindCuticle	Sheath	17.5683	0.4852	-11.0677	46.2043	False
	BehindCuticle	Subcuticle	12.098	0.8599	-19.1465	43.3424	False
	Cuticle	Exposed	24.7148	0.0154	3.068	46.3616	True
	Cuticle	Not ciliated	6.767	0.9	-13.2879	26.822	False
	Cuticle	Sheath	13.4598	0.6099	-11.5358	38.4553	False
	Cuticle	Subcuticle	7.9894	0.9	-19.9565	35.9353	False
	Exposed	Not ciliated	-17.9478	0.001	-27.4247	-8.4709	True
	Exposed	Sheath	-11.2551	0.4437	-28.9296	6.4195	False
	Exposed	Subcuticle	-16.7254	0.2286	-38.3722	4.9214	False
	Not ciliated	Sheath	6.6927	0.7946	-8.9919	22.3773	False
	Not ciliated	Subcuticle	1.2224	0.9	-18.8326	21.2774	False
	Sheath	Subcuticle	-5.4703	0.9	-30.4659	19.5253	False
	Testing neurite integrity by microscopy after seperating them on pathogen avoidance assay
	Adult day 2	JKM10	OP50 off-lawn
	ID	blebbs	outgrowths	necrotic				ID	blebbs	outgrowths	necrotic				ID	blebbs	outgrowths	necrotic				ID	blebbs	outgrowths	necrotic					URY OP50					URY Db11					I2 OP50					I2 Db11
	1	2			0	0		1	4			0	0		1	2			0	0		1	4			0	0			formula: score ~ condition					formula: score ~ condition					formula: score ~ condition					formula: score ~ condition
	2	9			1	0		2			1	0	1		2	4			0	0		2	3			0	0			data: fig3					data: fig3					data: fig3					data: fig3
	3	7			1	0		3	1			0	0		3	2			0	0		3	2			0	0
	4	4			0	0		4	4	1		0	0		4	1			0	0		4	0			0	0			link threshold nobs logLik AIC niter max.grad cond.H					link threshold nobs logLik AIC niter max.grad cond.H					link threshold nobs logLik AIC niter max.grad cond.H					link threshold nobs logLik AIC niter max.grad cond.H
	5	3			0	0		5	7			1	0		5	3			0	0		5	3			0	0			logit flexible 96 -64.36 134.73 5(0) 5.00e-09 1.4e+01					logit flexible 121 -107.62 221.24 4(0) 5.43e-08 1.2e+01					logit flexible 80 -40.54 87.07 5(0) 2.81e-08 1.2e+01					logit flexible 102 -35.97 77.93 6(0) 3.26e-09 1.6e+01
	6	9	1		1	0		6	2			0	0		6	1			0	0		6	2			0	0
	7	4			0	0		7	2			0	0		7	5	6		0	1		7	2			0	0			Coefficients:					Coefficients:					Coefficients:					Coefficients:
	8	11			0	1		8	5	1		1	0		8	2			0	0		8	4			0	0			Estimate Std. Error z value Pr(>|z|)					Estimate Std. Error z value Pr(>|z|)					Estimate Std. Error z value Pr(>|z|)					Estimate Std. Error z value Pr(>|z|)
	9	0			0	0		9	0			0	0		9	4			0	0		9	3			0	0			conditionOP50_on -0.1007 0.4911 -0.205 0.838					conditionDb11_on 2.2481 0.4063 5.534 3.14e-08 ***					conditionOP50_on -0.1466 0.6249 -0.235 0.815					conditionDb11_on 0.02172 0.66563 0.033 0.974
	10	3	1		0	0		10	2			0	0		10	5			1	0		10	2			0	0								---
	11	2			0	0				10	0.7	0.2	0.1				10	0.8	0.1	0.1		11	5			1	0			Threshold coefficients:					Signif. codes: 0 ‘***’ 0.001 ‘**’ 0.01 ‘*’ 0.05 ‘.’ 0.1 ‘ ’ 1					Threshold coefficients:					Threshold coefficients:
			11	0.636364	0.272727	0.0909091																12	3			0	0			Estimate Std. Error z value										Estimate Std. Error z value					Estimate Std. Error z value
																								12	0.916667	0.0833333	0			Healthy|Mild 1.2190 0.3585 3.401					Threshold coefficients:					Healthy|Mild 1.6586 0.4448 3.729					Healthy|Mild 2.2300 0.4705 4.739
																														Mild|Severe 2.3442 0.4505 5.204					Estimate Std. Error z value					Mild|Severe 3.1698 0.6666 4.755					Mild|Severe 4.6259 1.0586 4.370
	Adult day 2	JKM10	OP50 on-lawn																																Healthy|Mild 1.1518 0.3050 3.776
																																			Mild|Severe 2.8145 0.3867 7.277
	ID	blebbs	outgrowths	necrotic				ID	blebbs	outgrowths	necrotic				ID	blebbs	outgrowths	necrotic				ID	blebbs	outgrowths	necrotic
	1			1	0	1		1	1			0	0		1	4			0	0		1	2			0	0
	2	12			0	1		2	2			0	0		2	9			1	0		2	4			0	0
	3	4			0	0		3	5			1	0		3	1			0	0		3	11			0	1
	4	3			0	0		4	0			0	0		4	3			0	0		4	1			0	0
	5	4			0	0		5	2			0	0		5	2			0	0		5	5	2		1	0			Neuron	Condition	pvalue	adjusted pvalue (BH)
	6	2			0	0		6	0			0	0		6	4			0	0		6	6	3		0	1			URY	OP50	0.838	0.974
	7	9	1		1	0		7	3			0	0		7	3			0	0		7	3			0	0			URY	Db11	3.14e-08	1.256e-07
	8	3			0	0		8	2			0	0		8	3			0	0		8	2			0	0			I2	OP50	0.815	0.974
	9	3			0	0		9	3			0	0		9	2			0	0		9	1			0	0			I2	Db11	0.974	0.974
	10	2	1		0	0		10	2			0	0		10	3	1		0	0		10	2			0	0
	11	4			0	0		11	0			0	0		11	4	2		1	0		11	3			0	0
	12	4			0	0		12	6			1	0		12	2	3		0	1		12	3			0	0
	13	4			0	0		13	3			0	0				12	0.75	0.166667	0.0833333		13	4			0	0
	14	2			0	0		14	0			0	0											13	0.769231	0.0769231	0.153846
			14	0.785714	0.0714286	0.142857				14	0.857143	0.142857	0
	Adult day 2	JKM10	Db11 off-lawn
	ID	blebbs	outgrowths	necrotic				ID	blebbs	outgrowths	necrotic				ID	blebbs	outgrowths	necrotic				ID	blebbs	outgrowths	necrotic
	1	13			0	1		1	8			1	0		1	4			0	0		1	3			0	0
	2	2	1		0	0		2	3	1		0	0		2	2			0	0		2	6			1	0
	3	0	1		0	0		3	3			0	0		3	4			0	0		3	0	1		0	0
	4	5	3		0	1		4	3			0	0		4	4			0	0		4	2	1		0	0
	5	1			0	0		5	5	2		1	0		5	6			1	0		5	1	1		0	0
	6	4	1		0	0		6	3			0	0		6	4			0	0		6	4			0	0
	7	4	1		0	0		7	4	1		0	0		7	4			0	0		7	2			0	0
	8	3	1		0	0		8	4			0	0		8	5	1		1	0		8	3			0	0
	9	2			0	0		9	1			0	0		9	0	1		0	0		9	2			0	0
	10	15			0	1		10	7	2		1	0		10	1			0	0		10	3	3		0	1
	11	2			0	0		11	4			0	0		11	1			0	0		11	2	2		1	0
	12	1			0	0		12	3			0	0		12	4			0	0		12	4			0	0
	13	2			0	0		13	4			0	0		13	3			0	0		13	0			0	0
			13	0.769231	0	0.230769		14	2	4		0	1		14	3			0	0		14	3			0	0
								15	2			0	0		15	5	1		1	0		15	3			0	0
								16	4			0	0		16	5	3		0	1				15	0.8	0.133333	0.0666667
										16	0.75	0.1875	0.0625		17	2			0	0
																	17	0.764706	0.176471	0.0588235
	Adult day 2	JKM10	Db11 on-lawn
	ID	blebbs	outgrowths	necrotic				ID	blebbs	outgrowths	necrotic				ID	blebbs	outgrowths	necrotic				ID	blebbs	outgrowths	necrotic
	1	7			1	0		1	4	4		0	1		1	2	1		0	0		1	8	4		0	1
	2	10			0	1		2	3	4		0	1		2	8			1	0		2	5			1	0
	3	1	2		1	0		3	5	3		0	1		3	5	1		1	0		3	1			0	0
	4	5			1	0		4	3			0	0		4	2			0	0		4	3			0	0
	5	6			1	0		5	3	5		0	1		5	6			1	0		5	1			0	0
	6	1	1		0	0		6	10	1		0	1		6	2			0	0		6	2	2		1	0
	7	7			1	0		7	5	1		1	0		7	5			1	0		7	3	2		1	0
	8	3	2		1	0		8	5	6		0	1		8	0			0	0		8	6			1	0
	9	11	2		0	1		9	2			0	0		9	6	3		0	1		9	3	5		0	1
	10	12	1		0	1		10	6	1		1	0		10	5			1	0		10	2			0	0
	11	6	1		1	0		11	3			0	0		11	8			1	0		11	4	2		1	0
	12	6	7		0	1		12	6	5		0	1		12	7	5		0	1		12	1			0	0
	13	12			0	1		13	4	3		0	1				12	0.333333	0.5	0.166667		13	5			1	0
			13	0.0769231	0.538462	0.384615		14	5	1		1	0									14	5			1	0
								15	3	5		0	1									15	5	1		1	0
								16			1	0	1									16	5			1	0
								17	8	2		1	0									17	8			1	0
										17	0.176471	0.235294	0.588235									18	6	5		0	1
																								18	0.277778	0.555556	0.166667
	Adult day 2	MT21910	OP50 off-lawn
	ID	blebbs	outgrowths	necrotic				ID	blebbs	outgrowths	necrotic				ID	blebbs	outgrowths	necrotic				ID	blebbs	outgrowths	necrotic
	1	2			0	0		1	2			0	0		1	0			0	0		1	1			0	0
	2	3			0	0		2	1			0	0		2	1			0	0		2	1			0	0
	3	9			1	0		3	2	2		1	0		3	0			0	0		3	0			0	0
	4	0			0	0		4	5			1	0		4	0			0	0		4	1	1		0	0
	5	4			0	0		5	0			0	0		5	0			0	0		5	0			0	0
			5	0.8	0.2	0		6	1			0	0		6	0			0	0		6	1			0	0
								7	6			1	0		7	0			0	0		7	0			0	0
								8	0			0	0		8	0			0	0		8	7			1	0
								9	0			0	0		9			1	0	1		9	0			0	0
								10	0			0	0		10	0			0	0		10	1			0	0
								11	1			0	0		11	0			0	0				10	0.9	0.1	0
										11	0.727273	0.272727	0				11	0.909091	0	0.0909091
	Adult day 2	MT21910	OP50 on-lawn
	ID	blebbs	outgrowths	necrotic				ID	blebbs	outgrowths	necrotic				ID	blebbs	outgrowths	necrotic				ID	blebbs	outgrowths	necrotic
	1	3			0	0		1	0			0	0		1	0			0	0		1	6	3		0	1
	2	1			0	0		2	0			0	0		2	0			0	0		2	1			0	0
	3	3			0	0		3	0			0	0		3	5	3		0	1		3	1			0	0
	4	0			0	0		4	0			0	0		4	7			1	0		4	0			0	0
	5	0			0	0		5	1			0	0		5	0			0	0		5	0			0	0
	6	5			1	0		6	1			0	0		6	4	1		0	0		6	1			0	0
	7	0			0	0		7	0			0	0		7	1			0	0		7	6	1		1	0
	8	3			0	0		8	0			0	0		8	0			0	0		8	0			0	0
			8	0.875	0.125	0		9	0			0	0		9	0			0	0		9	0			0	0
								10	1			0	0		10	0			0	0		10	0			0	0
								11	1			0	0		11	8			1	0		11	0	1		0	0
										11	1	0	0		12	0			0	0		12	1			0	0
																	12	0.75	0.166667	0.0833333				12	0.833333	0.0833333	0.0833333
	Adult day 2	MT21910	Db11 off-lawn
	ID	blebbs	outgrowths	necrotic				ID	blebbs	outgrowths	necrotic				ID	blebbs	outgrowths	necrotic				ID	blebbs	outgrowths	necrotic
	1	3			0	0		1	3			0	0		1	2			0	0		1	2			0	0
	2	2			0	0		2	0			0	0		2	0			0	0		2	1			0	0
	3			1	0	1		3	1			0	0		3	0			0	0		3	1			0	0
	4	1			0	0		4	0			0	0		4	1			0	0		4	0			0	0
	5	6			1	0		5	1			0	0		5	0			0	0		5	0			0	0
	6	1	1		0	0		6	0			0	0		6	0			0	0		6	0			0	0
	7	1			0	0		7	0			0	0		7	1			0	0		7	1			0	0
	8	2	1		0	0		8	2			0	0		8	2			0	0		8	6			1	0
	9	2			0	0		9	6			1	0		9	0			0	0		9	1			0	0
	10	4			0	0		10	0			0	0		10	0			0	0		10	3			0	0
	11	2			0	0		11	0			0	0		11	0			0	0		11	2			0	0
			11	0.818182	0.0909091	0.0909091		12	0			0	0		12	0			0	0		12	6			1	0
								13	1			0	0		13	0			0	0		13	0			0	0
										13	0.923077	0.0769231	0		14	1			0	0				13	0.846154	0.153846	0
															15	1			0	0
																	15	1	0	0
	Adult day 2	MT21910	Db11 on-lawn
	ID	blebbs	outgrowths	necrotic				ID	blebbs	outgrowths	necrotic				ID	blebbs	outgrowths	necrotic				ID	blebbs	outgrowths	necrotic
	1	3			0	0		1	0			0	0		1	0			0	0		1	3			0	0
	2	0			0	0		2	0			0	0		2	2			0	0		2	0			0	0
	3	0			0	0		3	1			0	0		3	0			0	0		3	0			0	0
	4	0	2		1	0		4	0			0	0		4	0			0	0		4	0			0	0
	5	2			0	0		5	0			0	0		5	0			0	0		5	2			0	0
	6	2			0	0		6	3			0	0		6	0			0	0		6	2			0	0
	7	3			0	0		7	6			1	0		7	1			0	0		7	2			0	0
	8	2			0	0		8	0			0	0		8	1			0	0		8	3			0	0
	9	0			0	0		9	0			0	0		9	0	1		0	0		9	3			0	0
	10	2			0	0		10	1			0	0		10	5			1	0		10	0			0	0
	11	0			0	0		11	0			0	0		11	0			0	0		11	1	2		1	0
	12	5			1	0		12	1			0	0		12	1			0	0		12	0			0	0
			12	0.833333	0.166667	0				12	0.916667	0.0833333	0		13	1			0	0		13	0			0	0
																	13	0.923077	0.0769231	0				13	0.923077	0.0769231	0
	Pathogen avoidance from Serratia marcescens Db11
	Bacteria	Nematodes	Cohorts	0min		5 min		10 min		15 min			Avoidance Index		Bacteria	Nematodes	Groups	0min		5 min		10 min		15 min			Avoidance Index		Bacteria	Nematodes	Groups	0min		5 min		10 min		15 min			Avoidance Index		Bacteria	Nematodes	Groups	0min		5 min
				OFF	ON	OFF	ON	OFF	ON	OFF	ON							OFF	ON	OFF	ON	OFF	ON	OFF	ON							OFF	ON	OFF	ON	OFF	ON	OFF	ON							OFF	ON	OFF	ON
	OP50	MT21910	1	0	10	0	10	0	10	1	9		0.025		OP50	MT21910	1	2	8	1	9	3	7	3	7		0.225		OP50	MT21910	1	2	14	4	12	3	13	4	12		0.203125		OP50	MT21910	1	3	14	3	14
		MT21910	2	0	11	1	10	1	10	2	8		0.0930233			MT21910	2	2	8	2	8	1	9	1	9		0.15			MT21910	2	3	10	1	12	4	9	5	7		0.254902			MT21910	2	4	16	3	17
		MT21910	3	1	12	1	12	2	11	1	12		0.0961538			MT21910	3	3	8	1	10	1	10	2	9		0.159091			MT21910	3	4	9	3	10	2	11	3	10		0.230769			MT21910	3	4	19	4	19
		JKM10	1	2	6	1	7	1	7	3	5		0.21875			JKM10	1	2	8	2	8	2	8	1	9		0.175			JKM10	1	7	7	3	11	1	13	4	10		0.267857			JKM10	1	6	22	6	22
		JKM10	2	3	9	3	9	2	10	1	11		0.1875			JKM10	2	8	14	5	17	4	18	5	17		0.25			JKM10	2	5	4	1	8	0	9	2	7		0.222222			JKM10	2	4	18	4	18
		JKM10	3	2	12	2	12	3	11	3	11		0.178571			JKM10	3	2	10	3	9	2	10	2	10		0.1875			JKM10	3	3	11	3	11	3	11	4	10		0.232143			JKM10	3	2	17	3	16
		IG10	1	6	8	4	10	5	9	4	10		0.339286			IG10	1	1	9	1	9	0	10	1	9		0.075			IG10	1	2	8	2	8	1	9	2	8		0.175			IG10	1	3	12	2	10
		IG10	2	1	10	1	10	2	9	2	9		0.136364			IG10	2	1	10	1	10	2	9	2	9		0.136364			IG10	2	3	8	2	9	2	9	2	9		0.204545			IG10	2	2	13	2	13
		IG10	3	2	12	2	12	3	12	3	12		0.172414			IG10	3	2	10	3	9	3	9	2	10		0.208333			IG10	3	4	10	4	10	3	11	2	12		0.232143			IG10	3	1	9	1	9
	Db11	MT21910	1	8	3	7	4	8	3	9	2		0.727273		Db11	MT21910	1	6	5	8	3	8	3	7	4		0.659091		Db11	MT21910	1	7	3	9	1	8	2	7	3		0.775		Db11	MT21910	1	6	1	6	1
		MT21910	2	8	3	8	3	8	3	9	2		0.75			MT21910	2	7	5	7	5	8	4	9	3		0.645833			MT21910	2	6	3	7	2	9	0	7	2		0.805556			MT21910	2	5	2	6	1
		MT21910	3	8	2	7	3	7	3	8	2		0.75			MT21910	3	7	3	7	3	8	2	8	2		0.75			MT21910	3	10	4	11	3	11	3	10	4		0.75			MT21910	3	8	3	9	2
		MT21910	4	7	2	8	1	8	1	7	2		0.833333			MT21910	4	8	3	7	4	9	2	10	1		0.772727			MT21910	4	14	1	14	1	13	2	13	2		0.9			MT21910	4	3	8	5	6
		MT21910	5	8	2	6	4	8	2	9	1		0.775			MT21910	5	12	4	13	3	13	3	12	4		0.78125			MT21910	5	8	4	10	2	11	1	10	2		0.8125			MT21910	5	6	5	8	3
		JKM10	1	8	3	9	2	9	2	9	2		0.795455			JKM10	1	6	6	9	3	9	3	8	4		0.666667			JKM10	1	10	3	11	2	11	2	10	3		0.807692			JKM10	1	18	2	17	3
		JKM10	2	8	2	8	2	8	2	7	3		0.775			JKM10	2	10	1	10	1	9	2	10	1		0.886364			JKM10	2	13	1	12	2	12	2	11	3		0.857143			JKM10	2	18	2	17	3
		JKM10	3	8	3	9	2	8	3	8	3		0.75			JKM10	3	8	3	8	3	7	4	9	2		0.727273			JKM10	3	10	1	10	1	9	2	10	1		0.886364			JKM10	3	13	5	13	5
		JKM10	4	8	2	8	2	8	2	8	2		0.8			JKM10	4	9	4	9	4	10	3	10	3		0.730769			JKM10	4	14	1	14	1	12	3	12	3		0.866667			JKM10	4	17	3	16	4
		JKM10	5	12	3	13	2	11	4	14	1		0.833333			JKM10	5	14	3	15	2	15	2	15	2		0.867647			JKM10	5	13	1	13	1	13	1	12	2		0.910714			JKM10	5	21	3	21	3
		IG10	1	0	10	0	10	0	10	1	9		0.025			IG10	1	1	11	2	10	1	11	1	11		0.104167			IG10	1	3	10	3	10	2	11	3	10		0.211538			IG10	1	1	11	1	11
		IG10	3	0	12	2	10	2	10	1	11		0.104167			IG10	3	0	12	0	12	1	11	2	10		0.0625			IG10	3	2	8	1	9	2	8	3	7		0.2			IG10	3	2	18	3	17
		IG10	2	0	11	0	11	1	10	1	10		0.0454545			IG10	2	1	10	1	10	1	10	1	10		0.0909091			IG10	2	3	8	3	8	2	9	3	8		0.25			IG10	2	1	9	2	8
		IG10	4	0	10	1	9	1	9	1	9		0.075			IG10	4	2	13	1	14	2	13	2	13		0.116667			IG10	4	4	7	3	9	2	10	2	10		0.234043			IG10	4	1	9	2	8
		IG10	5	1	10	1	10	1	10	2	9		0.113636			IG10	5	1	12	1	12	4	9	2	11		0.153846			IG10	5	4	10	3	11	2	12	2	12		0.196429			IG10	5	2	10	2	10
	Aversive Salt Conditioning
	Strain	Conditioning		Replicates (One Cohort split on three assay plates)										Strain	Conditioning		Replicates (One Cohort split on three assay plates)										Strain	Conditioning		Replicates (One Cohort split on three assay plates)										Strain	Conditioning		Replicates (One Cohort split on three assay plates)
				I		II		III			Ci						I		II		III			Ci						I		II		III			Ci						I		II		III
				(-)	NaCl	(-)	NaCl	(-)	NaCl								(-)	NaCl	(-)	NaCl	(-)	NaCl								(-)	NaCl	(-)	NaCl	(-)	NaCl								(-)	NaCl	(-)	NaCl	(-)	NaCl
	JKM10	0 mM NaCl		16	116	18	80	20	187		0.732331			JKM10	0 mM NaCl		13	58	13	77	23	97		0.65386			JKM10	0 mM NaCl		15	65	29	85	30	83		0.528418			JKM10	0 mM NaCl		21	132	49	163	55	155
	JKM10	20 mM NaCl		106	48	115	53	77	36		-0.369501			JKM10	20 mM NaCl		36	46	52	50	43	49		0.0558536			JKM10	20 mM NaCl		97	77	84	68	88	41		-0.194849			JKM10	20 mM NaCl		63	41	86	51	47	28
	NY2067	0 mM NaCl		27	143	17	111	11	121		0.75002			NY2067	0 mM NaCl		10	90	14	73	5	57		0.77229			NY2067	0 mM NaCl		5	105	11	109	5	60		0.857304			NY2067	0 mM NaCl		28	102	30	313	31	123
	NY2067	20 mM NaCl		70	27	95	49	82	36		-0.384191			NY2067	20 mM NaCl		59	35	39	53	60	34		-0.12658			NY2067	20 mM NaCl		80	28	69	22	76	28		-0.486501			NY2067	20 mM NaCl		103	14	133	19	130	22
3F	Neurite imaging after Aversive Salt Conditioning
	JKM10 adult day 1 conditioning-0mM-NaCl_0
	ID	blebbs	outgrowths	necrotic				ID	blebbs	outgrowths	necrotic				ID	blebbs	outgrowths	necrotic				ID	blebbs	outgrowths	necrotic				ID	blebbs	outgrowths	necrotic					URY 0mm on low vs URY 0mm on high					URY 20mm on low vs URY 20mm on high					ASE 0mm on low vs ASE 0mm on high
	1	2	1		0	0		1	1			0	0		1	6	3		0	1		1	0	8		0	1		1	4	2		1	0			formula: score ~ condition					formula: score ~ condition					formula: score ~ condition
	2	6			1	0		2	2	1		0	0		2	3			0	0		2	3	3		0	1		2	4	2		1	0			data: fig3F					data: fig3F					data: fig3F
	3	4			0	0		3	2	1		0	0		3	1	1		0	0		3	3			0	0		3	0	2		1	0
	4	4	2		1	0		4	3			0	0		4	4	1		0	0		4	1	1		0	0		4	1	3		0	1			link threshold nobs logLik AIC niter max.grad cond.H					link threshold nobs logLik AIC niter max.grad cond.H					link threshold nobs logLik AIC niter max.grad cond.H
	5	1			0	0		5	5			1	0		5	1			0	0		5	4	1		0	0		5	2	1		0	0			logit flexible 159 -107.20 220.41 5(0) 4.46e-10 1.2e+01					logit flexible 150 -107.37 220.74 5(0) 3.05e-07 1.4e+01					logit flexible 146 -64.39 134.78 7(0) 1.22e-11 3.1e+01
	6	2			0	0		6	4	1		0	0		6	3	1		0	0		6	2	1		0	0		6	2			0	0
	7	1			0	0		7	1	1		0	0		7	2	1		0	0		7	4	1		0	0		7	3	1		0	0			Coefficients:					Coefficients:					Coefficients:
	8	1			0	0		8	2			0	0		8	0	1		0	0		8			1	0	1		8	0			0	0			Estimate Std. Error z value Pr(>|z|)					Estimate Std. Error z value Pr(>|z|)					Estimate Std. Error z value Pr(>|z|)
	9	2			0	0		9	3	2		1	0		9	0	4		0	1		9	1			0	0		9	2	1		0	0			condition0mm_onlow 0.03207 0.37636 0.085 0.932					condition20mm_onlow -0.08491 0.38089 -0.223 0.824					condition0mm_onlow 0.8302 0.4786 1.735 0.0828 .
	10	3			0	0		10	3	1		0	0		10	1	2		1	0		10	3			0	0		10	1	1		0	0													---
	11	3			0	0		11	1			0	0		11	3	1		0	0		11	3	1		0	0		11	1	1		0	0			Threshold coefficients:					Threshold coefficients:					Signif. codes: 0 ‘***’ 0.001 ‘**’ 0.01 ‘*’ 0.05 ‘.’ 0.1 ‘ ’ 1
	12	3			0	0		12	5	1		1	0		12	3			0	0		12	3			0	0		12	1			0	0			Estimate Std. Error z value					Estimate Std. Error z value
	13	4	2		1	0		13	1	1		0	0		13	1	3		0	1		13	4	1		0	0		13	0			0	0			Healthy|Mild 1.2446 0.2666 4.668					Healthy|Mild 1.1141 0.2566 4.342					Threshold coefficients:
	14	1			0	0		14	2			0	0		14	4			0	0		14	3	2		1	0		14	3			0	0			Mild|Severe 2.6153 0.3647 7.170					Mild|Severe 2.0869 0.3144 6.638					Estimate Std. Error z value
	15	4			0	0		15	3			0	0		15	2			0	0				14	0.714286	0.0714286	0.214286		15	2	1		0	0													Healthy|Mild 2.1739 0.3731 5.827
	16	2			0	0		16	4			0	0		16	2			0	0									16	4	1		0	0													Mild|Severe 5.4454 1.0495 5.189
	17	1			0	0				16	0.8125	0.1875	0				16	0.75	0.0625	0.1875											16	0.75	0.1875	0.0625
	18	1			0	0
			18	0.833333	0.166667	0
																																					Neuron	Condition	pvalue	adjusted pvalue (BH)
																																					URY	0mM	0.932	0.932
	JKM10 adult day 1 conditioning-0mM-NaCl_onSalt																																				URY	20mM	0.824	0.932
																																					ASE	0mM	0.0828	0.1656
	ID	blebbs	outgrowths	necrotic				ID	blebbs	outgrowths	necrotic				ID	blebbs	outgrowths	necrotic				ID	blebbs	outgrowths	necrotic				ID	blebbs	outgrowths	necrotic					ASE	20mM	4.39e-07	1.756e-06
	1	3	1		0	0		1	1			0	0		1	2	1		0	0		1	4	2		1	0		1	2	1		0	0
	2	4			0	0		2	1			0	0		2	0			0	0		2	5	1		1	0		2	2	2		1	0
	3	5	1		1	0		3	7			1	0		3	2	1		0	0		3	3			0	0		3	5	3		0	1
	4	1			0	0		4	3			0	0		4	4	1		0	0		4	1	1		0	0		4	4			0	0
	5	1			0	0		5	2	1		0	0		5	3	2		1	0		5	3			0	0		5	1	2		1	0
	6	3			0	0		6	2			0	0		6	2			0	0		6	3	1		0	0		6	4			0	0
	7	3	2		1	0		7	1			0	0		7	3			0	0		7	3	1		0	0		7	3	1		0	0
	8	1	1		0	0		8	2	2		1	0		8	4			0	0		8	3			0	0		8	4	1		0	0
	9	0	1		0	0		9	3	1		0	0		9	2	1		0	0		9	2	1		0	0		9	2	1		0	0
	10	0			0	0		10	2			0	0		10	2			0	0		10	4			0	0		10	5	2		1	0
	11	1	1		0	0		11	3			0	0		11	3			0	0		11	1			0	0		11	4	1		0	0
	12	2	1		0	0		12	4	1		0	0		12	5	2		1	0		12	3	1		0	0		12	2	1		0	0
	13	6	1		1	0		13	0			0	0		13	2	3		0	1		13	7			1	0		13	1	1		0	0
	14	1	1		0	0		14	1			0	0		14	5	1		1	0		14	3			0	0		14	3	1		0	0
	15	2	0		0	0		15	0	5		0	1		15	4	1		0	0		15	5	3		0	1		15	3	1		0	0
	16	1	1		0	0		16	1	1		0	0				15	0.733333	0.2	0.0666667				15	0.733333	0.2	0.0666667		16	4	1		0	0
	17	1	1		0	0				16	0.8125	0.125	0.0625																		16	0.75	0.1875	0.0625
			17	0.823529	0.176471	0
	JKM10 adult day 1 conditioning-20mM-NaCl_on0
	ID	blebbs	outgrowths	necrotic				ID	blebbs	outgrowths	necrotic				ID	blebbs	outgrowths	necrotic				ID	blebbs	outgrowths	necrotic				ID	blebbs	outgrowths	necrotic
	1	3			0	0		1	3			0	0		1	2	3		0	1		1	4			0	0		1	3			0	0
	2	8	1		1	0		2	2			0	0		2	2			0	0		2	1	2		1	0		2	3			0	0
	3	2			0	0		3	5			1	0		3	1	1		0	0		3	4			0	0		3	3	1		0	0
	4	3			0	0		4	4			0	0		4	1	1		0	0		4	2	1		0	0		4	1	3		0	1
	5	4			0	0		5	3			0	0		5	4	2		1	0		5	4	1		0	0		5	2			0	0
	6	4			0	0		6	1			0	0		6	3			0	0		6	4			0	0		6	4	2		1	0
	7	1			0	0		7	2	1		0	0		7	0	1		0	0		7	3			0	0		7	4	1		0	0
	8	3			0	0		8	3			0	0		8	1	4		0	1		8	11			0	1		8	0	1		0	0
	9			1	0	1		9	3	2		1	0		9	4			0	0		9	0	4		0	1		9	3	5		0	1
	10	0			0	0		10	1	1		0	0		10	3			0	0		10	0	1		0	0		10	2			0	0
	11	3	1		0	0		11	0	1		0	0		11	3	1		0	0		11	3			0	0		11	4			0	0
	12	2			0	0		12	3			0	0		12	2	2		1	0		12	2	1		0	0		12	2			0	0
	13	3			0	0				12	0.833333	0.166667	0		13	4	1		0	0		13	4			0	0		13	4			0	0
	14	2	2		1	0									14	2	1		0	0				13	0.769231	0.0769231	0.153846		14	4	1		0	0
			14	0.785714	0.142857	0.0714286											14	0.714286	0.142857	0.142857									15	3			0	0
																													16	3	4		0	1
																													17	4			0	0
																															17	0.764706	0.0588235	0.176471
	JKM10 adult day 1 conditioning-20mM-NaCl_onSalt
	ID	blebbs	outgrowths	necrotic				ID	blebbs	outgrowths	necrotic				ID	blebbs	outgrowths	necrotic				ID	blebbs	outgrowths	necrotic				ID	blebbs	outgrowths	necrotic
	1	6			1	0		1	0			0	0		1	2	2		1	0		1				0	0		1	4			0	0
	2	3			0	0		2	1			0	0		2	2	1		0	0		2	4			0	0		2	1	1		0	0
	3	2			0	0		3	4			0	0		3	1	1		0	0		3	2			0	0		3	0	1		0	0
	4	2	1		0	0		4	7			1	0		4	1	1		0	0		4	3			0	0		4	1			0	0
	5	0	1		0	0		5	4			0	0		5	2			0	0		5	6	3		0	1		5	1			0	0
	6	3			0	0		6	2	1		0	0		6	4			0	0		6	4	1		0	0		6			1	0	1
	7	1			0	0		7	1	3		0	1		7	2			0	0		7	0			0	0		7	6			1	0
	8	0			0	0		8	4	1		0	0		8	9			1	0		8	4	3		0	1		8	4	2		1	0
	9	2			0	0		9	2			0	0		9	0	8		0	1		9	1			0	0		9	1	1		0	0
	10	1			0	0		10	0	3		0	1		10	2	2		1	0		10	3	3		0	1		10	3			0	0
	11	0			0	0		11	2	1		0	0		11	0	3		0	1		11	3			0	0		11	4	1		0	0
	12	4	1		0	0		12	0			0	0		12	3	1		0	0		12	5			1	0		12	6			1	0
	13	8			1	0		13	2	1		0	0		13	2			0	0		13	2			0	0		13	2	1		0	0
	14	4			0	0		14	2	1		0	0		14	1	1		0	0		14	4			0	0				13	0.692308	0.230769	0.0769231
	15	2	1		0	0		15	1			0	0		15	4	1		0	0		15	2			0	0
	16	6			1	0		16	0			0	0		16	2			0	0		16	3			0	0
			16	0.8125	0.1875	0		17	3			0	0				16	0.6875	0.1875	0.125				15	0.733333	0.0666667	0.2
								18	4			0	0
								19	0	2		1	0
								20	3			0	0
										20	0.8	0.1	0.1
	NY2067 adult day 1 conditioning-0mM-NaCl_0
	ID	blebbs	outgrowths	necrotic				ID	blebbs	outgrowths	necrotic				ID	blebbs	outgrowths	necrotic				ID	blebbs	outgrowths	necrotic				ID	blebbs	outgrowths	necrotic
	1	0			0	0		1	2			0	0		1	0			0	0		1	0			0	0		1	4			0	0
	2	0			0	0		2	1	2		1	0		2	1			0	0		2	3			0	0		2	3			0	0
	3	0			0	0		3	3			0	0		3	2			0	0		3	2			0	0		3	3			0	0
	4	1			0	0		4	1	2		1	0		4	1			0	0		4	5			1	0		4	2			0	0
	5	5			1	0		5	0			0	0		5	2			0	0		5	1			0	0		5	1			0	0
	6	2			0	0		6	3	2		1	0		6	2			0	0		6	0			0	0		6	6			1	0
	7	0			0	0		7	2			0	0		7	1			0	0		7	1			0	0		7	4			0	0
	8	4			0	0		8	2			0	0		8	1			0	0		8	1			0	0		8	2			0	0
	9	1			0	0		9	3	2		1	0		9	6			1	0		9	2	2		1	0		9	4			0	0
	10	0			0	0		10	2			0	0		10	5			1	0		10	2			0	0		10	5	1		1	0
	11	0			0	0				10	0.6	0.4	0		11	5			1	0		11	1			0	0		11	4			0	0
	12	3			0	0									12	1			0	0		12	0			0	0		12	4			0	0
			12	0.916667	0.0833333	0									13	1			0	0		13	1			0	0		13	2			0	0
																	13	0.769231	0.230769	0		14	1			0	0		14	4			0	0
																						15	0			0	0				14	0.857143	0.142857	0
																						16	1			0	0
																						17	3	3		0	1
																						18	1			0	0
																						19	5			1	0
																								19	0.789474	0.157895	0.0526316
	NY2067 adult day 1 conditioning-0mM-NaCl_onSalt
	ID	blebbs	outgrowths	necrotic				ID	blebbs	outgrowths	necrotic				ID	blebbs	outgrowths	necrotic				ID	blebbs	outgrowths	necrotic				ID	blebbs	outgrowths	necrotic
	1	0			0	0		1	1			0	0		1	0			0	0		1	0			0	0		1	4			0	0
	2	0			0	0		2	2			0	0		2	2			0	0		2	0			0	0		2	5			1	0
	3	2			0	0		3	1	1		0	0		3	3			0	0		3	8			1	0		3	3			0	0
	4	3			0	0		4	1			0	0		4	0			0	0		4	5			1	0		4	4			0	0
	5	5			1	0		5	0	1		0	0		5	2			0	0		5	0			0	0		5	2			0	0
	6	2			0	0		6	2	1		0	0		6	4			0	0		6	0			0	0		6	3			0	0
	7	6			1	0		7	2	1		0	0		7	2			0	0		7	1			0	0		7	3			0	0
	8	2			0	0		8	2			0	0		8	2			0	0		8	0			0	0		8	2			0	0
	9	2			0	0		9	4			0	0		9	3			0	0		9	2			0	0		9	5			1	0
	10	0			0	0		10	0	1		0	0		10	2			0	0		10	1			0	0		10	2			0	0
	11	0			0	0		11	4	2		1	0		11	5			1	0		11	1			0	0		11	1			0	0
	12	4			0	0		12	2	1		0	0		12	2			0	0		12	0			0	0		12	3			0	0
			12	0.833333	0.166667	0				12	0.916667	0.0833333	0		13	1			0	0		13	4			0	0		13	3			0	0
															14	1			0	0		14	0			0	0		14	4			0	0
															15	4			0	0		15	3			0	0		15	4			0	0
															16	4			0	0		16	2			0	0		16	2			0	0
															17	3			0	0		17	0			0	0		17	3			0	0
																	17	0.941176	0.0588235	0		18	0			0	0		18	1			0	0
																						19	3	1		0	0				18	0.888889	0.111111	0
																								19	0.894737	0.105263	0
	NY2067 adult day 1 conditioning-20mM-NaCl_on0
	ID	blebbs	outgrowths	necrotic				ID	blebbs	outgrowths	necrotic				ID	blebbs	outgrowths	necrotic				ID	blebbs	outgrowths	necrotic				ID	blebbs	outgrowths	necrotic
	1	4			0	0		1	2			0	0		1	0			0	0		1	1			0	0		1	2			0	0
	2	2			0	0		2	4	2		1	0		2	1			0	0		2	0			0	0		2	4			0	0
	3	2			0	0		3	4			0	0		3	7			1	0		3	1			0	0		3	4			0	0
	4	3			0	0		4	1			0	0		4	3			0	0		4	4			0	0		4	3			0	0
	5	11			0	1		5	1			0	0		5	3			0	0		5	1			0	0		5	2			0	0
	6	1			0	0		6	1			0	0		6	4			0	0		6	2			0	0		6	7			1	0
	7	1			0	0		7	3			0	0		7	7			1	0		7	2			0	0		7	5			1	0
	8	2			0	0		8	2			0	0		8	3			0	0		8	3			0	0		8	2			0	0
	9	1			0	0		9	3			0	0		9	4			0	0		9	0			0	0		9	4			0	0
	10	5			1	0		10	3	1		0	0		10	2			0	0		10	0			0	0		10	3			0	0
	11	4			0	0		11	2	1		0	0		11	3			0	0		11	1			0	0		11	3			0	0
	12	4	4		0	1		12	0			0	0		12	4			0	0		12	2			0	0		12	2			0	0
			12	0.75	0.0833333	0.166667		13	1			0	0		13	4			0	0		13	0			0	0		13	0			0	0
								14	1			0	0		14	3			0	0		14	5			1	0		14	3			0	0
								15	2			0	0		15	1			0	0		15	1			0	0		15	2			0	0
								16	1	1		0	0				15	0.866667	0.133333	0		16	2			0	0		16	3			0	0
								17	0			0	0											16	0.9375	0.0625	0				16	0.875	0.125	0
								18	2	4		0	1
								19	2			0	0
										19	0.894737	0.0526316	0.0526316
	NY2067 adult day 1 conditioning-20mM-NaCl_onSalt
	ID	blebbs	outgrowths	necrotic				ID	blebbs	outgrowths	necrotic				ID	blebbs	outgrowths	necrotic				ID	blebbs	outgrowths	necrotic				ID	blebbs	outgrowths	necrotic
	1	0			0	0		1	0			0	0		1	8			1	0		1	6			1	0		1	9			1	0
	2	5	1		1	0		2	3			0	0		2	7			1	0		2	6			1	0		2	8			1	0
	3	6			1	0		3	6			1	0		3	2			0	0		3	5			1	0		3	6			1	0
	4	8			1	0		4	2	3		0	1		4	5			1	0		4	5			1	0		4	4			0	0
	5	6			1	0		5	1			0	0		5	3			0	0		5	3			0	0		5	7			1	0
	6	6			1	0		6	3			0	0		6	5			1	0		6	0			0	0		6	7			1	0
	7	3			0	0		7	5			1	0		7	3			0	0		7	2			0	0		7	5			1	0
	8	5			1	0		8	0			0	0		8	3			0	0		8	0			0	0		8	7			1	0
	9	8	2		1	0		9	5			1	0		9	4			0	0		9	2			0	0		9			1	0	1
	10	5			1	0		10	0			0	0		10	6			1	0		10	5			1	0		10	3			0	0
	11	1			0	0		11	3	2		1	0		11	5			1	0		11	0			0	0		11	2			0	0
	12	7			1	0		12	3			0	0		12	5			1	0		12	2			0	0		12	5			1	0
	13	4			0	0		13	4			0	0				12	0.416667	0.583333	0		13	5			1	0		13	3			0	0
	14	7			1	0		14	5			1	0									14	1	1		0	0		14	3			0	0
	15	6			1	0		15	2			0	0									15	7			1	0		15	4			0	0
	16	9			1	0		16	2			0	0									16	2			0	0		16	6			1	0
	17	5			1	0		17	6			1	0									17	3			0	0				16	0.375	0.5625	0.0625
			17	0.235294	0.764706	0		18	5			1	0											17	0.588235	0.411765	0
								19	3			0	0
										19	0.578947	0.368421	0.0526316
[truncated: 10 more columns]
