# Supplementary material for: Aging clocks delineate neuron types vulnerable or resilient to neurodegeneration and identify neuroprotective interventions
Source: Nat Aging. 2026 Feb 3;6(4):849–68. doi: 10.1038/s43587-026-01067-5 (PMC13099438; doi:10.1038/s43587-026-01067-5)
Supplement: Supplementary file 6 — Raw data and statistics. [file 43587_2026_1067_MOESM6_ESM.xlsx]

## Sheet: Fig.4
Figure 4C
	Neuron	Strain	pvalue	BH_adjusted_pvalue
	OLL	OH1422	1	1
	ASJ	OE3010	1.35e-05	2.7e-05
	ASK	PY6457	2.42e-07	9.68e-07
	I2	MT21910	0.438	0.584
	ASJ	formula: score ~ condition				ASK	formula: score ~ condition				I2	formula: score ~ condition
		link threshold nobs logLik AIC niter max.grad cond.H					link threshold nobs logLik AIC niter max.grad cond.H					link threshold nobs logLik AIC niter max.grad cond.H
		logit flexible 165 -86.75 179.51 7(0) 1.11e-11 1.4e+02					logit flexible 185 -177.39 360.78 4(0) 3.63e-07 9.8e+00					logit flexible 86 -21.44 46.89 6(0) 2.85e-12 1.0e+01
		Coefficients:					Coefficients:					Coefficients:
		Estimate Std. Error z value Pr(>|z|)					Estimate Std. Error z value Pr(>|z|)					Estimate Std. Error z value Pr(>|z|)
		conditionCHX_Ctrl 4.478 1.029 4.352 1.35e-05 ***					conditionCHX_Ctrl 1.5456 0.2993 5.164 2.42e-07 ***					conditionCHX_Ctrl 0.6931 0.8944 0.775 0.438
		---					---
		Signif. codes: 0 ‘***’ 0.001 ‘**’ 0.01 ‘*’ 0.05 ‘.’ 0.1 ‘ ’ 1					Signif. codes: 0 ‘***’ 0.001 ‘**’ 0.01 ‘*’ 0.05 ‘.’ 0.1 ‘ ’ 1					Threshold coefficients:
												Estimate Std. Error z value
		Threshold coefficients:					Threshold coefficients:					Healthy|Mild 2.9957 0.7246 4.135
		Estimate Std. Error z value					Estimate Std. Error z value
		Healthy|Mild 4.318 1.007 4.290					Healthy|Mild 0.5865 0.2147 2.731
		Mild|Severe 6.949 1.081 6.431					Mild|Severe 2.4515 0.2824 8.681
Figure 4E
	ASE	formula: score ~ condition
		link threshold nobs logLik AIC niter max.grad cond.H
		logit flexible 122 -62.89 131.79 6(0) 1.80e-07 1.0e+02
		Coefficients:
		Estimate Std. Error z value Pr(>|z|)
		conditionCHX_Ctrl 4.447 1.040 4.276 1.9e-05 ***
		---
		Signif. codes: 0 ‘***’ 0.001 ‘**’ 0.01 ‘*’ 0.05 ‘.’ 0.1 ‘ ’ 1
		Threshold coefficients:
		Estimate Std. Error z value
		Healthy|Mild 3.990 1.009 3.953
		Mild|Severe 7.214 1.138 6.341
	Adult day 1	OE3010	+ 2.0 mM CHX
	ID	Blebs	Outgrowth	Necrotic	damaged	heavily damaged		ID	Blebs	Outgrowth	Necrotic	damaged	heavily damaged		ID	Blebs	Outgrowth	Necrotic	damaged	heavily damaged		ID	Blebs	Outgrowth	Necrotic	damaged	heavily damaged
	1	1			0	0		1	0			0	0		1	4			0	0		1	0			0	0
	2	0			0	0		2	2			0	0		2	2			0	0		2	0			0	0
	3	0			0	0		3	0			0	0		3	3			0	0		3	0			0	0
	4	1			0	0		4	0			0	0		4	0			0	0		4	0			0	0
	5	2			0	0		5	2			0	0		5	2			0	0		5	0			0	0
	6	1			0	0		6	1			0	0		6	2			0	0		6	1			0	0
	7	1			0	0		7	1			0	0		7	3			0	0		7	0			0	0
	8	3			0	0		8	1			0	0		8	0			0	0		8	0			0	0
	9	3			0	0		9	3			0	0		9	2			0	0		9	0			0	0
	10	2			0	0		10	3			0	0		10	0			0	0		10	2			0	0
	11	3			0	0		11	1			0	0		11	0			0	0		11	1			0	0
	12	3			0	0		12	1			0	0		12	0			0	0		12	0			0	0
	13	0			0	0		13	0			0	0		13	0			0	0		13	0			0	0
	14	0			0	0		14	0			0	0		14	1			0	0		14	0			0	0
	15	0			0	0		15	0			0	0					1	0	0		15	0			0	0
	16	0			0	0		16	3			0	0									16	1			0	0
	17	0			0	0		17	1			0	0									17	1			0	0
	18	0			0	0		18	0			0	0												1	0	0
	19	5			1	0		19	2			0	0
	20	1			0	0		20	0			0	0
	21	0			0	0		21	1			0	0
	22	2			0	0					1	0	0
	23	1			0	0
	24	2			0	0
				0.958333	0.0416667	0
	Adult day 1	OE3010	+ DMSO control
	ID	Blebs	Outgrowth	Necrotic	damaged	heavily damaged		ID	Blebs	Outgrowth	Necrotic	damaged	heavily damaged		ID	Blebs	Outgrowth	Necrotic	damaged	heavily damaged		ID	Blebs	Outgrowth	Necrotic	damaged	heavily damaged
	1	5			1	0		1	3			0	0		1	7			1	0		1	7			1	0
	2	2			0	0		2	6			1	0		2	7			1	0		2	7			1	0
	3	6			1	0		3	5			1	0		3	3			0	0		3	0			0	0
	4	6			1	0		4	2			0	0		4	1			0	0		4	1			0	0
	5	7			1	0		5	1			0	0		5	5			1	0		5	7			1	0
	6	12	1		0	1		6	1			0	0		6	3			0	0		6	11			0	1
	7	6			1	0		7	13			0	1		7	3			0	0		7	3			0	0
	8	3			0	0		8	6			1	0		8	1			0	0		8	0			0	0
	9	6			1	0		9	0			0	0		9	5			1	0		9	1			0	0
	10	7			1	0		10	5			1	0		10	3			0	0		10	6	1		1	0
	11	7			1	0		11	2			0	0		11	3			0	0		11	3			0	0
	12	3			0	0		12	1			0	0		12	5			1	0		12	3			0	0
	13	5			1	0		13	0			0	0		13	4			0	0		13	4			0	0
	14	22			0	1		14	0			0	0		14			yes	0	1		14	5			1	0
	15	8			1	0		15	8			1	0		15	5			1	0		15		1		0	0
	16	4	1		0	0		16	5			1	0		16	7			1	0		16	1			0	0
	17	2			0	0		17	5			1	0		17	1			0	0		17	2			0	0
	18	5			1	0		18	3			0	0		18	2			0	0		18	5			1	0
	19	5			1	0		19	5			1	0					0.555556	0.388889	0.0555556		19		2		1	0
	20	10			0	1		20	7			1	0									20	5			1	0
	21	6			1	0					0.5	0.45	0.05									21			yes	0	1
	22	3			0	0																			0.52381	0.380952	0.0952381
	23	4			0	0
	24	2			0	0
	25	3			0	0
	26	0			0	0
	27	5			1	0
	28	7			1	0
	29	6			1	0
	30	7			1	0
				0.333333	0.566667	0.1
	Adult day 1	PY6457	+ 2.0 mM CHX
	ID	Blebs	Outgrowth	Necrotic	damaged	heavily damaged		ID	Blebs	Outgrowth	Necrotic	damaged	heavily damaged		ID	Blebs	Outgrowth	Necrotic	damaged	heavily damaged		ID	Blebs	Outgrowth	Necrotic	damaged	heavily damaged
	1	9			1	0		1	12			0	1		1	10			0	1		1	2			0	0
	2	8			1	0		2	17			0	1		2	4			0	0		2	2			0	0
	3	1			0	0		3	2			0	0		3	2			0	0		3	3			0	0
	4	3			0	0		4	8			1	0		4			yes	0	1		4	0			0	0
	5	6			1	0		5	14			0	1		5	3			0	0		5	5			1	0
	6	3			0	0		6	8			1	0		6	15			0	1		6	2			0	0
	7	3			0	0		7	3			0	0		7	2			0	0		7	4			0	0
	8	3			0	0		8	3			0	0		8	6			1	0		8	13			0	1
	9	3			0	0		9	3			0	0		9	8			1	0		9	4			0	0
	10	4			0	0		10	4			0	0		10	12			0	1		10	2			0	0
	11	2			0	0		11	3	1		0	0		11	4			0	0		11	2			0	0
	12	1			0	0		12	4			0	0		12	3			0	0		12	6	1		1	0
	13	1			0	0		13	4			0	0		13	8			1	0		13	0			0	0
	14	3			0	0		14	8			1	0		14	9			1	0		14	0			0	0
	15	2			0	0		15	4			0	0		15	11			0	1		15	4			0	0
	16	0			0	0		16	5			1	0		16	4			0	0
	17	6			1	0		17	3			0	0		17	9			1	0					0.8	0.133333	0.0666667
	18	5			1	0		18	3			0	0		18	2			0	0
	19	3			0	0		19	9			1	0		19	4			0	0
	20	7			1	0		20	4			0	0		20	13			0	1
	21	3			0	0					0.6	0.25	0.15		21	4			0	0
	22	2			0	0									22	1			0	0
	23	3			0	0									23			yes	0	1
	24	2			0	0									24	2			0	0
	25	0			0	0									25	6			1	0
	26	0			0	0									26	3			0	0
	27	3			0	0									27	7			1	0
	28	2			0	0									28	5			1	0
	29	1			0	0									29	3			0	0
	30	2			0	0									30	3			0	0
				0.8	0.2	0									31	6			1	0
																		0.483871	0.290323	0.225806
	Adult day 1	PY6457	+DMSO control
	ID	Blebs	Outgrowth	Necrotic	damaged	heavily damaged		ID	Blebs	Outgrowth	Necrotic	damaged	heavily damaged		ID	Blebs	Outgrowth	Necrotic	damaged	heavily damaged		ID	Blebs	Outgrowth	Necrotic	damaged	heavily damaged		ID	Blebs	Outgrowth	Necrotic	damaged	heavily damaged
	1	9			1	0		1	5			1	0		1	7			1	0		1	13			0	1		1	10			0	1
	2	14			0	1		2	6			1	0		2	7			1	0		2	2	1		0	0		2	17			0	1
	3	9			1	0		3	9			1	0		3	6			1	0		3	11			0	1		3	5	1		1	0
	4	8			1	0		4	15			0	1		4	3			0	0		4	9			1	0		4	16			0	1
	5	9			1	0		5	10			0	1		5	1			0	0		5	12			0	1		5	12			0	1
	6	4			0	0		6	11			0	1		6	8			1	0		6	7			1	0		6	7			1	0
	7	4			0	0		7	4			0	0		7	8			1	0		7	8			1	0		7	14			0	1
	8	7			1	0		8	7			1	0		8	9			1	0		8	4			0	0		8	4			0	0
	9	6			1	0		9	9			1	0		9	11			0	1		9	7			1	0		9	8			1	0
	10	6			1	0		10	6			1	0		10	2			0	0		10	4			0	0		10	5			1	0
	11	4			0	0		11	14			0	1		11	9			1	0		11	9			1	0		11	10			0	1
	12	3			0	0		12	8			1	0		12	3			0	0		12	11			0	1		12	4			0	0
	13	15			0	1		13	8			1	0		13	4			0	0		13	8			1	0		13	11			0	1
	14	2			0	0		14	6			1	0		14	5			1	0		14	10			0	1		14	13			0	1
	15	9			1	0		15	3			0	0		15	3			0	0					0.214286	0.428571	0.357143		15	13			0	1
	16	6			1	0		16	4			0	0		16	1			0	0												0.133333	0.266667	0.6
	17	4			0	0		17	6			1	0					0.4375	0.5	0.0625
				0.352941	0.529412	0.117647		18	7			1	0
								19	10	1		0	1
								20	8			1	0
								21	4			0	0
								22	5			1	0
								23	5			1	0
								24	5			1	0
								25	7			1	0
								26	8			1	0
								27	11			0	1
											0.148148	0.62963	0.222222
	Adult day 1	OH1422	+ 2.0 mM CHX
	ID	Blebs	Outgrowth	Necrotic	damaged	heavily damaged		ID	Blebs	Outgrowth	Necrotic	damaged	heavily damaged		ID	Blebs	Outgrowth	Necrotic	damaged	heavily damaged
	1	1			0	0		1	1				0	0	1	0			0	0
	2	0			0	0		2	0				0	0	2	0			0	0
	3	0			0	0		3	1				0	0	3	0			0	0
	4	0			0	0		4	2				0	0	4	0			0	0
	5	2			0	0		5	0				0	0	5	0			0	0
	6	0			0	0		6	0				0	0	6	1			0	0
	7	0			0	0		7	2				0	0	7	0			0	0
	8	1			0	0		8	0				0	0	8	0			0	0
	9	0			0	0		9	0				0	0	9	0			0	0
	10	0			0	0		10	0				0	0	10	2			0	0
	11	0			0	0		11	1				0	0	11	1			0	0
	12	0			0	0		12	2				0	0	12	0			0	0
	13	1			0	0		13	0				0	0	13	0			0	0
	14	1			0	0		14	0				0	0	14	0			0	0
	15	0			0	0		15	1				0	0	15	0			0	0
	16	0			0	0		16	0				0	0	16	1			0	0
	17	0			0	0		17	2				0	0	17	1			0	0
	18	0			0	0						1	0	0				1	0	0
	19	0			0	0
	20	0			0	0
	21	0			0	0
	22	0			0	0
	23	2			0	0
				1	0	0
	Adult day 1	OH1422	+DMSO
	ID	Blebs	Outgrowth	Necrotic	damaged	heavily damaged		ID	Blebs	Outgrowth	Necrotic	damaged	heavily damaged		ID	Blebs	Outgrowth	Necrotic	damaged	heavily damaged
	1	1			0	0		1	0			0	0		1	0			0	0
	2	0			0	0		2	0			0	0		2	1			0	0
	3	2			0	0		3	0			0	0		3	3			0	0
	4	2			0	0		4	0			0	0		4	0			0	0
	5	0			0	0		5	0			0	0		5	1			0	0
	6	0			0	0		6	0			0	0		6	0			0	0
	7	1			0	0		7	0			0	0		7	0			0	0
	8	1			0	0		8	0			0	0		8	1			0	0
	9	1			0	0		9	2			0	0		9	2			0	0
	10	0			0	0		10	0			0	0		10	0			0	0
	11	0			0	0		11	0			0	0		11	1			0	0
								12	1			0	0		12	0			0	0
								13	3			0	0		13	0			0	0
								14	0			0	0		14	0			0	0
								15	1			0	0		15	3			0	0
								16	1			0	0		16	0			0	0
								17	0			0	0		17	0			0	0
				1	0	0					1	0	0		18	0			0	0
															19	2			0	0
															20	0			0	0
															21	0			0	0
																		1	0	0
	Adult day 1	MT21910	+2.0 mM CHX
	ID	Blebs	Outgrowth	Necrotic	damaged	heavily damaged		ID	Blebs	Outgrowth	Necrotic	damaged	heavily damaged		ID	Blebs	Outgrowth	Necrotic	damaged	heavily damaged
	1	1	1		0	0		1	4	1		0	0		1	3			0	0
	2	3			0	0		2	0			0	0		2	0			0	0
	3	0			0	0		3	0			0	0		3	2			0	0
	4	1			0	0		4	2			0	0		4	1			0	0
	5	5			1	0		5	1			0	0		5	1			0	0
	6	1			0	0		6	0	1		0	0		6	0			0	0
	7	0			0	0		7	0			0	0		7	0			0	0
	8	3			0	0		8	2			0	0		8	3			0	0
	9	1			0	0		9	1			0	0		9	0			0	0
	10	5			1	0		10	0			0	0		10	2			0	0
	11	3			0	0									11	0			0	0
	12	3			0	0									12	0			0	0
	13	3			0	0									13	1	1		0	0
	14	0			0	0									14	0			0	0
	15	1			0	0									15	0			0	0
	16	0			0	0									16	0			0	0
				0.875	0.125	0					1	0	0					1	0	0
	Adult day 1	MT21910	+DMSO
	ID	Blebs	Outgrowth	Necrotic	damaged	heavily damaged		ID	Blebs	Outgrowth	Necrotic	damaged	heavily damaged		ID	Blebs	Outgrowth	Necrotic	damaged	heavily damaged
	1	3			0	0		1	0			0	0		1	2			0	0
	2	1			0	0		2	0			0	0		2	0			0	0
	3	7			1	0		3	0			0	0		3	2			0	0
	4	0			0	0		4	3			0	0		4	2			0	0
	5	3			0	0		5	0			0	0		5	1	1		0	0
	6	3			0	0		6	2			0	0		6	1			0	0
	7	0			0	0		7	0	1		0	0		7	1			0	0
	8	1			0	0		8	0	1		0	0		8	0	2		1	0
	9	0			0	0		9	0			0	0		9	1			0	0
	10	0			0	0		10	5			1	0		10	0			0	0
	11	2			0	0		11	3	1		0	0		11	1			0	0
	12	0	1		0	0		12	0			0	0		12	1			0	0
	13	1			0	0		13	3			0	0		13	0			0	0
	14	0	2		1	0					0.928571	0.0714286	0					0.941176	0.0588235	0
	15	0			0	0
	16	4			0	0
	17	0			0	0
	18	1			0	0
				0.888889	0.111111	0
	Adult day 1	NY2067	+DMSO
	ID	blebbs	outgrowths	necrotic				ID	blebbs	outgrowths	necrotic				ID	blebbs	outgrowths	necrotic				ID	blebbs	outgrowths	necrotic
	1	6			1	0		1	5			1	0		1	5			1	0		1	2			0	0
	2	8			1	0		2	1	2		1	0		2	1			0	0		2	3			0	0
	3	5			1	0		3	1	1		0	0		3	6			1	0		3	7			1	0
	4	7			1	0		4	2			0	0		4	5			1	0		4	9			1	0
	5	12			0	1		5	2			0	0		5	1			0	0		5	2			0	0
	6	13			0	1		6	5			1	0		6	5			1	0		6	2			0	0
	7	4			0	0		7	1			0	0		7	3			0	0		7	1			0	0
	8	3			0	0		8	2			0	0		8	2			0	0		8	5			1	0
	9	7			1	0		9	5			1	0		9	5			1	0		9	6			1	0
	10	5			1	0		10	2			0	0		10	11			0	1		10	7			1	0
	11	2			0	0		11	6			1	0		11	6			1	0		11	4			0	0
	12	8			1	0		12	2			0	0		12	2			0	0		12	3			0	0
	13	2			0	0		13	6			1	0		13	5			1	0		13	5			1	0
	14	2			0	0		14	6			1	0		14	2			0	0		14	5			1	0
			14	0.357143	0.5	0.142857		15			1	0	1		15	7			1	0		15	8			1	0
										15	0.466667	0.466667	0.0666667		16	6			1	0		16	6			1	0
															17	5			1	0		17	5			1	0
															18	2			0	0		18	7			1	0
															19	8			1	0				18	0.388889	0.611111	0
															20	6			1	0
																	20	0.35	0.6	0.05
	Adult day 1	NY2067	+2 mM CHX
	ID	blebbs	outgrowths	necrotic				ID	blebbs	outgrowths	necrotic				ID	blebbs	outgrowths	necrotic				ID	blebbs	outgrowths	necrotic
	1	1			0	0		1	1			0	0		1	1			0	0		1	3			0	0
	2	0			0	0		2	1			0	0		2	1			0	0		2	2			0	0
	3	2			0	0		3	1			0	0		3	0			0	0		3	3			0	0
	4	0			0	0		4	4			0	0		4	3			0	0		4	2			0	0
	5	1			0	0		5	4			0	0		5	3			0	0		5	3			0	0
	6	0			0	0		6	8			1	0		6	1			0	0		6	0			0	0
	7	2			0	0		7	3			0	0		7	1			0	0		7	3			0	0
	8	4			0	0		8	4			0	0		8	0			0	0		8	4			0	0
	9	2			0	0		9	2			0	0		9	0			0	0		9	3	1		0	0
	10	1			0	0		10	1			0	0		10	1			0	0		10	2			0	0
	11	0			0	0		11	2			0	0		11	1			0	0		11	2			0	0
	12	2			0	0		12	3			0	0		12	2			0	0		12	0			0	0
	13	3			0	0		13	3			0	0		13	0			0	0		13	3			0	0
	14	1			0	0		14	3			0	0		14	1			0	0				13	1	0	0
			14	1	0	0				14	0.928571	0.0714286	0				14	1	0	0
	Cluster A																		Cluster B																		Cluster C
	Description	GeneRatio	BgRatio	pvalue	p.adjust	qvalue	geneID	Count	BackgroundHits	Percentage	Pathway_new	-log10FDR	Enrichment	Bg	PathwayLength	FC	logFC		Description	GeneRatio	BgRatio	pvalue	p.adjust	qvalue	geneID	Count	BackgroundHits	Percentage	Pathway_new	-log10FDR	Enrichment	Bg	PathwayLength	FC	logFC		Description	GeneRatio	BgRatio	pvalue	p.adjust	qvalue	geneID	Count	BackgroundHits	Percentage	Pathway_new	-log10FDR	Enrichment
	cel03008~Ribosome_biogenesis_in_eukaryotes	30/546	62/2084	0.0001168	0.0121475	0.0113115	WBGene00302968/WBGene00012030/WBGene00012887/WBGene00007603/WBGene00010896/WBGene00015104/WBGene00014083/WBGene00010478/WBGene00022739/WBGene00010627/WBGene00015462/WBGene00022021/WBGene00013143/WBGene00019698/WBGene00019264/WBGene00016740/WBGene00021276/WBGene00012652/WBGene00012964/WBGene00010732/WBGene00022046/WBGene00002196/WBGene00018891/WBGene00007429/WBGene00013688/WBGene00011043/WBGene000…	30	62	48.3871	cel03008~Ribosome biogenesis in eukaryotes	1.94648	KEGG	2084	546	1.84686	0.885077		cel00190~Oxidative_phosphorylation	39/504	94/2084	0.000112475	0.011135	0.0105371	WBGene00000230/WBGene00015810/WBGene00009992/WBGene00018151/WBGene00009739/WBGene00011526/WBGene00006920/WBGene00017121/WBGene00013308/WBGene00000371/WBGene00008414/WBGene00000206/WBGene00010130/WBGene00003061/WBGene00020507/WBGene00016118/WBGene00013094/WBGene00011679/WBGene00006918/WBGene00018240/WBGene00012094/WBGene00000869/WBGene00006919/WBGene00021839/WBGene00000207/WBGene00016258/WBGene000…	39	94	41.4894	cel00190~Oxidative phosphorylation	1.97728	KEGG	2084	504	1.71555	0.778673		cel00190~Oxidative_phosphorylation	48/694	94/2084	0.00020611	0.0216122	0.019933	WBGene00003831/WBGene00020636/WBGene00018361/WBGene00006910/WBGene00006913/WBGene00020181/WBGene00022170/WBGene00006921/WBGene00021562/WBGene00009882/WBGene00012354/WBGene00017982/WBGene00001520/WBGene00007880/WBGene00007684/WBGene00000229/WBGene00020417/WBGene00017926/WBGene00009051/WBGene00012166/WBGene00015755/WBGene00015391/WBGene00021800/WBGene00008149/WBGene00021952/WBGene00013406/WBGene000…	48	94	51.0638	cel00190~Oxidative phosphorylation	1.70043	KEGG
	cel03013~Nucleocytoplasmic_transport	32/546	72/2084	0.00050128	0.0161163	0.0150071	WBGene00018156/WBGene00020172/WBGene00003798/WBGene00002080/WBGene00012030/WBGene00012555/WBGene00007118/WBGene00003803/WBGene00002077/WBGene00003799/WBGene00003787/WBGene00022087/WBGene00021311/WBGene00022192/WBGene00003797/WBGene00000121/WBGene00003801/WBGene00003789/WBGene00001169/WBGene00003806/WBGene00000120/WBGene00003804/WBGene00022029/WBGene00015329/WBGene00009141/WBGene00009341/WBGene000…	32	72	44.4444	cel03013~Nucleocytoplasmic transport	1.8237	KEGG	2084	546	1.69638	0.762457		cel03040~Spliceosome	40/504	113/2084	0.00392451	0.194263	0.183833	WBGene00010629/WBGene00009691/WBGene00004390/WBGene00006698/WBGene00014218/WBGene00001999/WBGene00009692/WBGene00004914/WBGene00004806/WBGene00004387/WBGene00000889/WBGene00008683/WBGene00004917/WBGene00001840/WBGene00004386/WBGene00020441/WBGene00021004/WBGene00000887/WBGene00020423/WBGene00017816/WBGene00020647/WBGene00004701/WBGene00001808/WBGene00004187/WBGene00003123/WBGene00012896/WBGene000…	40	113	35.3982	cel03040~Spliceosome	0.735578	KEGG	2084	504	1.46369	0.549609		cel01200~Carbon_metabolism	45/694	89/2084	0.000435649	0.0216122	0.019933	WBGene00018491/WBGene00015413/WBGene00007836/WBGene00001503/WBGene00014095/WBGene00011474/WBGene00000040/WBGene00013597/WBGene00015101/WBGene00007993/WBGene00007969/WBGene00019240/WBGene00006601/WBGene00009126/WBGene00020107/WBGene00015391/WBGene00001685/WBGene00020146/WBGene00011884/WBGene00012015/WBGene00022199/WBGene00010794/WBGene00010317/WBGene00014202/WBGene00015778/WBGene00009353/WBGene000…	45	89	50.5618	cel01200~Carbon metabolism	1.70043	KEGG
	cel00510~N-Glycan_biosynthesis	19/546	36/2084	0.00054871	0.0161163	0.0150071	WBGene00009583/WBGene00007464/WBGene00019725/WBGene00007435/WBGene00044233/WBGene00001508/WBGene00001638/WBGene00022044/WBGene00013362/WBGene00008775/WBGene00015162/WBGene00022629/WBGene00007102/WBGene00010284/WBGene00008258/WBGene00022793/WBGene00001627/WBGene00019276/WBGene00011193	19	36	52.7778	cel00510~N-Glycan biosynthesis	1.8237	KEGG	2084	546	2.01445	1.01038		cel03060~Protein_export	11/504	22/2084	0.00737928	0.243516	0.230441	WBGene00007215/WBGene00019679/WBGene00007683/WBGene00017799/WBGene00011306/WBGene00021925/WBGene00021844/WBGene00010097/WBGene00009521/WBGene00009012/WBGene00016395	11	22	50	cel03060~Protein export	0.637441	KEGG	2084	504	2.06746	1.04786		cel00020~Citrate_cycle_(TCA_cycle)	20/694	32/2084	0.00061749	0.0216122	0.019933	WBGene00018491/WBGene00015413/WBGene00001503/WBGene00000040/WBGene00021043/WBGene00007993/WBGene00015391/WBGene00010794/WBGene00010317/WBGene00009353/WBGene00000833/WBGene00000041/WBGene00007824/WBGene00003162/WBGene00016995/WBGene00003225/WBGene00007350/WBGene00009082/WBGene00004258/WBGene00006433	20	32	62.5	cel00020~Citrate cycle (TCA cycle)	1.70043	KEGG
	cel03020~RNA_polymerase	15/546	26/2084	0.00061986	0.0161163	0.0150071	WBGene00019246/WBGene00021347/WBGene00017830/WBGene00004411/WBGene00019275/WBGene00021112/WBGene00021638/WBGene00008781/WBGene00007971/WBGene00021061/WBGene00016750/WBGene00014111/WBGene00017300/WBGene00022400/WBGene00022309	15	26	57.6923	cel03020~RNA polymerase	1.8237	KEGG	2084	546	2.20203	1.13883		cel03010~Ribosome	43/504	130/2084	0.0112981	0.277468	0.262569	WBGene00017997/WBGene00004425/WBGene00004485/WBGene00004422/WBGene00004409/WBGene00004438/WBGene00004456/WBGene00020499/WBGene00004498/WBGene00004408/WBGene00004419/WBGene00016493/WBGene00004448/WBGene00020796/WBGene00004453/WBGene00023422/WBGene00016249/WBGene00019076/WBGene00004489/WBGene00004445/WBGene00004428/WBGene00004496/WBGene00004427/WBGene00004444/WBGene00004490/WBGene00004450/WBGene000…	43	130	33.0769	cel03010~Ribosome	0.580757	KEGG	2084	504	1.3677	0.451757		cel03050~Proteasome	22/694	37/2084	0.000882756	0.0231723	0.021372	WBGene00003947/WBGene00003924/WBGene00003927/WBGene00004502/WBGene00003923/WBGene00016981/WBGene00004465/WBGene00004504/WBGene00004458/WBGene00003928/WBGene00003949/WBGene00004461/WBGene00004460/WBGene00004505/WBGene00003952/WBGene00003950/WBGene00004506/WBGene00004503/WBGene00003925/WBGene00004464/WBGene00004463/WBGene00003948	22	37	59.4595	cel03050~Proteasome	1.67016	KEGG
	cel00590~Arachidonic_acid_metabolism	7/546	67481	0.0045807	0.0875868	0.0815586	WBGene00022610/WBGene00016906/WBGene00011239/WBGene00009801/WBGene00022599/WBGene00001759/WBGene00011393	7	10	70	cel00590~Arachidonic acid metabolism	1.08853	KEGG	2084	546	2.67179	1.41781		cel04130~SNARE_interactions_in_vesicular_transport	10/504	21/2084	0.0159096	0.277468	0.262569	WBGene00043064/WBGene00022077/WBGene00013302/WBGene00022460/WBGene00020425/WBGene00006798/WBGene00015164/WBGene00022534/WBGene00019757/WBGene00006371	10	21	47.619	cel04130~SNARE interactions in vesicular transport	0.580757	KEGG	2084	504	1.96901	0.97747		cel00010~Glycolysis_/_Gluconeogenesis	20/694	35/2084	0.00294995	0.0619489	0.0571358	WBGene00000107/WBGene00015413/WBGene00011474/WBGene00013597/WBGene00021043/WBGene00019890/WBGene00007969/WBGene00019240/WBGene00006601/WBGene00009126/WBGene00001685/WBGene00011884/WBGene00022199/WBGene00010794/WBGene00019001/WBGene00007824/WBGene00001404/WBGene00001684/WBGene00020185/WBGene00009082	20	35	57.1429	cel00010~Glycolysis / Gluconeogenesis	1.24309	KEGG
	cel04141~Protein_processing_in_endoplasmic_reticulum	44/546	119/2084	0.00505309	0.0875868	0.0815586	WBGene00003970/WBGene00006710/WBGene00009583/WBGene00013924/WBGene00001030/WBGene00013591/WBGene00022381/WBGene00006446/WBGene00013667/WBGene00004804/WBGene00001046/WBGene00002071/WBGene00006734/WBGene00021883/WBGene00015168/WBGene00008775/WBGene00001038/WBGene00001032/WBGene00022703/WBGene00001045/WBGene00004808/WBGene00006760/WBGene00006733/WBGene00004754/WBGene00008148/WBGene00022678/WBGene000…	44	119	36.9748	cel04141~Protein processing in endoplasmic reticulum	1.08853	KEGG	2084	546	1.41127	0.496996		cel04145~Phagosome	21/504	56/2084	0.0168162	0.277468	0.262569	WBGene00006528/WBGene00004271/WBGene00003930/WBGene00001007/WBGene00006920/WBGene00000065/WBGene00010130/WBGene00000066/WBGene00020507/WBGene00006537/WBGene00006918/WBGene00000063/WBGene00020425/WBGene00006932/WBGene00006919/WBGene00006536/WBGene00016258/WBGene00006529/WBGene00000424/WBGene00013025/WBGene00006911	21	56	37.5	cel04145~Phagosome	0.580757	KEGG	2084	504	1.5506	0.632822		cel03010~Ribosome	57/694	130/2084	0.00625212	0.109412	0.100911	WBGene00011391/WBGene00010812/WBGene00006728/WBGene00004452/WBGene00004446/WBGene00023068/WBGene00004420/WBGene00004567/WBGene00004432/WBGene00012179/WBGene00004469/WBGene00004475/WBGene00004429/WBGene00004410/WBGene00004474/WBGene00004472/WBGene00004486/WBGene00004416/WBGene00004447/WBGene00004442/WBGene00004470/WBGene00004439/WBGene00004417/WBGene00004482/WBGene00011334/WBGene00015487/WBGene000…	57	130	43.8462	cel03010~Ribosome	0.99606	KEGG
	cel03022~Basal_transcription_factors	16/546	35/2084	0.00940941	0.139797	0.130175	WBGene00013998/WBGene00006388/WBGene00006387/WBGene00006389/WBGene00006390/WBGene00021752/WBGene00018769/WBGene00021714/WBGene00013529/WBGene00006397/WBGene00006392/WBGene00006393/WBGene00014230/WBGene00006542/WBGene00006648/WBGene00006395	16	35	45.7143	cel03022~Basal transcription factors	0.885471	KEGG	2084	546	1.74485	0.803099		cel03022~Basal_transcription_factors	14/504	35/2084	0.0267499	0.378319	0.358006	WBGene00011814/WBGene00006391/WBGene00013441/WBGene00012694/WBGene00019821/WBGene00016173/WBGene00021904/WBGene00015296/WBGene00006386/WBGene00010054/WBGene00004136/WBGene00000408/WBGene00006382/WBGene00015150	14	35	40	cel03022~Basal transcription factors	0.44611	KEGG	2084	504	1.65397	0.725932		cel00500~Starch_and_sucrose_metabolism	9/694	13/2084	0.00857704	0.128656	0.11866	WBGene00013597/WBGene00019890/WBGene00001793/WBGene00020696/WBGene00006607/WBGene00010665/WBGene00011409/WBGene00006608/WBGene00006863	9	13	69.2308	cel00500~Starch and sucrose metabolism	0.925696	KEGG
	cel00650~Butanoate_metabolism	8/546	14/2084	0.013554	0.176202	0.164075	WBGene00002183/WBGene00022150/WBGene00007330/WBGene00000113/WBGene00006351/WBGene00017769/WBGene00021564/WBGene00001155	8	14	57.1429	cel00650~Butanoate metabolism	0.784958	KEGG	2084	546	2.18106	1.12503		cel04010~MAPK_signaling_pathway	23/504	67/2084	0.0373775	0.443054	0.419265	WBGene00009691/WBGene00003186/WBGene00003030/WBGene00009692/WBGene00000554/WBGene00006923/WBGene00000390/WBGene00011352/WBGene00003509/WBGene00004056/WBGene00022048/WBGene00003144/WBGene00004033/WBGene00007390/WBGene00020504/WBGene00002005/WBGene00001187/WBGene00000424/WBGene00004055/WBGene00006527/WBGene00002189/WBGene00000368/WBGene00003396	23	67	34.3284	cel04010~MAPK signaling pathway	0.377512	KEGG	2084	504	1.41945	0.505332		cel04136~Autophagy	14/694	24/2084	0.0098682	0.12952	0.119457	WBGene00006786/WBGene00022078/WBGene00002982/WBGene00019427/WBGene00002363/WBGene00019748/WBGene00002583/WBGene00018294/WBGene00000247/WBGene00017045/WBGene00000911/WBGene00010882/WBGene00022152/WBGene00014080	14	24	58.3333	cel04136~Autophagy	0.922788	KEGG
	cel03410~Base_excision_repair	8/546	15/2084	0.0225064	0.234066	0.217956	WBGene00003955/WBGene00008722/WBGene00011016/WBGene00001372/WBGene00004050/WBGene00020823/WBGene00011201/WBGene00004049	8	15	53.3333	cel03410~Base excision repair	0.661631	KEGG	2084	546	2.03565	1.02549		cel04020~Calcium_signaling_pathway	20/504	57/2084	0.0402777	0.443054	0.419265	WBGene00006801/WBGene00000822/WBGene00004780/WBGene00000554/WBGene00019352/WBGene00000288/WBGene00019900/WBGene00001196/WBGene00004033/WBGene00004736/WBGene00020504/WBGene00001177/WBGene00000068/WBGene00003153/WBGene00001187/WBGene00000553/WBGene00019296/WBGene00006527/WBGene00002189/WBGene00006439	20	57	35.0877	cel04020~Calcium signaling pathway	0.377512	KEGG	2084	504	1.45085	0.536898		cel00562~Inositol_phosphate_metabolism	16/694	29/2084	0.0119776	0.139739	0.128882	WBGene00006763/WBGene00004088/WBGene00007912/WBGene00012897/WBGene00003478/WBGene00012353/WBGene00013557/WBGene00006601/WBGene00004089/WBGene00007620/WBGene00009264/WBGene00003475/WBGene00004036/WBGene00003476/WBGene00004039/WBGene00000114	16	29	55.1724	cel00562~Inositol phosphate metabolism	0.889807	KEGG
	cel03440~Homologous_recombination	8/546	15/2084	0.0225064	0.234066	0.217956	WBGene00009507/WBGene00004297/WBGene00006596/WBGene00008722/WBGene00001865/WBGene00011016/WBGene00003405/WBGene00004296	8	15	53.3333	cel03440~Homologous recombination	0.661631	KEGG	2084	546	2.03565	1.02549		cel04144~Endocytosis	33/504	104/2084	0.0449528	0.445032	0.421136	WBGene00004271/WBGene00011972/WBGene00009691/WBGene00000894/WBGene00004357/WBGene00017161/WBGene00000293/WBGene00009692/WBGene00000201/WBGene00000390/WBGene00012193/WBGene00022027/WBGene00000160/WBGene00000292/WBGene00000182/WBGene00016167/WBGene00021170/WBGene00020866/WBGene00004087/WBGene00010272/WBGene00004284/WBGene00004273/WBGene00000565/WBGene00002005/WBGene00022358/WBGene00006931/WBGene000…	33	104	31.7308	cel04144~Endocytosis	0.375577	KEGG	2084	504	1.31204	0.391814		cel01210~2-Oxocarboxylic_acid_metabolism	9/694	14/2084	0.0170022	0.178523	0.164653	WBGene00001149/WBGene00000040/WBGene00007993/WBGene00020146/WBGene00010317/WBGene00015778/WBGene00000833/WBGene00000041/WBGene00016333	9	14	64.2857	cel01210~2-Oxocarboxylic acid metabolism	0.783432	KEGG
	cel03430~Mismatch_repair	8/546	16/2084	0.0349272	0.329907	0.307201	WBGene00003955/WBGene00003373/WBGene00004338/WBGene00008722/WBGene00004340/WBGene00011016/WBGene00003422/WBGene00018409	8	16	50	cel03430~Mismatch repair	0.512577	KEGG	2084	546	1.90842	0.932382		cel03015~mRNA_surveillance_pathway	22/504	66/2084	0.0562786	0.506508	0.479311	WBGene00012343/WBGene00016374/WBGene00004387/WBGene00000773/WBGene00001840/WBGene00004083/WBGene00004881/WBGene00010622/WBGene00003123/WBGene00000466/WBGene00000122/WBGene00011871/WBGene00004885/WBGene00017988/WBGene00003903/WBGene00003902/WBGene00020092/WBGene00001747/WBGene00003836/WBGene00006307/WBGene00004880/WBGene00003901	22	66	33.3333	cel03015~mRNA surveillance pathway	0.319383	KEGG	2084	504	1.37831	0.462897		cel00620~Pyruvate_metabolism	15/694	29/2084	0.0299456	0.285844	0.263636	WBGene00000107/WBGene00018491/WBGene00015413/WBGene00001503/WBGene00021043/WBGene00007969/WBGene00019240/WBGene00009126/WBGene00010794/WBGene00009334/WBGene00007824/WBGene00003162/WBGene00020166/WBGene00009082/WBGene00004258	15	29	51.7241	cel00620~Pyruvate metabolism	0.578996	KEGG
	cel00970~Aminoacyl-tRNA_biosynthesis	16/546	40/2084	0.0380662	0.329907	0.307201	WBGene00008379/WBGene00001338/WBGene00005663/WBGene00002152/WBGene00003815/WBGene00005662/WBGene00013433/WBGene00013041/WBGene00001744/WBGene00002001/WBGene00006936/WBGene00001094/WBGene00013447/WBGene00006935/WBGene00000197/WBGene00003415	16	40	40	cel00970~Aminoacyl-tRNA biosynthesis	0.512577	KEGG	2084	546	1.52674	0.610454		cel04330~Notch_signaling_pathway	8/504	19/2084	0.0645403	0.532457	0.503867	WBGene00004806/WBGene00018892/WBGene00001835/WBGene00001836/WBGene00000147/WBGene00003975/WBGene00000148/WBGene00021636	8	19	42.1053	cel04330~Notch signaling pathway	0.297684	KEGG	2084	504	1.74102	0.799932		cel01230~Biosynthesis_of_amino_acids	25/694	56/2084	0.0484536	0.395844	0.365089	WBGene00001149/WBGene00007836/WBGene00011474/WBGene00000040/WBGene00015101/WBGene00007993/WBGene00006601/WBGene00009126/WBGene00020107/WBGene00001685/WBGene00020146/WBGene00011884/WBGene00022856/WBGene00022199/WBGene00010317/WBGene00015778/WBGene00000833/WBGene00012326/WBGene00000041/WBGene00019001/WBGene00016333/WBGene00001684/WBGene00003214/WBGene00020185/WBGene00004258	25	56	44.6429	cel01230~Biosynthesis of amino acids	0.437601	KEGG
	cel03420~Nucleotide_excision_repair	14/546	36/2084	0.0638128	0.510502	0.475367	WBGene00003955/WBGene00000803/WBGene00013924/WBGene00004338/WBGene00008722/WBGene00004340/WBGene00021752/WBGene00011016/WBGene00018769/WBGene00021714/WBGene00013529/WBGene00014230/WBGene00018409/WBGene00020823	14	36	38.8889	cel03420~Nucleotide excision repair	0.322971	KEGG	2084	546	1.48433	0.569812		cel03018~RNA_degradation	15/504	46/2084	0.121571	0.92581	0.876098	WBGene00014015/WBGene00003582/WBGene00003826/WBGene00003825/WBGene00006964/WBGene00001808/WBGene00003079/WBGene00000479/WBGene00003077/WBGene00003903/WBGene00003902/WBGene00012342/WBGene00000798/WBGene00000369/WBGene00002025	15	46	32.6087	cel03018~RNA degradation	0.0574471	KEGG	2084	504	1.34834	0.431188		cel00330~Arginine_and_proline_metabolism	9/694	16/2084	0.0490093	0.395844	0.365089	WBGene00000107/WBGene00001077/WBGene00015814/WBGene00012909/WBGene00003844/WBGene00020146/WBGene00000112/WBGene00015778/WBGene00004875	9	16	56.25	cel00330~Arginine and proline metabolism	0.437601	KEGG
	cel03030~DNA_replication	11/546	29/2084	0.110894	0.823785	0.767087	WBGene00003955/WBGene00004338/WBGene00008722/WBGene00004383/WBGene00004340/WBGene00011016/WBGene00020761/WBGene00004382/WBGene00001002/WBGene00018409/WBGene00020823	11	29	37.931	cel03030~DNA replication	0.115155	KEGG	2084	546	1.44777	0.533833		cel00790~Folate_biosynthesis	1/504	11/2084	0.952828	0.999944	0.946252	WBGene00011398	1	11	9.09091	cel00790~Folate biosynthesis	0.0239933	KEGG	2084	504	0.375902	-1.41157		cel00630~Glyoxylate_and_dicarboxylate_metabolism	12/694	25/2084	0.0899087	0.674315	0.621925	WBGene00018491/WBGene00000040/WBGene00007969/WBGene00010794/WBGene00014202/WBGene00000833/WBGene00000041/WBGene00003162/WBGene00020166/WBGene00008415/WBGene00018701/WBGene00003214	12	25	48	cel00630~Glyoxylate and dicarboxylate metabolism	0.206262	KEGG
	cel00270~Cysteine_and_methionine_metabolism	6/546	35/2084	0.928333	1	0.931174	WBGene00010286/WBGene00015064/WBGene00015538/WBGene00013870/WBGene00016652/WBGene00001527	6	35	17.1429	cel00270~Cysteine and methionine metabolism	0.0309691	KEGG	2084	546	0.654317	-0.611938		cel04215~Apoptosis	1/504	10/2084	0.937685	0.999944	0.946252	WBGene00017121	1	10	10	cel04215~Apoptosis	0.0239933	KEGG	2084	504	0.413492	-1.27407		cel04012~ErbB_signaling_pathway	15/694	33/2084	0.09743	0.68201	0.629022	WBGene00001746/WBGene00000103/WBGene00003368/WBGene00006779/WBGene00003911/WBGene00002178/WBGene00002187/WBGene00005077/WBGene00004774/WBGene00002335/WBGene00013111/WBGene00002583/WBGene00006410/WBGene00008095/WBGene00000416	15	33	45.4545	cel04012~ErbB signaling pathway	0.201334	KEGG
	cel04080~Neuroactive_ligand-receptor_interaction	5/546	30/2084	0.926222	1	0.931174	WBGene00008551/WBGene00003918/WBGene00001052/WBGene00017389/WBGene00018798	5	30	16.6667	cel04080~Neuroactive ligand-receptor interaction	0.0309691	KEGG	2084	546	0.636142	-0.65258		cel00910~Nitrogen_metabolism	1/504	10/2084	0.937685	0.999944	0.946252	WBGene00000281	1	10	10	cel00910~Nitrogen metabolism	0.0239933	KEGG	2084	504	0.413492	-1.27407		cel04070~Phosphatidylinositol_signaling_system	19/694	44/2084	0.108128	0.709591	0.654459	WBGene00006763/WBGene00004088/WBGene00012897/WBGene00003478/WBGene00000958/WBGene00012353/WBGene00000552/WBGene00000959/WBGene00018508/WBGene00000286/WBGene00013557/WBGene00004089/WBGene00007620/WBGene00009262/WBGene00009264/WBGene00003475/WBGene00004036/WBGene00003476/WBGene00004039	19	44	43.1818	cel04070~Phosphatidylinositol signaling system	0.184117	KEGG
	cel00982~Drug_metabolism	4/546	25/2084	0.92549	1	0.931174	WBGene00001768/WBGene00007650/WBGene00001759/WBGene00010790	4	25	16	cel00982~Drug metabolism	0.0309691	KEGG	2084	546	0.610696	-0.711474		cel00670~One_carbon_pool_by_folate	1/504	10/2084	0.937685	0.999944	0.946252	WBGene00015512	1	10	10	cel00670~One carbon pool by folate	0.0239933	KEGG	2084	504	0.413492	-1.27407		cel04213~Longevity_regulating_pathway	16/694	38/2084	0.161239	0.953062	0.879015	WBGene00007036/WBGene00000103/WBGene00004932/WBGene00001834/WBGene00002020/WBGene00002026/WBGene00010115/WBGene00013732/WBGene00002335/WBGene00004930/WBGene00002583/WBGene00000911/WBGene00004931/WBGene00022152/WBGene00000898/WBGene00002017	16	38	42.1053	cel04213~Longevity regulating pathway	0.0560038	KEGG
	cel00640~Propanoate_metabolism	4/546	25/2084	0.92549	1	0.931174	WBGene00009439/WBGene00016844/WBGene00017301/WBGene00001155	4	25	16	cel00640~Propanoate metabolism	0.0309691	KEGG	2084	546	0.610696	-0.711474		cel03020~RNA_polymerase	4/504	26/2084	0.906625	0.999944	0.946252	WBGene00010230/WBGene00016140/WBGene00012187/WBGene00044924	4	26	15.3846	cel03020~RNA polymerase	0.0239933	KEGG	2084	504	0.636142	-0.65258		cel04080~Neuroactive_ligand-receptor_interaction	13/694	30/2084	0.163382	0.953062	0.879015	WBGene00001512/WBGene00020506/WBGene00022675/WBGene00001518/WBGene00007664/WBGene00013914/WBGene00006784/WBGene00020712/WBGene00001053/WBGene00021528/WBGene00003233/WBGene00001517/WBGene00004779	13	30	43.3333	cel04080~Neuroactive ligand-receptor interaction	0.0560038	KEGG
	cel00030~Pentose_phosphate_pathway	3/546	18/2084	0.888548	1	0.931174	WBGene00017283/WBGene00017818/WBGene00007108	3	18	16.6667	cel00030~Pentose phosphate pathway	0.0309691	KEGG	2084	546	0.636142	-0.65258		cel04012~ErbB_signaling_pathway	5/504	33/2084	0.929864	0.999944	0.946252	WBGene00003186/WBGene00003030/WBGene00000018/WBGene00003144/WBGene00004033	5	33	15.1515	cel04012~ErbB signaling pathway	0.0239933	KEGG	2084	504	0.626503	-0.674606		cel03015~mRNA_surveillance_pathway	26/694	66/2084	0.17453	0.964506	0.889569	WBGene00016601/WBGene00003904/WBGene00004879/WBGene00007329/WBGene00011308/WBGene00004706/WBGene00007554/WBGene00000774/WBGene00009668/WBGene00013460/WBGene00008362/WBGene00001748/WBGene00004882/WBGene00004884/WBGene00011051/WBGene00003834/WBGene00011580/WBGene00002363/WBGene00003423/WBGene00044329/WBGene00006352/WBGene00012528/WBGene00017313/WBGene00010405/WBGene00007625/WBGene00012348	26	66	39.3939	cel03015~mRNA surveillance pathway	0.0508201	KEGG
	cel01232~Nucleotide_metabolism	7/546	39/2084	0.919044	1	0.931174	WBGene00000392/WBGene00003254/WBGene00014058/WBGene00014034/WBGene00010697/WBGene00016509/WBGene00012423	7	39	17.9487	cel01232~Nucleotide metabolism	0.0309691	KEGG	2084	546	0.685076	-0.545665		cel03430~Mismatch_repair	2/504	16/2084	0.928023	0.999944	0.946252	WBGene00019079/WBGene00004337	2	16	12.5	cel03430~Mismatch repair	0.0239933	KEGG	2084	504	0.516865	-0.95214		cel03250~Viral_life_cycle	11/694	26/2084	0.217745	0.968966	0.893683	WBGene00021334/WBGene00000410/WBGene00000508/WBGene00008362/WBGene00000366/WBGene00022448/WBGene00021281/WBGene00005015/WBGene00020025/WBGene00004302/WBGene00002078	11	26	42.3077	cel03250~Viral life cycle	0.0488166	KEGG
	cel00380~Tryptophan_metabolism	3/546	19/2084	0.909823	1	0.931174	WBGene00002183/WBGene00000115/WBGene00001155	3	19	15.7895	cel00380~Tryptophan metabolism	0.0309691	KEGG	2084	546	0.602661	-0.730583		cel00410~beta-Alanine_metabolism	2/504	16/2084	0.928023	0.999944	0.946252	WBGene00001794/WBGene00000117	2	16	12.5	cel00410~beta-Alanine metabolism	0.0239933	KEGG	2084	504	0.516865	-0.95214		cel00030~Pentose_phosphate_pathway	8/694	18/2084	0.221478	0.968966	0.893683	WBGene00011474/WBGene00013597/WBGene00015101/WBGene00019890/WBGene00020107/WBGene00012015/WBGene00022199/WBGene00001404	8	18	44.4444	cel00030~Pentose phosphate pathway	0.0488166	KEGG
	cel00980~Metabolism_of_xenobiotics_by_cytochrome_P450	4/546	24/2084	0.909383	1	0.931174	WBGene00001768/WBGene00007650/WBGene00001759/WBGene00010790	4	24	16.6667	cel00980~Metabolism of xenobiotics by cytochrome P450	0.0309691	KEGG	2084	546	0.636142	-0.65258		cel03250~Viral_life_cycle	4/504	26/2084	0.906625	0.999944	0.946252	WBGene00022027/WBGene00003795/WBGene00021636/WBGene00002232	4	26	15.3846	cel03250~Viral life cycle	0.0239933	KEGG	2084	504	0.636142	-0.65258		cel03040~Spliceosome	42/694	113/2084	0.212481	0.968966	0.893683	WBGene00010233/WBGene00003081/WBGene00004703/WBGene00016601/WBGene00016837/WBGene00004016/WBGene00000888/WBGene00003080/WBGene00003392/WBGene00002026/WBGene00018967/WBGene00003393/WBGene00006697/WBGene00004891/WBGene00008119/WBGene00001166/WBGene00019762/WBGene00003078/WBGene00017238/WBGene00010260/WBGene00006481/WBGene00001258/WBGene00004389/WBGene00022855/WBGene00018776/WBGene00011687/WBGene000…	42	113	37.1681	cel03040~Spliceosome	0.0488166	KEGG
	cel04213~Longevity_regulating_pathway	7/546	38/2084	0.905095	1	0.931174	WBGene00012928/WBGene00000001/WBGene00002015/WBGene00000090/WBGene00002019/WBGene00004798/WBGene00012929	7	38	18.4211	cel04213~Longevity regulating pathway	0.0309691	KEGG	2084	546	0.703104	-0.50819		cel04141~Protein_processing_in_endoplasmic_reticulum	24/504	119/2084	0.879196	0.999944	0.946252	WBGene00002070/WBGene00009691/WBGene00004807/WBGene00020781/WBGene00006959/WBGene00009692/WBGene00004381/WBGene00006709/WBGene00000843/WBGene00019693/WBGene00007683/WBGene00003964/WBGene00003963/WBGene00020683/WBGene00000500/WBGene00021351/WBGene00002005/WBGene00018836/WBGene00016250/WBGene00011638/WBGene00020109/WBGene00001025/WBGene00007696/WBGene00018604	24	119	20.1681	cel04141~Protein processing in endoplasmic reticulum	0.0239933	KEGG	2084	504	0.833934	-0.261996		cel04137~Mitophagy	13/694	31/2084	0.199972	0.968966	0.893683	WBGene00006728/WBGene00002981/WBGene00006727/WBGene00002178/WBGene00002187/WBGene00005077/WBGene00002335/WBGene00001509/WBGene00008441/WBGene00000247/WBGene00022152/WBGene00006725/WBGene00001851	13	31	41.9355	cel04137~Mitophagy	0.0488166	KEGG
	cel01240~Biosynthesis_of_cofactors	17/546	82/2084	0.901673	1	0.931174	WBGene00000765/WBGene00001338/WBGene00014027/WBGene00020932/WBGene00007650/WBGene00004259/WBGene00011224/WBGene00014058/WBGene00022307/WBGene00016583/WBGene00015010/WBGene00020842/WBGene00018996/WBGene00015538/WBGene00001993/WBGene00016509/WBGene00001527	17	82	20.7317	cel01240~Biosynthesis of cofactors	0.0309691	KEGG	2084	546	0.791298	-0.337707		cel04140~Autophagy	15/504	80/2084	0.904519	0.999944	0.946252	WBGene00004271/WBGene00013595/WBGene00003186/WBGene00000217/WBGene00022077/WBGene00015697/WBGene00006414/WBGene00004283/WBGene00006932/WBGene00021351/WBGene00014151/WBGene00002189/WBGene00020142/WBGene00003396/WBGene00001335	15	80	18.75	cel04140~Autophagy	0.0239933	KEGG	2084	504	0.775298	-0.367178		cel00534~Glycosaminoglycan_biosynthesis	5/694	10/2084	0.211979	0.968966	0.893683	WBGene00005020/WBGene00002003/WBGene00005021/WBGene00002028/WBGene00005026	5	10	50	cel00534~Glycosaminoglycan biosynthesis	0.0488166	KEGG
	cel00561~Glycerolipid_metabolism	5/546	25/2084	0.824816	1	0.931174	WBGene00008749/WBGene00010339/WBGene00000115/WBGene00020264/WBGene00017261	5	25	20	cel00561~Glycerolipid metabolism	0.0309691	KEGG	2084	546	0.76337	-0.389546		cel01200~Carbon_metabolism	17/504	89/2084	0.900747	0.999944	0.946252	WBGene00017864/WBGene00020950/WBGene00016892/WBGene00009664/WBGene00008506/WBGene00020679/WBGene00009440/WBGene00021286/WBGene00017272/WBGene00007942/WBGene00012983/WBGene00017759/WBGene00011510/WBGene00008780/WBGene00013301/WBGene00009812/WBGene00013018	17	89	19.1011	cel01200~Carbon metabolism	0.0239933	KEGG	2084	504	0.789816	-0.340411		cel00053~Ascorbate_and_aldarate_metabolism	2/694	11/2084	0.925083	0.999489	0.921835	WBGene00005022/WBGene00000107	2	11	18.1818	cel00053~Ascorbate and aldarate metabolism	0.0353469	KEGG
	cel03015~mRNA_surveillance_pathway	14/546	66/2084	0.860638	1	0.931174	WBGene00018156/WBGene00006514/WBGene00006447/WBGene00020269/WBGene00000121/WBGene00011280/WBGene00000120/WBGene00022301/WBGene00022029/WBGene00020480/WBGene00015329/WBGene00009141/WBGene00010304/WBGene00004388	14	66	21.2121	cel03015~mRNA surveillance pathway	0.0309691	KEGG	2084	546	0.809635	-0.304657		cel00564~Glycerophospholipid_metabolism	8/504	46/2084	0.900439	0.999944	0.946252	WBGene00017763/WBGene00018657/WBGene00016384/WBGene00022646/WBGene00019612/WBGene00017888/WBGene00011543/WBGene00021352	8	46	17.3913	cel00564~Glycerophospholipid metabolism	0.0239933	KEGG	2084	504	0.719117	-0.475702		cel04350~TGF-beta_signaling_pathway	7/694	27/2084	0.847477	0.999489	0.921835	WBGene00003020/WBGene00004320/WBGene00000366/WBGene00001061/WBGene00009389/WBGene00002363/WBGene00004825	7	27	25.9259	cel04350~TGF-beta signaling pathway	0.0353469	KEGG
	cel04130~SNARE_interactions_in_vesicular_transport	4/546	21/2084	0.84125	1	0.931174	WBGene00015789/WBGene00006373/WBGene00018239/WBGene00019305	4	21	19.0476	cel04130~SNARE interactions in vesicular transport	0.0309691	KEGG	2084	546	0.727019	-0.459935		cel00280~Valine,_leucine_and_isoleucine_degradation	7/504	41/2084	0.899981	0.999944	0.946252	WBGene00012713/WBGene00014054/WBGene00017864/WBGene00000181/WBGene00006518/WBGene00001794/WBGene00000117	7	41	17.0732	cel00280~Valine leucine and isoleucine degradation	0.0239933	KEGG	2084	504	0.705962	-0.502337		cel00513~Various_types_of_N-glycan_biosynthesis	7/694	30/2084	0.917144	0.999489	0.921835	WBGene00012663/WBGene00010720/WBGene00000896/WBGene00020509/WBGene00008411/WBGene00021766/WBGene00020437	7	30	23.3333	cel00513~Various types of N-glycan biosynthesis	0.0353469	KEGG
	cel00330~Arginine_and_proline_metabolism	3/546	16/2084	0.832195	1	0.931174	WBGene00000115/WBGene00018904/WBGene00016652	3	16	18.75	cel00330~Arginine and proline metabolism	0.0309691	KEGG	2084	546	0.715659	-0.482655		cel00051~Fructose_and_mannose_metabolism	2/504	14/2084	0.887503	0.999944	0.946252	WBGene00014013/WBGene00008780	2	14	14.2857	cel00051~Fructose and mannose metabolism	0.0239933	KEGG	2084	504	0.590703	-0.759495		cel00650~Butanoate_metabolism	3/694	14/2084	0.895005	0.999489	0.921835	WBGene00020347/WBGene00006762/WBGene00020166	3	14	21.4286	cel00650~Butanoate metabolism	0.0353469	KEGG
	cel00920~Sulfur_metabolism	2/546	67512	0.827233	1	0.931174	WBGene00010397/WBGene00012390	2	11	18.1818	cel00920~Sulfur metabolism	0.0309691	KEGG	2084	546	0.693973	-0.527049		cel03008~Ribosome_biogenesis_in_eukaryotes	10/504	62/2084	0.956222	0.999944	0.946252	WBGene00013422/WBGene00001423/WBGene00002191/WBGene00014020/WBGene00003119/WBGene00006964/WBGene00009266/WBGene00013544/WBGene00009163/WBGene00003836	10	62	16.129	cel03008~Ribosome biogenesis in eukaryotes	0.0239933	KEGG	2084	504	0.666923	-0.584409		cel00062~Fatty_acid_elongation	3/694	14/2084	0.895005	0.999489	0.921835	WBGene00020347/WBGene00002891/WBGene00009952	3	14	21.4286	cel00062~Fatty acid elongation	0.0353469	KEGG
	cel00053~Ascorbate_and_aldarate_metabolism	2/546	67512	0.827233	1	0.931174	WBGene00000115/WBGene00007650	2	11	18.1818	cel00053~Ascorbate and aldarate metabolism	0.0309691	KEGG	2084	546	0.693973	-0.527049		cel00380~Tryptophan_metabolism	3/504	19/2084	0.874121	0.999944	0.946252	WBGene00020950/WBGene00010052/WBGene00000117	3	19	15.7895	cel00380~Tryptophan metabolism	0.0239933	KEGG	2084	504	0.652882	-0.615105		cel00260~Glycine,_serine_and_threonine_metabolism	5/694	21/2084	0.87946	0.999489	0.921835	WBGene00007836/WBGene00022856/WBGene00010794/WBGene00019001/WBGene00003214	5	21	23.8095	cel00260~Glycine serine and threonine metabolism	0.0353469	KEGG
	cel03010~Ribosome	27/546	130/2084	0.943044	1	0.931174	WBGene00020718/WBGene00012556/WBGene00016142/WBGene00021829/WBGene00022583/WBGene00013324/WBGene00011412/WBGene00004437/WBGene00010783/WBGene00021021/WBGene00004479/WBGene00008452/WBGene00012361/WBGene00020037/WBGene00185067/WBGene00017319/WBGene00012992/WBGene00004492/WBGene00011309/WBGene00022470/WBGene00004431/WBGene00022373/WBGene00004481/WBGene00017044/WBGene00018961/WBGene00015025/WBGene000…	27	130	20.7692	cel03010~Ribosome	0.0309691	KEGG	2084	546	0.79273	-0.335098		cel04136~Autophagy	4/504	24/2084	0.86821	0.999944	0.946252	WBGene00013595/WBGene00015697/WBGene00006932/WBGene00014151	4	24	16.6667	cel04136~Autophagy	0.0239933	KEGG	2084	504	0.689153	-0.537103		cel01240~Biosynthesis_of_cofactors	23/694	82/2084	0.87573	0.999489	0.921835	WBGene00005022/WBGene00185014/WBGene00000107/WBGene00016144/WBGene00001149/WBGene00000763/WBGene00011559/WBGene00012463/WBGene00007812/WBGene00009531/WBGene00000982/WBGene00022171/WBGene00021882/WBGene00010794/WBGene00010809/WBGene00009925/WBGene00010665/WBGene00021628/WBGene00022031/WBGene00019008/WBGene00017777/WBGene00003214/WBGene00007974	23	82	28.0488	cel01240~Biosynthesis of cofactors	0.0353469	KEGG
	cel04142~Lysosome	12/546	55/2084	0.815956	1	0.931174	WBGene00007055/WBGene00009484/WBGene00000540/WBGene00003254/WBGene00008052/WBGene00004876/WBGene00013039/WBGene00003561/WBGene00010204/WBGene00010722/WBGene00006912/WBGene00001817	12	55	21.8182	cel04142~Lysosome	0.0309691	KEGG	2084	546	0.832767	-0.264015		cel00830~Retinol_metabolism	2/504	13/2084	0.860082	0.999944	0.946252	WBGene00011564/WBGene00008370	2	13	15.3846	cel00830~Retinol metabolism	0.0239933	KEGG	2084	504	0.636142	-0.65258		cel03008~Ribosome_biogenesis_in_eukaryotes	17/694	62/2084	0.872751	0.999489	0.921835	WBGene00004567/WBGene00015486/WBGene00004095/WBGene00020297/WBGene00021843/WBGene00012730/WBGene00003834/WBGene00001234/WBGene00003596/WBGene00004622/WBGene00018898/WBGene00021063/WBGene00004302/WBGene00004512/WBGene00002078/WBGene00003821/WBGene00017855	17	62	27.4194	cel03008~Ribosome biogenesis in eukaryotes	0.0353469	KEGG
	cel00562~Inositol_phosphate_metabolism	6/546	29/2084	0.811957	1	0.931174	WBGene00018076/WBGene00002146/WBGene00000913/WBGene00000090/WBGene00014081/WBGene00009552	6	29	20.6897	cel00562~Inositol phosphate metabolism	0.0309691	KEGG	2084	546	0.789693	-0.340636		cel04392~Hippo_signaling_pathway	1/504	11/2084	0.952828	0.999944	0.946252	WBGene00003144	1	11	9.09091	cel04392~Hippo signaling pathway	0.0239933	KEGG	2084	504	0.375902	-1.41157		cel02010~ABC_transporters	4/694	17/2084	0.870015	0.999489	0.921835	WBGene00001815/WBGene00004060/WBGene00001816/WBGene00022281	4	17	23.5294	cel02010~ABC transporters	0.0353469	KEGG
	cel04012~ErbB_signaling_pathway	7/546	33/2084	0.801664	1	0.931174	WBGene00000001/WBGene00006443/WBGene00004947/WBGene00000090/WBGene00004829/WBGene00002213/WBGene00012929	7	33	21.2121	cel04012~ErbB signaling pathway	0.0309691	KEGG	2084	546	0.809635	-0.304657		cel04212~Longevity_regulating_pathway	9/504	62/2084	0.979666	0.999944	0.946252	WBGene00002002/WBGene00000908/WBGene00004056/WBGene00002177/WBGene00004055/WBGene00009881/WBGene00004800/WBGene00001827/WBGene00002025	9	62	14.5161	cel04212~Longevity regulating pathway	0.0239933	KEGG	2084	504	0.60023	-0.736412		cel04020~Calcium_signaling_pathway	16/694	57/2084	0.839437	0.999489	0.921835	WBGene00001518/WBGene00000552/WBGene00006779/WBGene00000286/WBGene00000367/WBGene00022059/WBGene00000846/WBGene00020712/WBGene00010703/WBGene00011433/WBGene00001745/WBGene00015648/WBGene00004036/WBGene00003233/WBGene00001517/WBGene00004039	16	57	28.0702	cel04020~Calcium signaling pathway	0.0353469	KEGG
	cel04144~Endocytosis	21/546	104/2084	0.941853	1	0.931174	WBGene00017735/WBGene00007010/WBGene00010500/WBGene00001743/WBGene00008805/WBGene00013167/WBGene00004272/WBGene00015508/WBGene00003918/WBGene00020259/WBGene00012359/WBGene00019125/WBGene00004373/WBGene00000205/WBGene00007216/WBGene00013223/WBGene00014234/WBGene00015658/WBGene00012903/WBGene00004829/WBGene00004101	21	104	20.1923	cel04144~Endocytosis	0.0309691	KEGG	2084	546	0.77071	-0.37574		cel04137~Mitophagy	4/504	31/2084	0.9628	0.999944	0.946252	WBGene00004271/WBGene00011528/WBGene00002191/WBGene00022783	4	31	12.9032	cel04137~Mitophagy	0.0239933	KEGG	2084	504	0.533538	-0.906337		cel00900~Terpenoid_backbone_biosynthesis	4/694	16/2084	0.834389	0.999489	0.921835	WBGene00017268/WBGene00000761/WBGene00019460/WBGene00020166	4	16	25	cel00900~Terpenoid backbone biosynthesis	0.0353469	KEGG
	cel04010~MAPK_signaling_pathway	12/546	67/2084	0.960844	1	0.931174	WBGene00006524/WBGene00021202/WBGene00004310/WBGene00017472/WBGene00002201/WBGene00004947/WBGene00016006/WBGene00002881/WBGene00012665/WBGene00003239/WBGene00004029/WBGene00008311	12	67	17.9104	cel04010~MAPK signaling pathway	0.0309691	KEGG	2084	546	0.683615	-0.548744		cel04080~Neuroactive_ligand-receptor_interaction	3/504	30/2084	0.986936	0.999944	0.946252	WBGene00004780/WBGene00077771/WBGene00016872	3	30	10	cel04080~Neuroactive ligand-receptor interaction	0.0239933	KEGG	2084	504	0.413492	-1.27407		cel00410~beta-Alanine_metabolism	4/694	16/2084	0.834389	0.999489	0.921835	WBGene00000107/WBGene00020347/WBGene00006762/WBGene00000114	4	16	25	cel00410~beta-Alanine metabolism	0.0353469	KEGG
	cel00760~Nicotinate_and_nicotinamide_metabolism	2/546	16/2084	0.948901	1	0.931174	WBGene00022307/WBGene00004801	2	16	12.5	cel00760~Nicotinate and nicotinamide metabolism	0.0309691	KEGG	2084	546	0.477106	-1.06762		cel00982~Drug_metabolism	1/504	25/2084	0.999058	0.999944	0.946252	WBGene00011564	1	25	4	cel00982~Drug metabolism	0.0239933	KEGG	2084	504	0.165397	-2.596		cel00040~Pentose_and_glucuronate_interconversions	3/694	12/2084	0.819031	0.999489	0.921835	WBGene00005022/WBGene00000984/WBGene00010665	3	12	25	cel00040~Pentose and glucuronate interconversions	0.0353469	KEGG
	cel03050~Proteasome	6/546	37/2084	0.949601	1	0.931174	WBGene00013435/WBGene00004466/WBGene00004462/WBGene00007588/WBGene00004467/WBGene00003953	6	37	16.2162	cel03050~Proteasome	0.0309691	KEGG	2084	546	0.618949	-0.692108		cel00980~Metabolism_of_xenobiotics_by_cytochrome_P450	1/504	24/2084	0.998753	0.999944	0.946252	WBGene00011564	1	24	4.16667	cel00980~Metabolism of xenobiotics by cytochrome P450	0.0239933	KEGG	2084	504	0.172288	-2.5371		cel03020~RNA_polymerase	7/694	26/2084	0.815681	0.999489	0.921835	WBGene00007616/WBGene00007355/WBGene00018391/WBGene00009078/WBGene00021845/WBGene00012999/WBGene00000123	7	26	26.9231	cel03020~RNA polymerase	0.0353469	KEGG
	cel04145~Phagosome	4/546	56/2084	0.99995	1	0.931174	WBGene00006530/WBGene00003239/WBGene00006912/WBGene00004101	4	56	7.14286	cel04145~Phagosome	0.0309691	KEGG	2084	546	0.272632	-1.87497		cel00480~Glutathione_metabolism	3/504	36/2084	0.996613	0.999944	0.946252	WBGene00007942/WBGene00004392/WBGene00016629	3	36	8.33333	cel00480~Glutathione metabolism	0.0239933	KEGG	2084	504	0.344577	-1.5371		cel03018~RNA_degradation	13/694	46/2084	0.812718	0.999489	0.921835	WBGene00003081/WBGene00003080/WBGene00014115/WBGene00003827/WBGene00000940/WBGene00003078/WBGene00012730/WBGene00003076/WBGene00011884/WBGene00000376/WBGene00022199/WBGene00002845/WBGene00009661	13	46	28.2609	cel03018~RNA degradation	0.0353469	KEGG
	cel00020~Citrate_cycle_(TCA_cycle)	2/546	32/2084	0.999307	1	0.931174	WBGene00016392/WBGene00016844	2	32	6.25	cel00020~Citrate cycle (TCA cycle)	0.0309691	KEGG	2084	546	0.238553	-2.06762		cel00630~Glyoxylate_and_dicarboxylate_metabolism	2/504	25/2084	0.991434	0.999944	0.946252	WBGene00017864/WBGene00016892	2	25	8	cel00630~Glyoxylate and dicarboxylate metabolism	0.0239933	KEGG	2084	504	0.330794	-1.596		cel01232~Nucleotide_metabolism	11/694	39/2084	0.801682	0.999489	0.921835	WBGene00022817/WBGene00013690/WBGene00016415/WBGene00020557/WBGene00007812/WBGene00009531/WBGene00007089/WBGene00010912/WBGene00017984/WBGene00017775/WBGene00020190	11	39	28.2051	cel01232~Nucleotide metabolism	0.0353469	KEGG
	cel00230~Purine_metabolism	5/546	50/2084	0.998928	1	0.931174	WBGene00003254/WBGene00014058/WBGene00001554/WBGene00010697/WBGene00016509	5	50	10	cel00230~Purine metabolism	0.0309691	KEGG	2084	546	0.381685	-1.38955		cel01230~Biosynthesis_of_amino_acids	7/504	56/2084	0.991168	0.999944	0.946252	WBGene00009664/WBGene00008506/WBGene00015540/WBGene00009440/WBGene00021286/WBGene00017272/WBGene00007942	7	56	12.5	cel01230~Biosynthesis of amino acids	0.0239933	KEGG	2084	504	0.516865	-0.95214		cel04142~Lysosome	16/694	55/2084	0.79129	0.999489	0.921835	WBGene00006910/WBGene00006913/WBGene00008531/WBGene00008741/WBGene00003053/WBGene00020509/WBGene00000165/WBGene00006829/WBGene00004313/WBGene00021952/WBGene00000158/WBGene00011867/WBGene00006633/WBGene00006768/WBGene00000162/WBGene00006452	16	55	29.0909	cel04142~Lysosome	0.0353469	KEGG
	cel00983~Drug_metabolism	3/546	37/2084	0.998804	1	0.931174	WBGene00001768/WBGene00000392/WBGene00007650	3	37	8.10811	cel00983~Drug metabolism	0.0309691	KEGG	2084	546	0.309474	-1.69211		cel04146~Peroxisome	4/504	38/2084	0.990814	0.999944	0.946252	WBGene00021534/WBGene00007942/WBGene00007175/WBGene00018152	4	38	10.5263	cel04146~Peroxisome	0.0239933	KEGG	2084	504	0.435255	-1.20007		cel04146~Peroxisome	11/694	38/2084	0.770141	0.999489	0.921835	WBGene00007036/WBGene00022037/WBGene00004932/WBGene00000081/WBGene00004060/WBGene00004930/WBGene00010317/WBGene00003586/WBGene00004931/WBGene00004197/WBGene00004201	11	38	28.9474	cel04146~Peroxisome	0.0353469	KEGG
	cel03060~Protein_export	2/546	22/2084	0.989276	1	0.931174	WBGene00002008/WBGene00001047	2	22	9.09091	cel03060~Protein export	0.0309691	KEGG	2084	546	0.346986	-1.52705		cel00071~Fatty_acid_degradation	3/504	31/2084	0.989522	0.999944	0.946252	WBGene00010052/WBGene00018152/WBGene00000117	3	31	9.67742	cel00071~Fatty acid degradation	0.0239933	KEGG	2084	504	0.400154	-1.32137		cel03440~Homologous_recombination	3/694	15/2084	0.921019	0.999489	0.921835	WBGene00019767/WBGene00008645/WBGene00017546	3	15	20	cel03440~Homologous recombination	0.0353469	KEGG
	cel01200~Carbon_metabolism	15/546	89/2084	0.988017	1	0.931174	WBGene00002183/WBGene00016810/WBGene00016392/WBGene00016844/WBGene00017818/WBGene00017765/WBGene00009918/WBGene00011767/WBGene00001686/WBGene00017301/WBGene00001564/WBGene00001683/WBGene00016652/WBGene00001155/WBGene00007108	15	89	16.8539	cel01200~Carbon metabolism	0.0309691	KEGG	2084	546	0.643289	-0.63646		cel00250~Alanine,_aspartate_and_glutamate_metabolism	2/504	24/2084	0.989069	0.999944	0.946252	WBGene00001794/WBGene00011064	2	24	8.33333	cel00250~Alanine aspartate and glutamate metabolism	0.0239933	KEGG	2084	504	0.344577	-1.5371		cel01040~Biosynthesis_of_unsaturated_fatty_acids	1/694	10/2084	0.982763	0.999489	0.921835	WBGene00002891	1	10	10	cel01040~Biosynthesis of unsaturated fatty acids	0.0353469	KEGG
	cel01210~2-Oxocarboxylic_acid_metabolism	1/546	14/2084	0.986002	1	0.931174	WBGene00016652	1	14	7.14286	cel01210~2-Oxocarboxylic acid metabolism	0.0309691	KEGG	2084	546	0.272632	-1.87497		cel01250~Biosynthesis_of_nucleotide_sugars	2/504	23/2084	0.986073	0.999944	0.946252	WBGene00014013/WBGene00008780	2	23	8.69565	cel01250~Biosynthesis of nucleotide sugars	0.0239933	KEGG	2084	504	0.359558	-1.4757		cel01212~Fatty_acid_metabolism	8/694	35/2084	0.93771	0.999489	0.921835	WBGene00017125/WBGene00022037/WBGene00019433/WBGene00011122/WBGene00020347/WBGene00020166/WBGene00002891/WBGene00009952	8	35	22.8571	cel01212~Fatty acid metabolism	0.0353469	KEGG
	cel04361~Axon_regeneration	12/546	73/2084	0.984278	1	0.931174	WBGene00004769/WBGene00013232/WBGene00016997/WBGene00004854/WBGene00019971/WBGene00003239/WBGene00013223/WBGene00000913/WBGene00000090/WBGene00000418/WBGene00017190/WBGene00012929	12	73	16.4384	cel04361~Axon regeneration	0.0309691	KEGG	2084	546	0.627427	-0.67248		cel00450~Selenocompound_metabolism	1/504	13/2084	0.972981	0.999944	0.946252	WBGene00013678	1	13	7.69231	cel00450~Selenocompound metabolism	0.0239933	KEGG	2084	504	0.318071	-1.65258		cel03430~Mismatch_repair	3/694	16/2084	0.94101	0.999489	0.921835	WBGene00019767/WBGene00008645/WBGene00017546	3	16	18.75	cel03430~Mismatch repair	0.0353469	KEGG
	cel04330~Notch_signaling_pathway	2/546	19/2084	0.976349	1	0.931174	WBGene00000075/WBGene00004769	2	19	10.5263	cel04330~Notch signaling pathway	0.0309691	KEGG	2084	546	0.401774	-1.31555		cel03410~Base_excision_repair	1/504	15/2084	0.984534	0.999944	0.946252	WBGene00000151	1	15	6.66667	cel03410~Base excision repair	0.0239933	KEGG	2084	504	0.275661	-1.85903		cel03022~Basal_transcription_factors	4/694	35/2084	0.999368	0.999489	0.921835	WBGene00006383/WBGene00006577/WBGene00006384/WBGene00006385	4	35	11.4286	cel03022~Basal transcription factors	0.0353469	KEGG
	cel01230~Biosynthesis_of_amino_acids	9/546	56/2084	0.976245	1	0.931174	WBGene00000240/WBGene00018904/WBGene00011291/WBGene00001686/WBGene00001602/WBGene00015538/WBGene00001683/WBGene00016652/WBGene00001606	9	56	16.0714	cel01230~Biosynthesis of amino acids	0.0309691	KEGG	2084	546	0.613422	-0.705048		cel03030~DNA_replication	3/504	29/2084	0.983744	0.999944	0.946252	WBGene00019079/WBGene00195239/WBGene00004337	3	29	10.3448	cel03030~DNA replication	0.0239933	KEGG	2084	504	0.42775	-1.22516		cel00980~Metabolism_of_xenobiotics_by_cytochrome_P450	2/694	24/2084	0.999259	0.999489	0.921835	WBGene00019240/WBGene00043097	2	24	8.33333	cel00980~Metabolism of xenobiotics by cytochrome P450	0.0353469	KEGG
	cel00770~Pantothenate_and_CoA_biosynthesis	1/546	67542	0.974189	1	0.931174	WBGene00020215	1	12	8.33333	cel00770~Pantothenate and CoA biosynthesis	0.0309691	KEGG	2084	546	0.318071	-1.65258		cel00010~Glycolysis_/_Gluconeogenesis	4/504	35/2084	0.983045	0.999944	0.946252	WBGene00011232/WBGene00011510/WBGene00008780/WBGene00000117	4	35	11.4286	cel00010~Glycolysis / Gluconeogenesis	0.0239933	KEGG	2084	504	0.472562	-1.08142		cel00510~N-Glycan_biosynthesis	5/694	36/2084	0.997946	0.999489	0.921835	WBGene00009219/WBGene00010720/WBGene00000896/WBGene00008411/WBGene00020437	5	36	13.8889	cel00510~N-Glycan biosynthesis	0.0353469	KEGG
	cel00040~Pentose_and_glucuronate_interconversions	1/546	67542	0.974189	1	0.931174	WBGene00007650	1	12	8.33333	cel00040~Pentose and glucuronate interconversions	0.0309691	KEGG	2084	546	0.318071	-1.65258		cel00520~Amino_sugar_and_nucleotide_sugar_metabolism	3/504	28/2084	0.979814	0.999944	0.946252	WBGene00014013/WBGene00008780/WBGene00013123	3	28	10.7143	cel00520~Amino sugar and nucleotide sugar metabolism	0.0239933	KEGG	2084	504	0.443027	-1.17453		cel00970~Aminoacyl-tRNA_biosynthesis	7/694	40/2084	0.992442	0.999489	0.921835	WBGene00013361/WBGene00002238/WBGene00003074/WBGene00001095/WBGene00013677/WBGene00001497/WBGene00003073	7	40	17.5	cel00970~Aminoacyl-tRNA biosynthesis	0.0353469	KEGG
	cel00010~Glycolysis_/_Gluconeogenesis	5/546	35/2084	0.971755	1	0.931174	WBGene00016810/WBGene00000115/WBGene00010790/WBGene00001686/WBGene00001683	5	35	14.2857	cel00010~Glycolysis / Gluconeogenesis	0.0309691	KEGG	2084	546	0.545264	-0.874973		cel04068~FoxO_signaling_pathway	9/504	47/2084	0.838384	0.999944	0.946252	WBGene00003186/WBGene00003030/WBGene00011276/WBGene00004056/WBGene00011232/WBGene00010406/WBGene00004055/WBGene00020142/WBGene00004800	9	47	19.1489	cel04068~FoxO signaling pathway	0.0239933	KEGG	2084	504	0.791793	-0.336804		cel00920~Sulfur_metabolism	1/694	11/2084	0.988531	0.999489	0.921835	WBGene00044063	1	11	9.09091	cel00920~Sulfur metabolism	0.0353469	KEGG
	cel00620~Pyruvate_metabolism	4/546	29/2084	0.967186	1	0.931174	WBGene00002183/WBGene00000115/WBGene00010790/WBGene00001564	4	29	13.7931	cel00620~Pyruvate metabolism	0.0309691	KEGG	2084	546	0.526462	-0.925599		cel00650~Butanoate_metabolism	1/504	14/2084	0.979557	0.999944	0.946252	WBGene00001794	1	14	7.14286	cel00650~Butanoate metabolism	0.0239933	KEGG	2084	504	0.295351	-1.7595		cel04130~SNARE_interactions_in_vesicular_transport	3/694	21/2084	0.987409	0.999489	0.921835	WBGene00007128/WBGene00018853/WBGene00004897	3	21	14.2857	cel04130~SNARE interactions in vesicular transport	0.0353469	KEGG
	cel03040~Spliceosome	22/546	113/2084	0.965901	1	0.931174	WBGene00018156/WBGene00020172/WBGene00009320/WBGene00010896/WBGene00008586/WBGene00006442/WBGene00022794/WBGene00009364/WBGene00017162/WBGene00017605/WBGene00000121/WBGene00011035/WBGene00004915/WBGene00000120/WBGene00018625/WBGene00007972/WBGene00022029/WBGene00015329/WBGene00009141/WBGene00009341/WBGene00008386/WBGene00008380	22	113	19.469	cel03040~Spliceosome	0.0309691	KEGG	2084	546	0.743104	-0.428365		cel00260~Glycine,_serine_and_threonine_metabolism	2/504	21/2084	0.977503	0.999944	0.946252	WBGene00021355/WBGene00011353	2	21	9.52381	cel00260~Glycine serine and threonine metabolism	0.0239933	KEGG	2084	504	0.393802	-1.34446		cel03030~DNA_replication	5/694	29/2084	0.984317	0.999489	0.921835	WBGene00000794/WBGene00019767/WBGene00008645/WBGene00009011/WBGene00017546	5	29	17.2414	cel03030~DNA replication	0.0353469	KEGG
	cel04212~Longevity_regulating_pathway	14/546	62/2084	0.787104	1	0.931174	WBGene00001768/WBGene00004804/WBGene00002010/WBGene00019125/WBGene00002015/WBGene00000913/WBGene00000090/WBGene00001527/WBGene00004050/WBGene00002019/WBGene00004798/WBGene00004049/WBGene00006922/WBGene00012929	14	62	22.5806	cel04212~Longevity regulating pathway	0.0309691	KEGG	2084	546	0.861869	-0.214459		cel04350~TGF-beta_signaling_pathway	3/504	27/2084	0.974989	0.999944	0.946252	WBGene00004807/WBGene00004357/WBGene00003901	3	27	11.1111	cel04350~TGF-beta signaling pathway	0.0239933	KEGG	2084	504	0.459436	-1.12207		cel00983~Drug_metabolism	7/694	37/2084	0.983718	0.999489	0.921835	WBGene00022817/WBGene00013690/WBGene00011559/WBGene00007812/WBGene00007089/WBGene00043097/WBGene00010912	7	37	18.9189	cel00983~Drug metabolism	0.0353469	KEGG
	cel04020~Calcium_signaling_pathway	10/546	57/2084	0.956479	1	0.931174	WBGene00003566/WBGene00007918/WBGene00021753/WBGene00017770/WBGene00008147/WBGene00001052/WBGene00015754/WBGene00002881/WBGene00003567/WBGene00015264	10	57	17.5439	cel04020~Calcium signaling pathway	0.0309691	KEGG	2084	546	0.669623	-0.57858		cel00500~Starch_and_sucrose_metabolism	2/504	13/2084	0.860082	0.999944	0.946252	WBGene00011050/WBGene00008780	2	13	15.3846	cel00500~Starch and sucrose metabolism	0.0239933	KEGG	2084	504	0.636142	-0.65258		cel00280~Valine,_leucine_and_isoleucine_degradation	12/694	41/2084	0.76153	0.999489	0.921835	WBGene00000107/WBGene00001149/WBGene00019433/WBGene00020347/WBGene00010794/WBGene00014202/WBGene00007122/WBGene00020166/WBGene00008415/WBGene00018701/WBGene00009952/WBGene00000114	12	41	29.2683	cel00280~Valine leucine and isoleucine degradation	0.0353469	KEGG
	cel00511~Other_glycan_degradation	1/546	67481	0.95244	1	0.931174	WBGene00017164	1	10	10	cel00511~Other glycan degradation	0.0309691	KEGG	2084	546	0.381685	-1.38955		cel03420~Nucleotide_excision_repair	7/504	36/2084	0.804497	0.999944	0.946252	WBGene00011814/WBGene00013441/WBGene00019079/WBGene00019821/WBGene00021904/WBGene00000408/WBGene00004337	7	36	19.4444	cel03420~Nucleotide excision repair	0.0239933	KEGG	2084	504	0.804012	-0.31471		cel00590~Arachidonic_acid_metabolism	1/694	10/2084	0.982763	0.999489	0.921835	WBGene00012319	1	10	10	cel00590~Arachidonic acid metabolism	0.0353469	KEGG
	cel04068~FoxO_signaling_pathway	8/546	47/2084	0.952428	1	0.931174	WBGene00012928/WBGene00003919/WBGene00000001/WBGene00004947/WBGene00003965/WBGene00006988/WBGene00000913/WBGene00000090	8	47	17.0213	cel04068~FoxO signaling pathway	0.0309691	KEGG	2084	546	0.649677	-0.622206		cel00983~Drug_metabolism	7/504	37/2084	0.827841	0.999944	0.946252	WBGene00008948/WBGene00009575/WBGene00011564/WBGene00001823/WBGene00020682/WBGene00004392/WBGene00009119	7	37	18.9189	cel00983~Drug metabolism	0.0239933	KEGG	2084	504	0.782282	-0.354239		cel03410~Base_excision_repair	2/694	15/2084	0.980791	0.999489	0.921835	WBGene00000794/WBGene00008645	2	15	13.3333	cel03410~Base excision repair	0.0353469	KEGG
	cel04136~Autophagy	5/546	24/2084	0.794622	1	0.931174	WBGene00008427/WBGene00017178/WBGene00020706/WBGene00021922/WBGene00022193	5	24	20.8333	cel04136~Autophagy	0.0309691	KEGG	2084	546	0.795177	-0.330652		cel00561~Glycerolipid_metabolism	7/504	25/2084	0.400956	0.999944	0.946252	WBGene00018674/WBGene00018657/WBGene00018131/WBGene00022646/WBGene00017888/WBGene00011543/WBGene00000117	7	25	28	cel00561~Glycerolipid metabolism	0.0239933	KEGG	2084	504	1.15778	0.211358		cel00480~Glutathione_metabolism	7/694	36/2084	0.979149	0.999489	0.921835	WBGene00011045/WBGene00012909/WBGene00003844/WBGene00012015/WBGene00010317/WBGene00043097/WBGene00017724	7	36	19.4444	cel00480~Glutathione metabolism	0.0353469	KEGG
	cel00051~Fructose_and_mannose_metabolism	3/546	14/2084	0.752963	1	0.931174	WBGene00019813/WBGene00016583/WBGene00044903	3	14	21.4286	cel00051~Fructose and mannose metabolism	0.0309691	KEGG	2084	546	0.817896	-0.29001		cel00240~Pyrimidine_metabolism	7/504	28/2084	0.532927	0.999944	0.946252	WBGene00008948/WBGene00009575/WBGene00022201/WBGene00004392/WBGene00009119/WBGene00011272/WBGene00018481	7	28	25	cel00240~Pyrimidine metabolism	0.0239933	KEGG	2084	504	1.03373	0.0478596		cel00860~Porphyrin_metabolism	2/694	14/2084	0.972821	0.999489	0.921835	WBGene00016144/WBGene00011527	2	14	14.2857	cel00860~Porphyrin metabolism	0.0353469	KEGG
	cel04215~Apoptosis	2/546	67481	0.782603	1	0.931174	WBGene00000423/WBGene00000418	2	10	20	cel04215~Apoptosis	0.0309691	KEGG	2084	546	0.76337	-0.389546		cel01240~Biosynthesis_of_cofactors	20/504	82/2084	0.526362	0.999944	0.946252	WBGene00000536/WBGene00011526/WBGene00009575/WBGene00000766/WBGene00010645/WBGene00011564/WBGene00015540/WBGene00001590/WBGene00001337/WBGene00007698/WBGene00000762/WBGene00002879/WBGene00014013/WBGene00003066/WBGene00008667/WBGene00011064/WBGene00009119/WBGene00004068/WBGene00015021/WBGene00009138	20	82	24.3902	cel01240~Biosynthesis of cofactors	0.0239933	KEGG	2084	504	1.00852	0.0122357		cel00830~Retinol_metabolism	2/694	13/2084	0.961704	0.999489	0.921835	WBGene00000982/WBGene00019240	2	13	15.3846	cel00830~Retinol metabolism	0.0353469	KEGG
	cel00630~Glyoxylate_and_dicarboxylate_metabolism	7/546	25/2084	0.494613	1	0.931174	WBGene00002183/WBGene00017765/WBGene00009918/WBGene00011767/WBGene00001602/WBGene00001564/WBGene00001606	7	25	28	cel00630~Glyoxylate and dicarboxylate metabolism	0.0309691	KEGG	2084	546	1.06872	0.0958811		cel03440~Homologous_recombination	4/504	15/2084	0.509362	0.999944	0.946252	WBGene00016602/WBGene00019079/WBGene00012995/WBGene00022492	4	15	26.6667	cel03440~Homologous recombination	0.0239933	KEGG	2084	504	1.10265	0.140969		cel00600~Sphingolipid_metabolism	5/694	25/2084	0.954433	0.999489	0.921835	WBGene00004892/WBGene00002044/WBGene00020509/WBGene00018756/WBGene00013670	5	25	20	cel00600~Sphingolipid metabolism	0.0353469	KEGG
	cel00480~Glutathione_metabolism	10/546	36/2084	0.477789	1	0.931174	WBGene00001768/WBGene00016906/WBGene00021401/WBGene00013263/WBGene00007516/WBGene00001759/WBGene00011393/WBGene00001527/WBGene00007108/WBGene00002250	10	36	27.7778	cel00480~Glutathione metabolism	0.0309691	KEGG	2084	546	1.06024	0.0843855		cel04361~Axon_regeneration	18/504	73/2084	0.508179	0.999944	0.946252	WBGene00003026/WBGene00006868/WBGene00004357/WBGene00002219/WBGene00004780/WBGene00006923/WBGene00001648/WBGene00004056/WBGene00001196/WBGene00020504/WBGene00006770/WBGene00001177/WBGene00000068/WBGene00001187/WBGene00000424/WBGene00004055/WBGene00002189/WBGene00020142	18	73	24.6575	cel04361~Axon regeneration	0.0239933	KEGG	2084	504	1.01957	0.0279601		cel00561~Glycerolipid_metabolism	5/694	25/2084	0.954433	0.999489	0.921835	WBGene00000107/WBGene00000958/WBGene00000959/WBGene00010425/WBGene00018756	5	25	20	cel00561~Glycerolipid metabolism	0.0353469	KEGG
	cel00520~Amino_sugar_and_nucleotide_sugar_metabolism	8/546	28/2084	0.458338	1	0.931174	WBGene00010308/WBGene00019813/WBGene00008546/WBGene00014203/WBGene00016583/WBGene00007965/WBGene00008132/WBGene00044903	8	28	28.5714	cel00520~Amino sugar and nucleotide sugar metabolism	0.0309691	KEGG	2084	546	1.09053	0.125028		cel01040~Biosynthesis_of_unsaturated_fatty_acids	3/504	10/2084	0.449915	0.999944	0.946252	WBGene00007363/WBGene00000198/WBGene00001240	3	10	30	cel01040~Biosynthesis of unsaturated fatty acids	0.0239933	KEGG	2084	504	1.24048	0.310894		cel00240~Pyrimidine_metabolism	6/694	28/2084	0.943656	0.999489	0.921835	WBGene00022817/WBGene00011559/WBGene00007812/WBGene00007089/WBGene00003581/WBGene00017775	6	28	21.4286	cel00240~Pyrimidine metabolism	0.0353469	KEGG
	cel00450~Selenocompound_metabolism	4/546	13/2084	0.456053	1	0.931174	WBGene00008379/WBGene00012867/WBGene00013041/WBGene00003415	4	13	30.7692	cel00450~Selenocompound metabolism	0.0309691	KEGG	2084	546	1.17442	0.231943		cel00860~Porphyrin_metabolism	4/504	14/2084	0.449908	0.999944	0.946252	WBGene00011526/WBGene00010645/WBGene00011564/WBGene00001337	4	14	28.5714	cel00860~Porphyrin metabolism	0.0239933	KEGG	2084	504	1.18141	0.240505		cel00790~Folate_biosynthesis	3/694	11/2084	0.76589	0.999489	0.921835	WBGene00020397/WBGene00017777/WBGene00007974	3	11	27.2727	cel00790~Folate biosynthesis	0.0353469	KEGG
	cel00900~Terpenoid_backbone_biosynthesis	5/546	16/2084	0.413238	1	0.931174	WBGene00002183/WBGene00001406/WBGene00011058/WBGene00012984/WBGene00017769	5	16	31.25	cel00900~Terpenoid backbone biosynthesis	0.0309691	KEGG	2084	546	1.19277	0.254311		cel00062~Fatty_acid_elongation	4/504	14/2084	0.449908	0.999944	0.946252	WBGene00012375/WBGene00007363/WBGene00000198/WBGene00001240	4	14	28.5714	cel00062~Fatty acid elongation	0.0239933	KEGG	2084	504	1.18141	0.240505		cel00270~Cysteine_and_methionine_metabolism	11/694	35/2084	0.65565	0.999489	0.921835	WBGene00018491/WBGene00007236/WBGene00001149/WBGene00007836/WBGene00012909/WBGene00020146/WBGene00022856/WBGene00015778/WBGene00004875/WBGene00003162/WBGene00010984	11	35	31.4286	cel00270~Cysteine and methionine metabolism	0.0353469	KEGG
	cel04350~TGF-beta_signaling_pathway	8/546	27/2084	0.412752	1	0.931174	WBGene00001161/WBGene00004808/WBGene00018935/WBGene00000836/WBGene00004822/WBGene00002694/WBGene00004809/WBGene00012929	8	27	29.6296	cel04350~TGF-beta signaling pathway	0.0309691	KEGG	2084	546	1.13092	0.177495		cel04213~Longevity_regulating_pathway	10/504	38/2084	0.440422	0.999944	0.946252	WBGene00009691/WBGene00011276/WBGene00009692/WBGene00001835/WBGene00001836/WBGene00000068/WBGene00002005/WBGene00002189/WBGene00020142/WBGene00004800	10	38	26.3158	cel04213~Longevity regulating pathway	0.0239933	KEGG	2084	504	1.08814	0.12186		cel00071~Fatty_acid_degradation	9/694	31/2084	0.75433	0.999489	0.921835	WBGene00000107/WBGene00017125/WBGene00022037/WBGene00019433/WBGene00011122/WBGene00019240/WBGene00020347/WBGene00020166/WBGene00009952	9	31	29.0323	cel00071~Fatty acid degradation	0.0353469	KEGG
	cel03460~Fanconi_anemia_pathway	7/546	23/2084	0.397064	1	0.931174	WBGene00003373/WBGene00004297/WBGene00006596/WBGene00018721/WBGene00001865/WBGene00015310/WBGene00018909	7	23	30.4348	cel03460~Fanconi anemia pathway	0.0309691	KEGG	2084	546	1.16165	0.216175		cel00514~Other_types_of_O-glycan_biosynthesis	4/504	13/2084	0.388317	0.999944	0.946252	WBGene00000269/WBGene00001628/WBGene00001630/WBGene00001635	4	13	30.7692	cel00514~Other types of O-glycan biosynthesis	0.0239933	KEGG	2084	504	1.27228	0.34742		cel04068~FoxO_signaling_pathway	14/694	47/2084	0.746535	0.999489	0.921835	WBGene00000103/WBGene00004932/WBGene00021043/WBGene00010115/WBGene00002178/WBGene00000366/WBGene00002187/WBGene00004774/WBGene00013732/WBGene00002982/WBGene00002335/WBGene00004931/WBGene00013766/WBGene00000898	14	47	29.7872	cel04068~FoxO signaling pathway	0.0353469	KEGG
	cel01250~Biosynthesis_of_nucleotide_sugars	7/546	23/2084	0.397064	1	0.931174	WBGene00019813/WBGene00008546/WBGene00014203/WBGene00016583/WBGene00007965/WBGene00008132/WBGene00044903	7	23	30.4348	cel01250~Biosynthesis of nucleotide sugars	0.0309691	KEGG	2084	546	1.16165	0.216175		cel00230~Purine_metabolism	12/504	50/2084	0.567815	0.999944	0.946252	WBGene00015551/WBGene00022201/WBGene00001823/WBGene00011146/WBGene00002879/WBGene00014148/WBGene00020682/WBGene00004392/WBGene00011064/WBGene00009119/WBGene00000068/WBGene00018481	12	50	24	cel00230~Purine metabolism	0.0239933	KEGG	2084	504	0.992381	-0.0110341		cel04361~Axon_regeneration	25/694	73/2084	0.47563	0.999489	0.921835	WBGene00003368/WBGene00000958/WBGene00001008/WBGene00001669/WBGene00006746/WBGene00000959/WBGene00007007/WBGene00004749/WBGene00002178/WBGene00006468/WBGene00002187/WBGene00000106/WBGene00003243/WBGene00003374/WBGene00004729/WBGene00002583/WBGene00006410/WBGene00001745/WBGene00006324/WBGene00006599/WBGene00000105/WBGene00003043/WBGene00000898/WBGene00004457/WBGene00001851	25	73	34.2466	cel04361~Axon regeneration	0.0353469	KEGG
	cel00280~Valine,_leucine_and_isoleucine_degradation	12/546	41/2084	0.383246	1	0.931174	WBGene00002183/WBGene00001154/WBGene00009319/WBGene00022150/WBGene00000115/WBGene00007330/WBGene00006351/WBGene00017769/WBGene00017301/WBGene00303021/WBGene00001155/WBGene00020419	12	41	29.2683	cel00280~Valine leucine and isoleucine degradation	0.0309691	KEGG	2084	546	1.11713	0.159793		cel00510~N-Glycan_biosynthesis	10/504	36/2084	0.366672	0.999944	0.946252	WBGene00000269/WBGene00007043/WBGene00019693/WBGene00001645/WBGene00007556/WBGene00020683/WBGene00017282/WBGene00011638/WBGene00020820/WBGene00001637	10	36	27.7778	cel00510~N-Glycan biosynthesis	0.0239933	KEGG	2084	504	1.14859	0.199863		cel00564~Glycerophospholipid_metabolism	16/694	46/2084	0.470416	0.999489	0.921835	WBGene00017241/WBGene00012897/WBGene00000958/WBGene00000481/WBGene00000959/WBGene00010425/WBGene00000510/WBGene00010778/WBGene00018756/WBGene00018811/WBGene00018797/WBGene00020115/WBGene00010564/WBGene00013920/WBGene00012319/WBGene00022718	16	46	34.7826	cel00564~Glycerophospholipid metabolism	0.0353469	KEGG
	cel00513~Various_types_of_N-glycan_biosynthesis	9/546	30/2084	0.383127	1	0.931174	WBGene00019725/WBGene00001508/WBGene00001638/WBGene00015162/WBGene00022629/WBGene00010284/WBGene00008258/WBGene00022793/WBGene00011193	9	30	30	cel00513~Various types of N-glycan biosynthesis	0.0309691	KEGG	2084	546	1.14505	0.195417		cel00020~Citrate_cycle_(TCA_cycle)	9/504	32/2084	0.364137	0.999944	0.946252	WBGene00020950/WBGene00009664/WBGene00020679/WBGene00009440/WBGene00007942/WBGene00017759/WBGene00011232/WBGene00011510/WBGene00009812	9	32	28.125	cel00020~Citrate cycle (TCA cycle)	0.0239933	KEGG	2084	504	1.16295	0.217785		cel00520~Amino_sugar_and_nucleotide_sugar_metabolism	10/694	28/2084	0.463033	0.999489	0.921835	WBGene00005022/WBGene00013597/WBGene00020509/WBGene00019890/WBGene00009925/WBGene00010665/WBGene00001646/WBGene00021628/WBGene00005019/WBGene00021057	10	28	35.7143	cel00520~Amino sugar and nucleotide sugar metabolism	0.0353469	KEGG
	cel04120~Ubiquitin_mediated_proteolysis	21/546	74/2084	0.375532	1	0.931174	WBGene00006710/WBGene00000143/WBGene00003132/WBGene00006734/WBGene00003133/WBGene00004808/WBGene00003009/WBGene00003134/WBGene00001281/WBGene00001235/WBGene00018935/WBGene00004768/WBGene00001236/WBGene00000836/WBGene00044345/WBGene00003967/WBGene00004822/WBGene00006702/WBGene00004829/WBGene00006922/WBGene00004809	21	74	28.3784	cel04120~Ubiquitin mediated proteolysis	0.0309691	KEGG	2084	546	1.08316	0.115246		cel00513~Various_types_of_N-glycan_biosynthesis	9/504	30/2084	0.287888	0.999944	0.946252	WBGene00000269/WBGene00019693/WBGene00001645/WBGene00007556/WBGene00020683/WBGene00017282/WBGene00011638/WBGene00020820/WBGene00001637	9	30	30	cel00513~Various types of N-glycan biosynthesis	0.0239933	KEGG	2084	504	1.24048	0.310894		cel00640~Propanoate_metabolism	9/694	25/2084	0.461048	0.999489	0.921835	WBGene00016325/WBGene00007969/WBGene00020347/WBGene00010794/WBGene00014202/WBGene00008415/WBGene00018701/WBGene00007350/WBGene00000114	9	25	36	cel00640~Propanoate metabolism	0.0353469	KEGG
	cel03250~Viral_life_cycle	8/546	26/2084	0.367025	1	0.931174	WBGene00007010/WBGene00000877/WBGene00011111/WBGene00016611/WBGene00000507/WBGene00015658/WBGene00006647/WBGene00004101	8	26	30.7692	cel03250~Viral life cycle	0.0309691	KEGG	2084	546	1.17442	0.231943		cel00640~Propanoate_metabolism	8/504	25/2084	0.24076	0.999944	0.946252	WBGene00012713/WBGene00014054/WBGene00017864/WBGene00006518/WBGene00017759/WBGene00001794/WBGene00009812/WBGene00004076	8	25	32	cel00640~Propanoate metabolism	0.0239933	KEGG	2084	504	1.32317	0.404003		cel03060~Protein_export	8/694	22/2084	0.458659	0.999489	0.921835	WBGene00007021/WBGene00013311/WBGene00012550/WBGene00017245/WBGene00018159/WBGene00001303/WBGene00002007/WBGene00013984	8	22	36.3636	cel03060~Protein export	0.0353469	KEGG
	cel04137~Mitophagy	10/546	31/2084	0.278279	1	0.931174	WBGene00003970/WBGene00008444/WBGene00004310/WBGene00019941/WBGene00002196/WBGene00020706/WBGene00017137/WBGene00003967/WBGene00019544/WBGene00022052	10	31	32.2581	cel04137~Mitophagy	0.0309691	KEGG	2084	546	1.23124	0.300114		cel04150~mTOR_signaling_pathway	21/504	74/2084	0.23262	0.999944	0.946252	WBGene00022402/WBGene00003186/WBGene00003030/WBGene00004357/WBGene00015697/WBGene00006920/WBGene00006414/WBGene00019827/WBGene00010130/WBGene00011352/WBGene00020507/WBGene00006918/WBGene00004033/WBGene00006919/WBGene00007390/WBGene00018072/WBGene00013140/WBGene00013025/WBGene00013132/WBGene00002059/WBGene00020142	21	74	28.3784	cel04150~mTOR signaling pathway	0.0239933	KEGG	2084	504	1.17342	0.230724		cel04330~Notch_signaling_pathway	7/694	19/2084	0.455714	0.999489	0.921835	WBGene00006773/WBGene00001834/WBGene00003830/WBGene00000366/WBGene00002245/WBGene00006424/WBGene00001101	7	19	36.8421	cel04330~Notch signaling pathway	0.0353469	KEGG
	cel02010~ABC_transporters	6/546	17/2084	0.271913	1	0.931174	WBGene00003998/WBGene00001813/WBGene00003999/WBGene00004000/WBGene00001817/WBGene00003411	6	17	35.2941	cel02010~ABC transporters	0.0309691	KEGG	2084	546	1.34712	0.429882		cel01232~Nucleotide_metabolism	12/504	39/2084	0.213892	0.999944	0.946252	WBGene00015551/WBGene00008948/WBGene00009575/WBGene00022201/WBGene00001823/WBGene00002879/WBGene00020682/WBGene00004392/WBGene00011064/WBGene00009119/WBGene00011272/WBGene00018481	12	39	30.7692	cel01232~Nucleotide metabolism	0.0239933	KEGG	2084	504	1.27228	0.34742		cel00514~Other_types_of_O-glycan_biosynthesis	5/694	13/2084	0.446967	0.999489	0.921835	WBGene00003858/WBGene00008019/WBGene00010757/WBGene00001632/WBGene00001629	5	13	38.4615	cel00514~Other types of O-glycan biosynthesis	0.0353469	KEGG
	cel00563~Glycosylphosphatidylinositol_(GPI)-anchor_biosynthesis	6/546	17/2084	0.271913	1	0.931174	WBGene00194986/WBGene00008431/WBGene00011914/WBGene00009204/WBGene00013131/WBGene00021840	6	17	35.2941	cel00563~Glycosylphosphatidylinositol (GPI)-anchor biosynthesis	0.0309691	KEGG	2084	546	1.34712	0.429882		cel00900~Terpenoid_backbone_biosynthesis	6/504	16/2084	0.167873	0.999944	0.946252	WBGene00006465/WBGene00021534/WBGene00001405/WBGene00019823/WBGene00044025/WBGene00019710	6	16	37.5	cel00900~Terpenoid backbone biosynthesis	0.0239933	KEGG	2084	504	1.5506	0.632822		cel04215~Apoptosis	4/694	10/2084	0.43986	0.999489	0.921835	WBGene00002178/WBGene00002187/WBGene00000247/WBGene00000249	4	10	40	cel04215~Apoptosis	0.0353469	KEGG
	cel00350~Tyrosine_metabolism	6/546	17/2084	0.271913	1	0.931174	WBGene00022798/WBGene00021817/WBGene00010790/WBGene00016652/WBGene00001993/WBGene00001791	6	17	35.2941	cel00350~Tyrosine metabolism	0.0309691	KEGG	2084	546	1.34712	0.429882		cel00970~Aminoacyl-tRNA_biosynthesis	13/504	40/2084	0.146332	0.999944	0.946252	WBGene00004189/WBGene00004679/WBGene00013678/WBGene00006617/WBGene00021508/WBGene00006968/WBGene00001337/WBGene00000196/WBGene00006945/WBGene00000800/WBGene00004190/WBGene00001498/WBGene00011722	13	40	32.5	cel00970~Aminoacyl-tRNA biosynthesis	0.0239933	KEGG	2084	504	1.34385	0.426371		cel00910~Nitrogen_metabolism	4/694	10/2084	0.43986	0.999489	0.921835	WBGene00000245/WBGene00014095/WBGene00000284/WBGene00012326	4	10	40	cel00910~Nitrogen metabolism	0.0353469	KEGG
	cel00310~Lysine_degradation	9/546	27/2084	0.258424	1	0.931174	WBGene00002183/WBGene00021515/WBGene00008426/WBGene00000115/WBGene00003220/WBGene00002497/WBGene00001522/WBGene00004781/WBGene00001155	9	27	33.3333	cel00310~Lysine degradation	0.0309691	KEGG	2084	546	1.27228	0.34742		cel00760~Nicotinate_and_nicotinamide_metabolism	4/504	16/2084	0.565721	0.999944	0.946252	WBGene00022201/WBGene00007698/WBGene00004803/WBGene00004800	4	16	25	cel00760~Nicotinate and nicotinamide metabolism	0.0239933	KEGG	2084	504	1.03373	0.0478596		cel00511~Other_glycan_degradation	4/694	10/2084	0.43986	0.999489	0.921835	WBGene00012663/WBGene00020509/WBGene00013670/WBGene00021766	4	10	40	cel00511~Other glycan degradation	0.0353469	KEGG
	cel04140~Autophagy	24/546	80/2084	0.251691	1	0.931174	WBGene00003970/WBGene00017547/WBGene00004310/WBGene00003919/WBGene00013591/WBGene00000001/WBGene00004272/WBGene00008427/WBGene00020334/WBGene00017178/WBGene00020706/WBGene00003965/WBGene00021922/WBGene00010204/WBGene00021319/WBGene00002147/WBGene00000913/WBGene00000090/WBGene00003400/WBGene00012559/WBGene00019305/WBGene00013695/WBGene00012929/WBGene00022193	24	80	30	cel04140~Autophagy	0.0309691	KEGG	2084	546	1.14505	0.195417		cel01212~Fatty_acid_metabolism	8/504	35/2084	0.638317	0.999944	0.946252	WBGene00012375/WBGene00008667/WBGene00000988/WBGene00007363/WBGene00018152/WBGene00004076/WBGene00000198/WBGene00001240	8	35	22.8571	cel01212~Fatty acid metabolism	0.0239933	KEGG	2084	504	0.945125	-0.0814234		cel04150~mTOR_signaling_pathway	26/694	74/2084	0.410032	0.999489	0.921835	WBGene00006786/WBGene00001746/WBGene00000103/WBGene00006921/WBGene00004475/WBGene00009245/WBGene00002060/WBGene00010425/WBGene00004774/WBGene00002335/WBGene00002062/WBGene00010038/WBGene00017699/WBGene00002583/WBGene00012497/WBGene00008095/WBGene00003238/WBGene00000911/WBGene00021316/WBGene00002061/WBGene00001101/WBGene00000537/WBGene00000898/WBGene00003397/WBGene00004959/WBGene00006917	26	74	35.1351	cel04150~mTOR signaling pathway	0.0353469	KEGG
	cel03018~RNA_degradation	15/546	46/2084	0.200956	1	0.931174	WBGene00015266/WBGene00022232/WBGene00017951/WBGene00010325/WBGene00001001/WBGene00012966/WBGene00000796/WBGene00002010/WBGene00018154/WBGene00008502/WBGene00017916/WBGene00009289/WBGene00021785/WBGene00021929/WBGene00000202	15	46	32.6087	cel03018~RNA degradation	0.0309691	KEGG	2084	546	1.24462	0.315711		cel00770~Pantothenate_and_CoA_biosynthesis	2/504	12/2084	0.826673	0.999944	0.946252	WBGene00004068/WBGene00009138	2	12	16.6667	cel00770~Pantothenate and CoA biosynthesis	0.0239933	KEGG	2084	504	0.689153	-0.537103		cel00230~Purine_metabolism	18/694	50/2084	0.39254	0.999489	0.921835	WBGene00008443/WBGene00013690/WBGene00016415/WBGene00020114/WBGene00020557/WBGene00009531/WBGene00022389/WBGene00019890/WBGene00003581/WBGene00020107/WBGene00003583/WBGene00001538/WBGene00016957/WBGene00020131/WBGene00011433/WBGene00010912/WBGene00017984/WBGene00020190	18	50	36	cel00230~Purine metabolism	0.0353469	KEGG
	cel00250~Alanine,_aspartate_and_glutamate_metabolism	9/546	24/2084	0.150855	1	0.931174	WBGene00017648/WBGene00000113/WBGene00011767/WBGene00004259/WBGene00008546/WBGene00001602/WBGene00016652/WBGene00001606/WBGene00016509	9	24	37.5	cel00250~Alanine aspartate and glutamate metabolism	0.0309691	KEGG	2084	546	1.43132	0.517345		cel00620~Pyruvate_metabolism	6/504	29/2084	0.738351	0.999944	0.946252	WBGene00012459/WBGene00012983/WBGene00011232/WBGene00011510/WBGene00004076/WBGene00000117	6	29	20.6897	cel00620~Pyruvate metabolism	0.0239933	KEGG	2084	504	0.855501	-0.225159		cel01250~Biosynthesis_of_nucleotide_sugars	9/694	23/2084	0.346793	0.999489	0.921835	WBGene00005022/WBGene00013597/WBGene00019890/WBGene00009925/WBGene00010665/WBGene00001646/WBGene00021628/WBGene00005019/WBGene00021057	9	23	39.1304	cel01250~Biosynthesis of nucleotide sugars	0.0353469	KEGG
	cel00260~Glycine,_serine_and_threonine_metabolism	6/546	21/2084	0.484497	1	0.931174	WBGene00007917/WBGene00000115/WBGene00017765/WBGene00009918/WBGene00011291/WBGene00011767	6	21	28.5714	cel00260~Glycine serine and threonine metabolism	0.0309691	KEGG	2084	546	1.09053	0.125028		cel00040~Pentose_and_glucuronate_interconversions	2/504	12/2084	0.826673	0.999944	0.946252	WBGene00011564/WBGene00017272	2	12	16.6667	cel00040~Pentose and glucuronate interconversions	0.0239933	KEGG	2084	504	0.689153	-0.537103		cel04144~Endocytosis	37/694	104/2084	0.341927	0.999489	0.921835	WBGene00000566/WBGene00021334/WBGene00001708/WBGene00001224/WBGene00000157/WBGene00002026/WBGene00010736/WBGene00001082/WBGene00016990/WBGene00017217/WBGene00004274/WBGene00007703/WBGene00005077/WBGene00004034/WBGene00018290/WBGene00004089/WBGene00000161/WBGene00004268/WBGene00001709/WBGene00006503/WBGene00008441/WBGene00001130/WBGene00012386/WBGene00000183/WBGene00011867/WBGene00006840/WBGene000…	37	104	35.5769	cel04144~Endocytosis	0.0353469	KEGG
	cel00910~Nitrogen_metabolism	3/546	67481	0.510366	1	0.931174	WBGene00000283/WBGene00001602/WBGene00001606	3	10	30	cel00910~Nitrogen metabolism	0.0309691	KEGG	2084	546	1.14505	0.195417		cel00310~Lysine_degradation	5/504	27/2084	0.819199	0.999944	0.946252	WBGene00011729/WBGene00020950/WBGene00003040/WBGene00010052/WBGene00000117	5	27	18.5185	cel00310~Lysine degradation	0.0239933	KEGG	2084	504	0.765726	-0.3851		cel00051~Fructose_and_mannose_metabolism	6/694	14/2084	0.3088	0.999489	0.921835	WBGene00011474/WBGene00006601/WBGene00022199/WBGene00009925/WBGene00021628/WBGene00001404	6	14	42.8571	cel00051~Fructose and mannose metabolism	0.0353469	KEGG
	cel00670~One_carbon_pool_by_folate	2/546	67481	0.782603	1	0.931174	WBGene00017765/WBGene00013708	2	10	20	cel00670~One carbon pool by folate	0.0309691	KEGG	2084	546	0.76337	-0.389546		cel00563~Glycosylphosphatidylinositol_(GPI)-anchor_biosynthesis	3/504	17/2084	0.818061	0.999944	0.946252	WBGene00016159/WBGene00007189/WBGene00008918	3	17	17.6471	cel00563~Glycosylphosphatidylinositol (GPI)-anchor biosynthesis	0.0239933	KEGG	2084	504	0.729692	-0.454641		cel04145~Phagosome	21/694	56/2084	0.293739	0.999489	0.921835	WBGene00000567/WBGene00006910/WBGene00003175/WBGene00006913/WBGene00000248/WBGene00003053/WBGene00006921/WBGene00009882/WBGene00013311/WBGene00015927/WBGene00018853/WBGene00021952/WBGene00004268/WBGene00011696/WBGene00000064/WBGene00000802/WBGene00001303/WBGene00006768/WBGene00000962/WBGene00004959/WBGene00006917	21	56	37.5	cel04145~Phagosome	0.0353469	KEGG
	cel01040~Biosynthesis_of_unsaturated_fatty_acids	3/546	67481	0.510366	1	0.931174	WBGene00020517/WBGene00001239/WBGene00001241	3	10	30	cel01040~Biosynthesis of unsaturated fatty acids	0.0309691	KEGG	2084	546	1.14505	0.195417		cel04142~Lysosome	11/504	55/2084	0.812954	0.999944	0.946252	WBGene00000166/WBGene00000217/WBGene00007056/WBGene00000164/WBGene00020507/WBGene00000159/WBGene00016258/WBGene00018700/WBGene00004314/WBGene00006911/WBGene00000163	11	55	20	cel04142~Lysosome	0.0239933	KEGG	2084	504	0.826984	-0.274068		cel00565~Ether_lipid_metabolism	6/694	13/2084	0.239916	0.999489	0.921835	WBGene00003047/WBGene00000081/WBGene00018756/WBGene00018797/WBGene00012319/WBGene00003907	6	13	46.1538	cel00565~Ether lipid metabolism	0.0353469	KEGG
	cel00534~Glycosaminoglycan_biosynthesis	2/546	67481	0.782603	1	0.931174	WBGene00004361/WBGene00044303	2	10	20	cel00534~Glycosaminoglycan biosynthesis	0.0309691	KEGG	2084	546	0.76337	-0.389546		cel00053~Ascorbate_and_aldarate_metabolism	2/504	11/2084	0.786255	0.999944	0.946252	WBGene00011564/WBGene00000117	2	11	18.1818	cel00053~Ascorbate and aldarate metabolism	0.0239933	KEGG	2084	504	0.751804	-0.411572		cel04141~Protein_processing_in_endoplasmic_reticulum	40/694	119/2084	0.506314	0.999489	0.921835	WBGene00013919/WBGene00008053/WBGene00000567/WBGene00004759/WBGene00014249/WBGene00020216/WBGene00011771/WBGene00006704/WBGene00022450/WBGene00007352/WBGene00000896/WBGene00002026/WBGene00013238/WBGene00013311/WBGene00004320/WBGene00004755/WBGene00002178/WBGene00002187/WBGene00010160/WBGene00000222/WBGene00007333/WBGene00000915/WBGene00002344/WBGene00008411/WBGene00013225/WBGene00021420/WBGene000…	40	119	33.6134	cel04141~Protein processing in endoplasmic reticulum	0.0353469	KEGG
	cel04150~mTOR_signaling_pathway	17/546	74/2084	0.779089	1	0.931174	WBGene00003006/WBGene00003919/WBGene00000001/WBGene00008774/WBGene00018635/WBGene00004947/WBGene00020101/WBGene00002063/WBGene00000857/WBGene00003965/WBGene00003806/WBGene00003804/WBGene00011225/WBGene00000913/WBGene00000090/WBGene00020208/WBGene00012929	17	74	22.973	cel04150~mTOR signaling pathway	0.0309691	KEGG	2084	546	0.876844	-0.189608		cel00330~Arginine_and_proline_metabolism	3/504	16/2084	0.782812	0.999944	0.946252	WBGene00018519/WBGene00007197/WBGene00000117	3	16	18.75	cel00330~Arginine and proline metabolism	0.0239933	KEGG	2084	504	0.775298	-0.367178		cel04140~Autophagy	27/694	80/2084	0.508613	0.999489	0.921835	WBGene00006786/WBGene00000103/WBGene00003053/WBGene00002981/WBGene00022078/WBGene00002178/WBGene00002187/WBGene00002982/WBGene00002335/WBGene00019427/WBGene00010038/WBGene00002363/WBGene00019748/WBGene00002583/WBGene00018294/WBGene00000247/WBGene00017045/WBGene00012497/WBGene00006599/WBGene00000911/WBGene00010882/WBGene00004286/WBGene00003476/WBGene00022152/WBGene00014080/WBGene00004266/WBGene000…	27	80	33.75	cel04140~Autophagy	0.0353469	KEGG
	cel04070~Phosphatidylinositol_signaling_system	10/546	44/2084	0.754381	1	0.931174	WBGene00000001/WBGene00018076/WBGene00002146/WBGene00022167/WBGene00012390/WBGene00015264/WBGene00000913/WBGene00000090/WBGene00014081/WBGene00009552	10	44	22.7273	cel04070~Phosphatidylinositol signaling system	0.0309691	KEGG	2084	546	0.867466	-0.205121		cel04070~Phosphatidylinositol_signaling_system	9/504	44/2084	0.772996	0.999944	0.946252	WBGene00019352/WBGene00000288/WBGene00004033/WBGene00006932/WBGene00004087/WBGene00016384/WBGene00001177/WBGene00022501/WBGene00008765	9	44	20.4545	cel04070~Phosphatidylinositol signaling system	0.0239933	KEGG	2084	504	0.845779	-0.241647		cel04120~Ubiquitin_mediated_proteolysis	25/694	74/2084	0.509098	0.999489	0.921835	WBGene00006728/WBGene00004767/WBGene00006704/WBGene00022450/WBGene00006707/WBGene00004341/WBGene00000838/WBGene00006720/WBGene00006715/WBGene00006727/WBGene00004320/WBGene00006700/WBGene00001510/WBGene00006706/WBGene00006705/WBGene00002344/WBGene00000840/WBGene00010890/WBGene00004825/WBGene00007009/WBGene00022069/WBGene00009460/WBGene00000839/WBGene00006717/WBGene00006725	25	74	33.7838	cel04120~Ubiquitin mediated proteolysis	0.0353469	KEGG
	cel00860~Porphyrin_metabolism	3/546	14/2084	0.752963	1	0.931174	WBGene00001338/WBGene00007650/WBGene00001486	3	14	21.4286	cel00860~Porphyrin metabolism	0.0309691	KEGG	2084	546	0.817896	-0.29001		cel00600~Sphingolipid_metabolism	5/504	25/2084	0.759803	0.999944	0.946252	WBGene00020398/WBGene00011037/WBGene00004894/WBGene00017996/WBGene00021367	5	25	20	cel00600~Sphingolipid metabolism	0.0239933	KEGG	2084	504	0.826984	-0.274068		cel00450~Selenocompound_metabolism	4/694	13/2084	0.677356	0.999489	0.921835	WBGene00015553/WBGene00022856/WBGene00014028/WBGene00010984	4	13	30.7692	cel00450~Selenocompound metabolism	0.0353469	KEGG
	cel00071~Fatty_acid_degradation	7/546	31/2084	0.741548	1	0.931174	WBGene00002183/WBGene00000115/WBGene00012907/WBGene00010790/WBGene00001153/WBGene00001155/WBGene00020419	7	31	22.5806	cel00071~Fatty acid degradation	0.0309691	KEGG	2084	546	0.861869	-0.214459		cel00562~Inositol_phosphate_metabolism	6/504	29/2084	0.738351	0.999944	0.946252	WBGene00012148/WBGene00006932/WBGene00004087/WBGene00001177/WBGene00022501/WBGene00008765	6	29	20.6897	cel00562~Inositol phosphate metabolism	0.0239933	KEGG	2084	504	0.855501	-0.225159		cel00250~Alanine,_aspartate_and_glutamate_metabolism	7/694	24/2084	0.737093	0.999489	0.921835	WBGene00014095/WBGene00020146/WBGene00000112/WBGene00006762/WBGene00015778/WBGene00012326/WBGene00016333	7	24	29.1667	cel00250~Alanine aspartate and glutamate metabolism	0.0353469	KEGG
	cel01212~Fatty_acid_metabolism	8/546	35/2084	0.735177	1	0.931174	WBGene00002183/WBGene00020517/WBGene00001239/WBGene00012907/WBGene00016812/WBGene00001155/WBGene00001241/WBGene00020419	8	35	22.8571	cel01212~Fatty acid metabolism	0.0309691	KEGG	2084	546	0.872423	-0.196901		cel04120~Ubiquitin_mediated_proteolysis	17/504	74/2084	0.642998	0.999944	0.946252	WBGene00004807/WBGene00019993/WBGene00000837/WBGene00006709/WBGene00000142/WBGene00006701/WBGene00020423/WBGene00001574/WBGene00006708/WBGene00000880/WBGene00000500/WBGene00021369/WBGene00006711/WBGene00022358/WBGene00008429/WBGene00003898/WBGene00000145	17	74	22.973	cel04120~Ubiquitin mediated proteolysis	0.0239933	KEGG	2084	504	0.949914	-0.0741309		cel03013~Nucleocytoplasmic_transport	22/694	72/2084	0.732992	0.999489	0.921835	WBGene00003796/WBGene00016601/WBGene00003792/WBGene00007329/WBGene00011308/WBGene00004706/WBGene00003805/WBGene00004882/WBGene00006706/WBGene00007493/WBGene00003834/WBGene00002079/WBGene00011580/WBGene00002075/WBGene00015813/WBGene00019940/WBGene00003800/WBGene00003794/WBGene00004302/WBGene00002078/WBGene00017746/WBGene00007625	22	72	30.5556	cel03013~Nucleocytoplasmic transport	0.0353469	KEGG
	cel00830~Retinol_metabolism	3/546	13/2084	0.703227	1	0.931174	WBGene00007650/WBGene00010790/WBGene00000976	3	13	23.0769	cel00830~Retinol metabolism	0.0309691	KEGG	2084	546	0.880811	-0.183095		cel00590~Arachidonic_acid_metabolism	2/504	10/2084	0.73777	0.999944	0.946252	WBGene00016589/WBGene00010911	2	10	20	cel00590~Arachidonic acid metabolism	0.0239933	KEGG	2084	504	0.826984	-0.274068		cel04310~Wnt_signaling_pathway	17/694	56/2084	0.728244	0.999489	0.921835	WBGene00001746/WBGene00006773/WBGene00006779/WBGene00004320/WBGene00002178/WBGene00000366/WBGene00002187/WBGene00002175/WBGene00002202/WBGene00004825/WBGene00006424/WBGene00004202/WBGene00008095/WBGene00003238/WBGene00003007/WBGene00001101/WBGene00003397	17	56	30.3571	cel04310~Wnt signaling pathway	0.0353469	KEGG
	cel00565~Ether_lipid_metabolism	3/546	13/2084	0.703227	1	0.931174	WBGene00008749/WBGene00009801/WBGene00020195	3	13	23.0769	cel00565~Ether lipid metabolism	0.0309691	KEGG	2084	546	0.880811	-0.183095		cel00534~Glycosaminoglycan_biosynthesis	2/504	10/2084	0.73777	0.999944	0.946252	WBGene00002029/WBGene00004360	2	10	20	cel00534~Glycosaminoglycan biosynthesis	0.0239933	KEGG	2084	504	0.826984	-0.274068		cel00310~Lysine_degradation	8/694	27/2084	0.724836	0.999489	0.921835	WBGene00000107/WBGene00004782/WBGene00020347/WBGene00010794/WBGene00001523/WBGene00019883/WBGene00021474/WBGene00020166	8	27	29.6296	cel00310~Lysine degradation	0.0353469	KEGG
	cel00514~Other_types_of_O-glycan_biosynthesis	3/546	13/2084	0.703227	1	0.931174	WBGene00022576/WBGene00008426/WBGene00012934	3	13	23.0769	cel00514~Other types of O-glycan biosynthesis	0.0309691	KEGG	2084	546	0.880811	-0.183095		cel04310~Wnt_signaling_pathway	12/504	56/2084	0.735805	0.999944	0.946252	WBGene00004807/WBGene00004357/WBGene00000554/WBGene00002191/WBGene00004033/WBGene00001177/WBGene00021369/WBGene00000424/WBGene00006527/WBGene00002189/WBGene00003396/WBGene00001979	12	56	21.4286	cel04310~Wnt signaling pathway	0.0239933	KEGG	2084	504	0.886054	-0.174533		cel00350~Tyrosine_metabolism	5/694	17/2084	0.718604	0.999489	0.921835	WBGene00003234/WBGene00019240/WBGene00020146/WBGene00001843/WBGene00015778	5	17	29.4118	cel00350~Tyrosine metabolism	0.0353469	KEGG
	cel04146~Peroxisome	9/546	38/2084	0.698614	1	0.931174	WBGene00011826/WBGene00009439/WBGene00022150/WBGene00017648/WBGene00022744/WBGene00006946/WBGene00011767/WBGene00001153/WBGene00000976	9	38	23.6842	cel04146~Peroxisome	0.0309691	KEGG	2084	546	0.903991	-0.14562		cel03050~Proteasome	8/504	37/2084	0.704453	0.999944	0.946252	WBGene00004468/WBGene00004501/WBGene00022492/WBGene00003951/WBGene00003922/WBGene00004459/WBGene00016623/WBGene00003926	8	37	21.6216	cel03050~Proteasome	0.0239933	KEGG	2084	504	0.894037	-0.161594		cel00670~One_carbon_pool_by_folate	3/694	10/2084	0.700672	0.999489	0.921835	WBGene00016957/WBGene00003214/WBGene00007974	3	10	30	cel00670~One carbon pool by folate	0.0353469	KEGG
	cel00600~Sphingolipid_metabolism	6/546	25/2084	0.673844	1	0.931174	WBGene00002043/WBGene00007918/WBGene00008749/WBGene00016020/WBGene00011932/WBGene00012105	6	25	24	cel00600~Sphingolipid metabolism	0.0309691	KEGG	2084	546	0.916044	-0.126511		cel03013~Nucleocytoplasmic_transport	16/504	72/2084	0.698117	0.999944	0.946252	WBGene00012343/WBGene00001168/WBGene00002074/WBGene00004387/WBGene00001840/WBGene00003795/WBGene00004881/WBGene00007952/WBGene00007195/WBGene00003123/WBGene00000122/WBGene00011871/WBGene00003802/WBGene00003836/WBGene00004303/WBGene00004880	16	72	22.2222	cel03013~Nucleocytoplasmic transport	0.0239933	KEGG	2084	504	0.918871	-0.122065		cel03420~Nucleotide_excision_repair	11/694	36/2084	0.697049	0.999489	0.921835	WBGene00019767/WBGene00008140/WBGene00019004/WBGene00022296/WBGene00006963/WBGene00004320/WBGene00008665/WBGene00008645/WBGene00010890/WBGene00017546/WBGene00000839	11	36	30.5556	cel03420~Nucleotide excision repair	0.0353469	KEGG
	cel00220~Arginine_biosynthesis	3/546	67542	0.646187	1	0.931174	WBGene00001602/WBGene00016652/WBGene00001606	3	12	25	cel00220~Arginine biosynthesis	0.0309691	KEGG	2084	546	0.954212	-0.0676176		cel01210~2-Oxocarboxylic_acid_metabolism	3/504	14/2084	0.695558	0.999944	0.946252	WBGene00009664/WBGene00009440/WBGene00007942	3	14	21.4286	cel01210~2-Oxocarboxylic acid metabolism	0.0239933	KEGG	2084	504	0.886054	-0.174533		cel00760~Nicotinate_and_nicotinamide_metabolism	5/694	16/2084	0.660628	0.999489	0.921835	WBGene00185014/WBGene00003778/WBGene00012463/WBGene00021882/WBGene00003586	5	16	31.25	cel00760~Nicotinate and nicotinamide metabolism	0.0353469	KEGG
	cel00410~beta-Alanine_metabolism	4/546	16/2084	0.637914	1	0.931174	WBGene00009439/WBGene00000115/WBGene00017301/WBGene00001155	4	16	25	cel00410~beta-Alanine metabolism	0.0309691	KEGG	2084	546	0.954212	-0.0676176		cel03460~Fanconi_anemia_pathway	5/504	23/2084	0.686846	0.999944	0.946252	WBGene00016602/WBGene00019079/WBGene00014066/WBGene00012995/WBGene00020935	5	23	21.7391	cel03460~Fanconi anemia pathway	0.0239933	KEGG	2084	504	0.898896	-0.153774		cel04212~Longevity_regulating_pathway	21/694	62/2084	0.510248	0.999489	0.921835	WBGene00008857/WBGene00006786/WBGene00000103/WBGene00018285/WBGene00004932/WBGene00004758/WBGene00002020/WBGene00014172/WBGene00002178/WBGene00003920/WBGene00002187/WBGene00022855/WBGene00001502/WBGene00002004/WBGene00043097/WBGene00002583/WBGene00006726/WBGene00004931/WBGene00000898/WBGene00002017/WBGene00001851	21	62	33.871	cel04212~Longevity regulating pathway	0.0353469	KEGG
	cel00240~Pyrimidine_metabolism	7/546	28/2084	0.629516	1	0.931174	WBGene00020932/WBGene00000392/WBGene00003254/WBGene00004259/WBGene00014034/WBGene00010697/WBGene00012423	7	28	25	cel00240~Pyrimidine metabolism	0.0309691	KEGG	2084	546	0.954212	-0.0676176		cel00030~Pentose_phosphate_pathway	4/504	18/2084	0.666729	0.999944	0.946252	WBGene00008506/WBGene00021286/WBGene00017272/WBGene00013301	4	18	22.2222	cel00030~Pentose phosphate pathway	0.0239933	KEGG	2084	504	0.918871	-0.122065		cel00380~Tryptophan_metabolism	6/694	19/2084	0.647873	0.999489	0.921835	WBGene00000107/WBGene00020347/WBGene00010794/WBGene00020166/WBGene00010984/WBGene00022104	6	19	31.5789	cel00380~Tryptophan metabolism	0.0353469	KEGG
	cel04392~Hippo_signaling_pathway	3/546	67512	0.581773	1	0.931174	WBGene00009551/WBGene00017472/WBGene00007047	3	11	27.2727	cel04392~Hippo signaling pathway	0.0309691	KEGG	2084	546	1.04096	0.0579133		cel00270~Cysteine_and_methionine_metabolism	1/504	35/2084	0.999944	0.999944	0.946252	WBGene00015540	1	35	2.85714	cel00270~Cysteine and methionine metabolism	0.0239933	KEGG	2084	504	0.118141	-3.08142		cel00770~Pantothenate_and_CoA_biosynthesis	4/694	12/2084	0.606467	0.999489	0.921835	WBGene00000107/WBGene00001149/WBGene00022171/WBGene00022031	4	12	33.3333	cel00770~Pantothenate and CoA biosynthesis	0.0353469	KEGG
	cel00790~Folate_biosynthesis	3/546	67512	0.581773	1	0.931174	WBGene00000240/WBGene00015010/WBGene00020842	3	11	27.2727	cel00790~Folate biosynthesis	0.0309691	KEGG	2084	546	1.04096	0.0579133		protein-containing complex assembly	102/1204	330/6125	3.68025e-07	0.000548476	0.000499929	WBGene00001662/WBGene00004364/WBGene00011972/WBGene00001233/WBGene00006359/WBGene00004887/WBGene00016391/WBGene00044609/WBGene00302980/WBGene00006750/WBGene00000231/WBGene00015207/WBGene00004357/WBGene00019503/WBGene00022380/WBGene00010721/WBGene00003989/WBGene00012932/WBGene00001226/WBGene00002219/WBGene00021475/WBGene00004408/WBGene00000293/WBGene00010842/WBGene00004914/WBGene00000201/WBGene000…	102	330	30.9091	protein-containing complex assembly	3.30109	BP	6125	1204	1.57241	0.652978		cel00220~Arginine_biosynthesis	4/694	12/2084	0.606467	0.999489	0.921835	WBGene00014095/WBGene00020146/WBGene00015778/WBGene00016333	4	12	33.3333	cel00220~Arginine biosynthesis	0.0353469	KEGG
	cel00564~Glycerophospholipid_metabolism	12/546	46/2084	0.56415	1	0.931174	WBGene00008749/WBGene00000511/WBGene00009801/WBGene00006491/WBGene00010339/WBGene00015159/WBGene00011511/WBGene00020264/WBGene00017261/WBGene00021677/WBGene00008806/WBGene00000512	12	46	26.087	cel00564~Glycerophospholipid metabolism	0.0309691	KEGG	2084	546	0.9957	-0.00621703		mRNA processing	76/1204	229/6125	5.90712e-07	0.000548476	0.000499929	WBGene00022235/WBGene00010629/WBGene00011109/WBGene00004895/WBGene00014015/WBGene00006359/WBGene00004887/WBGene00001368/WBGene00004390/WBGene00015207/WBGene00003582/WBGene00012343/WBGene00006698/WBGene00014218/WBGene00001999/WBGene00019347/WBGene00004914/WBGene00013347/WBGene00004806/WBGene00004387/WBGene00008639/WBGene00000773/WBGene00004886/WBGene00007111/WBGene00008683/WBGene00018064/WBGene000…	76	229	33.1878	mRNA processing	3.30109	BP	6125	1204	1.68833	0.755598		cel04010~MAPK_signaling_pathway	22/694	67/2084	0.579432	0.999489	0.921835	WBGene00016038/WBGene00000103/WBGene00003368/WBGene00003472/WBGene00001008/WBGene00004758/WBGene00002026/WBGene00007007/WBGene00003911/WBGene00004254/WBGene00002178/WBGene00002187/WBGene00004774/WBGene00002335/WBGene00000367/WBGene00006460/WBGene00011304/WBGene00000195/WBGene00003822/WBGene00003043/WBGene00000416/WBGene00000898	22	67	32.8358	cel04010~MAPK signaling pathway	0.0353469	KEGG
	cel00062~Fatty_acid_elongation	4/546	14/2084	0.52086	1	0.931174	WBGene00020517/WBGene00001239/WBGene00001155/WBGene00001241	4	14	28.5714	cel00062~Fatty acid elongation	0.0309691	KEGG	2084	546	1.09053	0.125028		regulation of supramolecular fiber organization	29/1204	63/6125	1.72666e-06	0.00101703	0.000927007	WBGene00003930/WBGene00302980/WBGene00000231/WBGene00021758/WBGene00003989/WBGene00002219/WBGene00003929/WBGene00000293/WBGene00000201/WBGene00016616/WBGene00018187/WBGene00010040/WBGene00001579/WBGene00016045/WBGene00000292/WBGene00021170/WBGene00004951/WBGene00004121/WBGene00003932/WBGene00006769/WBGene00019944/WBGene00013317/WBGene00006823/WBGene00002978/WBGene00006803/WBGene00000424/WBGene000…	29	63	46.0317	regulation of supramolecular fiber organization	3.03292	BP	6125	1204	2.34173	1.22758		cel04392~Hippo_signaling_pathway	4/694	11/2084	0.526755	0.999489	0.921835	WBGene00016038/WBGene00008748/WBGene00003911/WBGene00008601	4	11	36.3636	cel04392~Hippo signaling pathway	0.0353469	KEGG
	cel04310~Wnt_signaling_pathway	15/546	56/2084	0.511769	1	0.931174	WBGene00003006/WBGene00007784/WBGene00022727/WBGene00004769/WBGene00006943/WBGene00004808/WBGene00003009/WBGene00002196/WBGene00000857/WBGene00018935/WBGene00000836/WBGene00003239/WBGene00004822/WBGene00015171/WBGene00004809	15	56	26.7857	cel04310~Wnt signaling pathway	0.0309691	KEGG	2084	546	1.02237	0.0319181		protein-containing complex organization	111/1204	379/6125	2.19069e-06	0.00101703	0.000927007	WBGene00001662/WBGene00004364/WBGene00011972/WBGene00001233/WBGene00006359/WBGene00004887/WBGene00016391/WBGene00044609/WBGene00302980/WBGene00006750/WBGene00000231/WBGene00015207/WBGene00004357/WBGene00019503/WBGene00022380/WBGene00010721/WBGene00003989/WBGene00012932/WBGene00001226/WBGene00002219/WBGene00021475/WBGene00004408/WBGene00000293/WBGene00010842/WBGene00004914/WBGene00000201/WBGene000…	111	379	29.2876	protein-containing complex organization	3.03292	BP	6125	1204	1.48992	0.575236		cel00563~Glycosylphosphatidylinositol_(GPI)-anchor_biosynthesis	6/694	17/2084	0.521484	0.999489	0.921835	WBGene00008504/WBGene00018006/WBGene00022447/WBGene00011482/WBGene00011776/WBGene00020375	6	17	35.2941	cel00563~Glycosylphosphatidylinositol (GPI)-anchor biosynthesis	0.0353469	KEGG
	cel00190~Oxidative_phosphorylation	5/546	94/2084	1	1	0.931174	WBGene00016392/WBGene00019937/WBGene00006463/WBGene00006912/WBGene00010437	5	94	5.31915	cel00190~Oxidative phosphorylation	0.0309691	KEGG	2084	546	0.203024	-2.30028		mRNA metabolic process	91/1204	304/6125	7.18532e-06	0.00266863	0.00243242	WBGene00022235/WBGene00010629/WBGene00011109/WBGene00004895/WBGene00014015/WBGene00006359/WBGene00004887/WBGene00001368/WBGene00003026/WBGene00004390/WBGene00015207/WBGene00003582/WBGene00012343/WBGene00006698/WBGene00014218/WBGene00001999/WBGene00019347/WBGene00004914/WBGene00003826/WBGene00013347/WBGene00004806/WBGene00004387/WBGene00008639/WBGene00000773/WBGene00004886/WBGene00007111/WBGene000…	91	304	29.9342	mRNA metabolic process	2.61396	BP	6125	1204	1.52282	0.606742		cel03460~Fanconi_anemia_pathway	8/694	23/2084	0.51832	0.999489	0.921835	WBGene00019767/WBGene00008140/WBGene00008665/WBGene00009441/WBGene00017546/WBGene00018070/WBGene00000537/WBGene00012767	8	23	34.7826	cel03460~Fanconi anemia pathway	0.0353469	KEGG
	ncRNA metabolic process	173/1647	334/6125	2.2791e-23	4.2824e-20	4.0615e-20	WBGene00010476/WBGene00018357/WBGene00020296/WBGene00021419/WBGene00012192/WBGene00022232/WBGene00014124/WBGene00012978/WBGene00302968/WBGene00004508/WBGene00009452/WBGene00009557/WBGene00006567/WBGene00017776/WBGene00022166/WBGene00013109/WBGene00013265/WBGene00012887/WBGene00021423/WBGene00007603/WBGene00022195/WBGene00010896/WBGene00008379/WBGene00004151/WBGene00021347/WBGene00015104/WBGene000…	173	334	51.7964	ncRNA metabolic process	19.3913	BP	6125	1647	1.92625	0.945793		supramolecular fiber organization	53/1204	155/6125	1.17968e-05	0.00365111	0.00332794	WBGene00001358/WBGene00013847/WBGene00003930/WBGene00302980/WBGene00000231/WBGene00004357/WBGene00021758/WBGene00003989/WBGene00002219/WBGene00003929/WBGene00000293/WBGene00000201/WBGene00016616/WBGene00001589/WBGene00018187/WBGene00010040/WBGene00010796/WBGene00022425/WBGene00001579/WBGene00016045/WBGene00000294/WBGene00000292/WBGene00020553/WBGene00022048/WBGene00021170/WBGene00000426/WBGene000…	53	155	34.1935	supramolecular fiber organization	2.47782	BP	6125	1204	1.7395	0.798671		cel00982~Drug_metabolism	2/694	25/2084	0.999489	0.999489	0.921835	WBGene00019240/WBGene00043097	2	25	8	cel00982~Drug metabolism	0.0353469	KEGG
	ncRNA processing	143/1647	268/6125	5.5153e-21	5.1817e-18	4.9145e-18	WBGene00010476/WBGene00018357/WBGene00020296/WBGene00021419/WBGene00012192/WBGene00022232/WBGene00014124/WBGene00012978/WBGene00302968/WBGene00004508/WBGene00009452/WBGene00009557/WBGene00006567/WBGene00017776/WBGene00022166/WBGene00013109/WBGene00013265/WBGene00012887/WBGene00007603/WBGene00022195/WBGene00010896/WBGene00015104/WBGene00014083/WBGene00021830/WBGene00010478/WBGene00007617/WBGene000…	143	268	53.3582	ncRNA processing	17.3085	BP	6125	1647	1.98433	0.988651		regulation of cytoskeleton organization	38/1204	101/6125	1.82487e-05	0.00416068	0.00379241	WBGene00003930/WBGene00302980/WBGene00004807/WBGene00000231/WBGene00004357/WBGene00015697/WBGene00021758/WBGene00003989/WBGene00002219/WBGene00003929/WBGene00000293/WBGene00000201/WBGene00016616/WBGene00018187/WBGene00010040/WBGene00001579/WBGene00016045/WBGene00000292/WBGene00021170/WBGene00004951/WBGene00004121/WBGene00003932/WBGene00006769/WBGene00003111/WBGene00019944/WBGene00013344/WBGene000…	38	101	37.6238	regulation of cytoskeleton organization	2.42108	BP	6125	1204	1.914	0.93659		generation of precursor metabolites and energy	65/1685	127/6125	9.8431e-09	1.86428e-05	1.60805e-05	WBGene00003831/WBGene00020636/WBGene00003858/WBGene00022306/WBGene00018491/WBGene00020181/WBGene00019211/WBGene00003778/WBGene00015413/WBGene00001503/WBGene00011474/WBGene00000040/WBGene00013597/WBGene00021562/WBGene00012354/WBGene00015101/WBGene00017982/WBGene00001520/WBGene00007880/WBGene00013269/WBGene00007684/WBGene00000229/WBGene00020417/WBGene00007993/WBGene00013001/WBGene00009051/WBGene000…	65	127	51.1811	generation of precursor metabolites and energy	4.7937	BP
	tRNA metabolic process	75/1647	131/6125	1.3447e-13	8.4224e-11	7.9881e-11	WBGene00018357/WBGene00012192/WBGene00022232/WBGene00302968/WBGene00009452/WBGene00009557/WBGene00006567/WBGene00017776/WBGene00022166/WBGene00007603/WBGene00022195/WBGene00008379/WBGene00004151/WBGene00021347/WBGene00001338/WBGene00005663/WBGene00002152/WBGene00022363/WBGene00006473/WBGene00020498/WBGene00007581/WBGene00014120/WBGene00010325/WBGene00001740/WBGene00009770/WBGene00012205/WBGene000…	75	131	57.2519	tRNA metabolic process	10.0976	BP	6125	1647	2.12913	1.09026		protein polymerization	24/1204	53/6125	1.90423e-05	0.00416068	0.00379241	WBGene00302980/WBGene00000231/WBGene00003989/WBGene00002219/WBGene00000293/WBGene00000201/WBGene00016616/WBGene00001589/WBGene00018187/WBGene00001579/WBGene00000292/WBGene00020553/WBGene00021170/WBGene00004951/WBGene00006769/WBGene00018781/WBGene00019944/WBGene00006823/WBGene00002978/WBGene00006803/WBGene00000424/WBGene00000204/WBGene00004212/WBGene00011230	24	53	45.283	protein polymerization	2.42108	BP	6125	1204	2.30364	1.20392		cell junction organization	52/1685	104/6125	7.6952e-07	0.000485824	0.000419051	WBGene00018330/WBGene00006942/WBGene00010259/WBGene00011904/WBGene00000103/WBGene00003368/WBGene00002089/WBGene00015146/WBGene00006826/WBGene00000254/WBGene00006467/WBGene00001008/WBGene00006746/WBGene00006787/WBGene00007007/WBGene00022697/WBGene00003911/WBGene00011953/WBGene00006062/WBGene00010664/WBGene00000548/WBGene00001189/WBGene00003243/WBGene00002632/WBGene00001194/WBGene00020800/WBGene000…	52	104	50	cell junction organization	3.37773	BP
	rRNA metabolic process	83/1647	152/6125	2.4283e-13	1.1407e-10	1.0819e-10	WBGene00020296/WBGene00022232/WBGene00012978/WBGene00013109/WBGene00012887/WBGene00021423/WBGene00007603/WBGene00010896/WBGene00015104/WBGene00014083/WBGene00021830/WBGene00010478/WBGene00007617/WBGene00003059/WBGene00014177/WBGene00022739/WBGene00019219/WBGene00007623/WBGene00008008/WBGene00000797/WBGene00010325/WBGene00017347/WBGene00000276/WBGene00012351/WBGene00017989/WBGene00022021/WBGene000…	83	152	54.6053	rRNA metabolic process	9.96582	BP	6125	1647	2.03071	1.02198		regulation of actin cytoskeleton organization	27/1204	63/6125	2.01649e-05	0.00416068	0.00379241	WBGene00003930/WBGene00302980/WBGene00004357/WBGene00015697/WBGene00021758/WBGene00003989/WBGene00003929/WBGene00000293/WBGene00000201/WBGene00016616/WBGene00018187/WBGene00010040/WBGene00001579/WBGene00000292/WBGene00021170/WBGene00004951/WBGene00003932/WBGene00003111/WBGene00019944/WBGene00013317/WBGene00006823/WBGene00002978/WBGene00006803/WBGene00000424/WBGene00006957/WBGene00000542/WBGene000…	27	63	42.8571	regulation of actin cytoskeleton organization	2.42108	BP	6125	1204	2.18023	1.12448		energy derivation by oxidation of organic compounds	47/1685	90/6125	5.17204e-07	0.000485824	0.000419051	WBGene00003831/WBGene00020636/WBGene00003858/WBGene00018491/WBGene00020181/WBGene00019211/WBGene00001503/WBGene00000040/WBGene00021562/WBGene00012354/WBGene00017982/WBGene00001520/WBGene00007880/WBGene00013269/WBGene00000229/WBGene00020417/WBGene00007993/WBGene00013001/WBGene00009051/WBGene00015755/WBGene00001793/WBGene00022059/WBGene00015391/WBGene00020696/WBGene00010317/WBGene00013406/WBGene000…	47	90	52.2222	energy derivation by oxidation of organic compounds	3.37773	BP
	rRNA processing	78/1647	144/6125	2.2801e-12	8.5686e-10	8.1267e-10	WBGene00020296/WBGene00022232/WBGene00012978/WBGene00013109/WBGene00012887/WBGene00007603/WBGene00010896/WBGene00015104/WBGene00014083/WBGene00021830/WBGene00010478/WBGene00007617/WBGene00003059/WBGene00014177/WBGene00022739/WBGene00019219/WBGene00007623/WBGene00008008/WBGene00000797/WBGene00010325/WBGene00017347/WBGene00000276/WBGene00012351/WBGene00017989/WBGene00022021/WBGene00013143/WBGene000…	78	144	54.1667	rRNA processing	9.09009	BP	6125	1647	2.01439	1.01035		regulation of actin filament-based process	28/1204	67/6125	2.50489e-05	0.00465158	0.00423986	WBGene00003930/WBGene00302980/WBGene00004357/WBGene00015697/WBGene00021758/WBGene00003989/WBGene00003929/WBGene00000293/WBGene00000201/WBGene00016616/WBGene00000390/WBGene00018187/WBGene00010040/WBGene00001579/WBGene00000292/WBGene00021170/WBGene00004951/WBGene00003932/WBGene00003111/WBGene00019944/WBGene00013317/WBGene00006823/WBGene00002978/WBGene00006803/WBGene00000424/WBGene00006957/WBGene000…	28	67	41.791	regulation of actin filament-based process	2.37265	BP	6125	1204	2.126	1.08814		aerobic respiration	37/1685	68/6125	2.33174e-06	0.00110408	0.000952332	WBGene00003831/WBGene00020636/WBGene00018491/WBGene00020181/WBGene00001503/WBGene00000040/WBGene00021562/WBGene00012354/WBGene00017982/WBGene00001520/WBGene00007880/WBGene00013269/WBGene00000229/WBGene00020417/WBGene00007993/WBGene00009051/WBGene00015755/WBGene00015391/WBGene00010317/WBGene00013406/WBGene00016393/WBGene00009740/WBGene00009353/WBGene00009161/WBGene00000833/WBGene00000041/WBGene000…	37	68	54.4118	aerobic respiration	3.02121	BP
	ribosome biogenesis	95/1647	194/6125	2.2173e-11	6.944e-09	6.5859e-09	WBGene00020296/WBGene00022232/WBGene00012978/WBGene00013109/WBGene00012030/WBGene00012887/WBGene00007603/WBGene00010896/WBGene00015104/WBGene00014083/WBGene00021830/WBGene00010478/WBGene00007617/WBGene00013324/WBGene00011538/WBGene00003059/WBGene00014177/WBGene00022739/WBGene00012714/WBGene00010627/WBGene00010783/WBGene00019219/WBGene00007623/WBGene00008008/WBGene00000797/WBGene00010325/WBGene000…	95	194	48.9691	ribosome biogenesis	8.18138	BP	6125	1647	1.8211	0.864812		purine nucleoside triphosphate biosynthetic process	14/1204	24/6125	3.22212e-05	0.00498624	0.00454489	WBGene00000230/WBGene00020275/WBGene00000371/WBGene00000206/WBGene00000869/WBGene00006919/WBGene00020682/WBGene00000207/WBGene00009119/WBGene00022089/WBGene00013025/WBGene00010419/WBGene00011015/WBGene00022336	14	24	58.3333	purine nucleoside triphosphate biosynthetic process	2.34248	BP	6125	1204	2.96754	1.56927		ATP synthesis coupled electron transport	24/1685	40/6125	1.57838e-05	0.00332162	0.00286509	WBGene00003831/WBGene00020636/WBGene00020181/WBGene00021562/WBGene00012354/WBGene00001520/WBGene00007880/WBGene00013269/WBGene00020417/WBGene00009051/WBGene00015755/WBGene00015391/WBGene00013406/WBGene00016393/WBGene00009740/WBGene00009353/WBGene00009161/WBGene00006519/WBGene00002162/WBGene00012376/WBGene00009294/WBGene00003225/WBGene00021849/WBGene00014086	24	40	60	ATP synthesis coupled electron transport	2.54286	BP
	tRNA processing	50/1647	84/6125	2.5477e-10	6.8386e-08	6.486e-08	WBGene00018357/WBGene00012192/WBGene00302968/WBGene00009452/WBGene00009557/WBGene00006567/WBGene00017776/WBGene00022166/WBGene00007603/WBGene00022195/WBGene00022363/WBGene00006473/WBGene00020498/WBGene00007581/WBGene00014120/WBGene00001740/WBGene00009770/WBGene00012205/WBGene00013231/WBGene00015450/WBGene00008457/WBGene00006613/WBGene00019264/WBGene00014123/WBGene00012998/WBGene00004248/WBGene000…	50	84	59.5238	tRNA processing	7.18802	BP	6125	1647	2.21362	1.14641		purine ribonucleoside triphosphate biosynthetic process	14/1204	24/6125	3.22212e-05	0.00498624	0.00454489	WBGene00000230/WBGene00020275/WBGene00000371/WBGene00000206/WBGene00000869/WBGene00006919/WBGene00020682/WBGene00000207/WBGene00009119/WBGene00022089/WBGene00013025/WBGene00010419/WBGene00011015/WBGene00022336	14	24	58.3333	purine ribonucleoside triphosphate biosynthetic process	2.34248	BP	6125	1204	2.96754	1.56927		mitochondrial ATP synthesis coupled electron transport	24/1685	40/6125	1.57838e-05	0.00332162	0.00286509	WBGene00003831/WBGene00020636/WBGene00020181/WBGene00021562/WBGene00012354/WBGene00001520/WBGene00007880/WBGene00013269/WBGene00020417/WBGene00009051/WBGene00015755/WBGene00015391/WBGene00013406/WBGene00016393/WBGene00009740/WBGene00009353/WBGene00009161/WBGene00006519/WBGene00002162/WBGene00012376/WBGene00009294/WBGene00003225/WBGene00021849/WBGene00014086	24	40	60	mitochondrial ATP synthesis coupled electron transport	2.54286	BP
	RNA modification	53/1647	96/6125	3.2886e-09	7.724e-07	7.3257e-07	WBGene00018357/WBGene00012192/WBGene00009452/WBGene00009557/WBGene00006567/WBGene00017776/WBGene00022166/WBGene00022195/WBGene00010478/WBGene00022363/WBGene00006473/WBGene00008008/WBGene00020498/WBGene00007581/WBGene00014120/WBGene00006447/WBGene00001740/WBGene00009770/WBGene00012205/WBGene00009132/WBGene00008455/WBGene00015450/WBGene00000392/WBGene00006613/WBGene00014123/WBGene00012998/WBGene000…	53	96	55.2083	RNA modification	6.13515	BP	6125	1647	2.05313	1.03783		regulation of actin filament organization	19/1204	39/6125	4.02158e-05	0.00574467	0.00523619	WBGene00302980/WBGene00021758/WBGene00003989/WBGene00000293/WBGene00000201/WBGene00016616/WBGene00018187/WBGene00010040/WBGene00001579/WBGene00000292/WBGene00021170/WBGene00004951/WBGene00019944/WBGene00013317/WBGene00006823/WBGene00002978/WBGene00006803/WBGene00006957/WBGene00000204	19	39	48.7179	regulation of actin filament organization	2.28098	BP	6125	1204	2.47838	1.3094		embryo development ending in birth or egg hatching	102/1685	257/6125	1.05458e-05	0.00332162	0.00286509	WBGene00003796/WBGene00003020/WBGene00006786/WBGene00005022/WBGene00006910/WBGene00009542/WBGene00003792/WBGene00000410/WBGene00003625/WBGene00006913/WBGene00003047/WBGene00006437/WBGene00001077/WBGene00006794/WBGene00006997/WBGene00001149/WBGene00022073/WBGene00003367/WBGene00003914/WBGene00011559/WBGene00000157/WBGene00001834/WBGene00009498/WBGene00000156/WBGene00000812/WBGene00006787/WBGene000…	102	257	39.6887	embryo development ending in birth or egg hatching	2.54286	BP
	ribonucleoprotein complex biogenesis	110/1647	262/6125	4.7761e-08	9.5595e-06	9.0665e-06	WBGene00020296/WBGene00022232/WBGene00009320/WBGene00012978/WBGene00001228/WBGene00007784/WBGene00013109/WBGene00012030/WBGene00012887/WBGene00007603/WBGene00010896/WBGene00017002/WBGene00015104/WBGene00014083/WBGene00021830/WBGene00010478/WBGene00007617/WBGene00013324/WBGene00011538/WBGene00003059/WBGene00014177/WBGene00022739/WBGene00012714/WBGene00010627/WBGene00010783/WBGene00019219/WBGene000…	110	262	41.9847	ribonucleoprotein complex biogenesis	5.04256	BP	6125	1647	1.56136	0.642806		actin filament organization	32/1204	83/6125	4.72568e-05	0.00626828	0.00571346	WBGene00302980/WBGene00004357/WBGene00021758/WBGene00003989/WBGene00000293/WBGene00000201/WBGene00016616/WBGene00018187/WBGene00010040/WBGene00022425/WBGene00001579/WBGene00000294/WBGene00000292/WBGene00020553/WBGene00022048/WBGene00021170/WBGene00000426/WBGene00004951/WBGene00003934/WBGene00001580/WBGene00019944/WBGene00013317/WBGene00004969/WBGene00006823/WBGene00002978/WBGene00002036/WBGene000…	32	83	38.5542	actin filament organization	2.2431	BP	6125	1204	1.96133	0.971835		aerobic electron transport chain	24/1685	40/6125	1.57838e-05	0.00332162	0.00286509	WBGene00003831/WBGene00020636/WBGene00020181/WBGene00021562/WBGene00012354/WBGene00001520/WBGene00007880/WBGene00013269/WBGene00020417/WBGene00009051/WBGene00015755/WBGene00015391/WBGene00013406/WBGene00016393/WBGene00009740/WBGene00009353/WBGene00009161/WBGene00006519/WBGene00002162/WBGene00012376/WBGene00009294/WBGene00003225/WBGene00021849/WBGene00014086	24	40	60	aerobic electron transport chain	2.54286	BP
	tRNA modification	37/1647	62/6125	5.0875e-08	9.5595e-06	9.0665e-06	WBGene00018357/WBGene00012192/WBGene00009452/WBGene00009557/WBGene00006567/WBGene00017776/WBGene00022166/WBGene00022195/WBGene00022363/WBGene00006473/WBGene00020498/WBGene00007581/WBGene00014120/WBGene00001740/WBGene00009770/WBGene00012205/WBGene00015450/WBGene00006613/WBGene00014123/WBGene00012998/WBGene00004248/WBGene00006566/WBGene00007114/WBGene00016674/WBGene00010846/WBGene00010484/WBGene000…	37	62	59.6774	tRNA modification	5.04256	BP	6125	1647	2.21933	1.15013		intracellular protein transport	71/1204	235/6125	5.33765e-05	0.00660802	0.00602312	WBGene00001662/WBGene00011775/WBGene00007215/WBGene00011807/WBGene00008164/WBGene00016606/WBGene00020246/WBGene00012193/WBGene00013345/WBGene00022119/WBGene00010040/WBGene00002074/WBGene00000160/WBGene00000164/WBGene00004279/WBGene00022773/WBGene00016120/WBGene00013302/WBGene00000182/WBGene00018723/WBGene00000180/WBGene00002072/WBGene00019679/WBGene00007683/WBGene00014025/WBGene00016167/WBGene000…	71	235	30.2128	intracellular protein transport	2.22018	BP	6125	1204	1.53699	0.620105		cellular respiration	38/1685	74/6125	1.0648e-05	0.00332162	0.00286509	WBGene00003831/WBGene00020636/WBGene00018491/WBGene00020181/WBGene00001503/WBGene00000040/WBGene00021562/WBGene00012354/WBGene00017982/WBGene00001520/WBGene00007880/WBGene00013269/WBGene00000229/WBGene00020417/WBGene00007993/WBGene00013001/WBGene00009051/WBGene00015755/WBGene00015391/WBGene00010317/WBGene00013406/WBGene00016393/WBGene00009740/WBGene00009353/WBGene00009161/WBGene00000833/WBGene000…	38	74	51.3514	cellular respiration	2.54286	BP
	nucleobase-containing compound transport	41/1647	79/6125	1.7922e-06	0.00030613	0.00029035	WBGene00018156/WBGene00020172/WBGene00002080/WBGene00015404/WBGene00003210/WBGene00007118/WBGene00003803/WBGene00008924/WBGene00003799/WBGene00001320/WBGene00006477/WBGene00017770/WBGene00021311/WBGene00017480/WBGene00011662/WBGene00003790/WBGene00008147/WBGene00022192/WBGene00003797/WBGene00018827/WBGene00000121/WBGene00003801/WBGene00019862/WBGene00016171/WBGene00020284/WBGene00003806/WBGene000…	41	79	51.8987	nucleobase-containing compound transport	3.53708	BP	6125	1647	1.93005	0.948641		regulation of protein polymerization	19/1204	40/6125	6.26312e-05	0.0069688	0.00635197	WBGene00302980/WBGene00000231/WBGene00003989/WBGene00002219/WBGene00000293/WBGene00000201/WBGene00016616/WBGene00018187/WBGene00001579/WBGene00000292/WBGene00021170/WBGene00004951/WBGene00006769/WBGene00019944/WBGene00006823/WBGene00002978/WBGene00006803/WBGene00000424/WBGene00000204	19	40	47.5	regulation of protein polymerization	2.19709	BP	6125	1204	2.41642	1.27287		modification-dependent protein catabolic process	86/1685	212/6125	1.99189e-05	0.00355993	0.00307064	WBGene00013919/WBGene00000567/WBGene00001746/WBGene00004759/WBGene00003947/WBGene00021596/WBGene00003924/WBGene00006728/WBGene00016871/WBGene00003927/WBGene00004502/WBGene00016135/WBGene00006704/WBGene00022450/WBGene00003923/WBGene00006707/WBGene00016981/WBGene00004465/WBGene00003587/WBGene00004504/WBGene00004458/WBGene00000838/WBGene00006715/WBGene00003928/WBGene00003949/WBGene00012366/WBGene000…	86	212	40.566	modification-dependent protein catabolic process	2.51277	BP
	cellular response to DNA damage stimulus	80/1647	190/6125	2.9526e-06	0.00046232	0.00043848	WBGene00010476/WBGene00010439/WBGene00008403/WBGene00009507/WBGene00003955/WBGene00012920/WBGene00000803/WBGene00007784/WBGene00013924/WBGene00007464/WBGene00006944/WBGene00018923/WBGene00004051/WBGene00022812/WBGene00003373/WBGene00004297/WBGene00007106/WBGene00013405/WBGene00018721/WBGene00022694/WBGene00000467/WBGene00004338/WBGene00004873/WBGene00020843/WBGene00020687/WBGene00003406/WBGene000…	80	190	42.1053	cellular response to DNA damage stimulus	3.35805	BP	6125	1647	1.56585	0.646942		ribonucleoside triphosphate biosynthetic process	15/1204	28/6125	6.52307e-05	0.0069688	0.00635197	WBGene00000230/WBGene00020275/WBGene00008948/WBGene00000371/WBGene00000206/WBGene00000869/WBGene00006919/WBGene00020682/WBGene00000207/WBGene00009119/WBGene00022089/WBGene00013025/WBGene00010419/WBGene00011015/WBGene00022336	15	28	53.5714	ribonucleoside triphosphate biosynthetic process	2.19709	BP	6125	1204	2.72529	1.44641		oxidative phosphorylation	27/1685	48/6125	2.44346e-05	0.00355993	0.00307064	WBGene00003831/WBGene00020636/WBGene00020181/WBGene00021562/WBGene00012354/WBGene00017982/WBGene00001520/WBGene00007880/WBGene00013269/WBGene00000229/WBGene00020417/WBGene00009051/WBGene00015755/WBGene00015391/WBGene00013406/WBGene00016393/WBGene00009740/WBGene00009353/WBGene00009161/WBGene00011273/WBGene00006519/WBGene00002162/WBGene00012376/WBGene00009294/WBGene00003225/WBGene00021849/WBGene000…	27	48	56.25	oxidative phosphorylation	2.51277	BP
	DNA metabolic process	96/1647	240/6125	4.6423e-06	0.000671	0.00063639	WBGene00010476/WBGene00013258/WBGene00008403/WBGene00004324/WBGene00009507/WBGene00003955/WBGene00000803/WBGene00007784/WBGene00013924/WBGene00007464/WBGene00006944/WBGene00018923/WBGene00019800/WBGene00006376/WBGene00004051/WBGene00003508/WBGene00022812/WBGene00003373/WBGene00004297/WBGene00006596/WBGene00000797/WBGene00013405/WBGene00022750/WBGene00018721/WBGene00022694/WBGene00004338/WBGene000…	96	240	40	DNA metabolic process	3.19627	BP	6125	1647	1.48755	0.572941		nucleoside triphosphate biosynthetic process	16/1204	31/6125	6.75489e-05	0.0069688	0.00635197	WBGene00000230/WBGene00020275/WBGene00008948/WBGene00000371/WBGene00000206/WBGene00000869/WBGene00006919/WBGene00020682/WBGene00000207/WBGene00009119/WBGene00011272/WBGene00022089/WBGene00013025/WBGene00010419/WBGene00011015/WBGene00022336	16	31	51.6129	nucleoside triphosphate biosynthetic process	2.19709	BP	6125	1204	2.62566	1.39268		respiratory electron transport chain	25/1685	43/6125	2.26066e-05	0.00355993	0.00307064	WBGene00003831/WBGene00020636/WBGene00020181/WBGene00021562/WBGene00012354/WBGene00001520/WBGene00007880/WBGene00013269/WBGene00020417/WBGene00009051/WBGene00015755/WBGene00015391/WBGene00013406/WBGene00016393/WBGene00009740/WBGene00009353/WBGene00009161/WBGene00006519/WBGene00002162/WBGene00012376/WBGene00009294/WBGene00003225/WBGene00021849/WBGene00006433/WBGene00014086	25	43	58.1395	respiratory electron transport chain	2.51277	BP
	chromosome organization	71/1647	166/6125	5.4905e-06	0.00071415	0.00067732	WBGene00013189/WBGene00007500/WBGene00016202/WBGene00008878/WBGene00002231/WBGene00000143/WBGene00007784/WBGene00018238/WBGene00021560/WBGene00003132/WBGene00006944/WBGene00004775/WBGene00003210/WBGene00003803/WBGene00006376/WBGene00003799/WBGene00001831/WBGene00002068/WBGene00004297/WBGene00001583/WBGene00006596/WBGene00017832/WBGene00017269/WBGene00004873/WBGene00020687/WBGene00003406/WBGene000…	71	166	42.7711	chromosome organization	3.1692	BP	6125	1647	1.59061	0.669577		translation	94/1204	335/6125	8.54506e-05	0.00835167	0.00761244	WBGene00004189/WBGene00011449/WBGene00004679/WBGene00001233/WBGene00004425/WBGene00014015/WBGene00004485/WBGene00009771/WBGene00009189/WBGene00013678/WBGene00006617/WBGene00003026/WBGene00021634/WBGene00004409/WBGene00022580/WBGene00021508/WBGene00004456/WBGene00003582/WBGene00006968/WBGene00012932/WBGene00020499/WBGene00001226/WBGene00004498/WBGene00012343/WBGene00004408/WBGene00010905/WBGene000…	94	335	28.0597	translation	2.11848	BP	6125	1204	1.42746	0.513446		synapse organization	38/1685	76/6125	2.35163e-05	0.00355993	0.00307064	WBGene00018330/WBGene00006942/WBGene00010259/WBGene00011904/WBGene00000103/WBGene00003368/WBGene00002089/WBGene00015146/WBGene00000254/WBGene00001008/WBGene00006746/WBGene00007007/WBGene00022697/WBGene00011953/WBGene00006062/WBGene00010664/WBGene00000548/WBGene00001189/WBGene00003243/WBGene00020800/WBGene00000527/WBGene00003516/WBGene00018317/WBGene00006365/WBGene00006985/WBGene00001172/WBGene000…	38	76	50	synapse organization	2.51277	BP
	nucleic acid phosphodiester bond hydrolysis	56/1647	123/6125	5.701e-06	0.00071415	0.00067732	WBGene00013258/WBGene00015266/WBGene00022232/WBGene00302968/WBGene00013265/WBGene00007464/WBGene00007603/WBGene00007617/WBGene00013176/WBGene00020955/WBGene00000797/WBGene00013405/WBGene00010325/WBGene00015462/WBGene00022021/WBGene00013143/WBGene00013231/WBGene00001001/WBGene00019264/WBGene00011663/WBGene00012964/WBGene00000796/WBGene00004383/WBGene00021752/WBGene00018154/WBGene00013373/WBGene000…	56	123	45.5285	nucleic acid phosphodiester bond hydrolysis	3.1692	BP	6125	1647	1.69315	0.75971		amide biosynthetic process	102/1204	371/6125	0.000102786	0.00954371	0.00869896	WBGene00004189/WBGene00011449/WBGene00004679/WBGene00001233/WBGene00004425/WBGene00014015/WBGene00004485/WBGene00009771/WBGene00009189/WBGene00013678/WBGene00006617/WBGene00011037/WBGene00018674/WBGene00003026/WBGene00021634/WBGene00004409/WBGene00022580/WBGene00021508/WBGene00004456/WBGene00003582/WBGene00006968/WBGene00012932/WBGene00020499/WBGene00001226/WBGene00004498/WBGene00012343/WBGene000…	102	371	27.4933	amide biosynthetic process	2.06053	BP	6125	1204	1.39864	0.484024		cellular macromolecule catabolic process	120/1685	318/6125	2.97083e-05	0.00391208	0.00337439	WBGene00013919/WBGene00000794/WBGene00000567/WBGene00001746/WBGene00004759/WBGene00003947/WBGene00021596/WBGene00003924/WBGene00006728/WBGene00016871/WBGene00003927/WBGene00008990/WBGene00004879/WBGene00004502/WBGene00021551/WBGene00016135/WBGene00006704/WBGene00022450/WBGene00003923/WBGene00006707/WBGene00016981/WBGene00013530/WBGene00004140/WBGene00004465/WBGene00003587/WBGene00004504/WBGene000…	120	318	37.7358	cellular macromolecule catabolic process	2.4718	BP
	transcription by RNA polymerase III	14/1647	18/6125	9.6637e-06	0.00113488	0.00107636	WBGene00009159/WBGene00015091/WBGene00021423/WBGene00021347/WBGene00255594/WBGene00019275/WBGene00021112/WBGene00014114/WBGene00011368/WBGene00021638/WBGene00014111/WBGene00006542/WBGene00022309/WBGene00016622	14	18	77.7778	transcription by RNA polymerase III	2.96804	BP	6125	1647	2.89246	1.5323		mRNA splicing, via spliceosome	48/1204	150/6125	0.000195617	0.0113519	0.0103471	WBGene00022235/WBGene00010629/WBGene00004895/WBGene00006359/WBGene00004887/WBGene00001368/WBGene00004390/WBGene00015207/WBGene00006698/WBGene00014218/WBGene00001999/WBGene00019347/WBGene00004914/WBGene00013347/WBGene00004806/WBGene00008639/WBGene00004886/WBGene00008683/WBGene00004917/WBGene00001840/WBGene00004896/WBGene00004702/WBGene00004386/WBGene00021004/WBGene00020423/WBGene00017816/WBGene000…	48	150	32	mRNA splicing via spliceosome	1.98518	BP	6125	1204	1.62791	0.703018		cell-cell signaling	107/1685	278/6125	3.09827e-05	0.00391208	0.00337439	WBGene00018330/WBGene00021152/WBGene00001746/WBGene00004363/WBGene00008997/WBGene00006459/WBGene00006763/WBGene00006773/WBGene00010259/WBGene00003047/WBGene00022271/WBGene00001512/WBGene00017580/WBGene00003478/WBGene00000958/WBGene00020506/WBGene00002048/WBGene00022675/WBGene00001224/WBGene00003558/WBGene00001373/WBGene00013534/WBGene00009799/WBGene00001518/WBGene00000156/WBGene00006921/WBGene000…	107	278	38.4892	cell-cell signaling	2.4718	BP
	DNA repair	65/1647	152/6125	1.3724e-05	0.00151692	0.0014387	WBGene00010476/WBGene00008403/WBGene00003955/WBGene00000803/WBGene00007784/WBGene00013924/WBGene00007464/WBGene00006944/WBGene00018923/WBGene00004051/WBGene00022812/WBGene00003373/WBGene00004297/WBGene00013405/WBGene00018721/WBGene00022694/WBGene00004338/WBGene00004873/WBGene00020843/WBGene00020687/WBGene00003406/WBGene00016060/WBGene00001865/WBGene00009124/WBGene00019953/WBGene00016151/WBGene000…	65	152	42.7632	DNA repair	2.84203	BP	6125	1647	1.59031	0.66931		protein transport	99/1204	363/6125	0.000180748	0.0113519	0.0103471	WBGene00001662/WBGene00000166/WBGene00011972/WBGene00043064/WBGene00011775/WBGene00007215/WBGene00009559/WBGene00011807/WBGene00014938/WBGene00000894/WBGene00008164/WBGene00012371/WBGene00016606/WBGene00011054/WBGene00020246/WBGene00000407/WBGene00015176/WBGene00012193/WBGene00013345/WBGene00022119/WBGene00010040/WBGene00002074/WBGene00000160/WBGene00000164/WBGene00004279/WBGene00022773/WBGene000…	99	363	27.2727	protein transport	1.98518	BP	6125	1204	1.38742	0.472405		electron transport chain	27/1685	49/6125	4.02826e-05	0.00476845	0.00411307	WBGene00003831/WBGene00020636/WBGene00020181/WBGene00021562/WBGene00012354/WBGene00001520/WBGene00007880/WBGene00013269/WBGene00007684/WBGene00020417/WBGene00009051/WBGene00009187/WBGene00015755/WBGene00015391/WBGene00013406/WBGene00016393/WBGene00009740/WBGene00009353/WBGene00009161/WBGene00006519/WBGene00002162/WBGene00012376/WBGene00009294/WBGene00003225/WBGene00021849/WBGene00006433/WBGene000…	27	49	55.102	electron transport chain	2.38583	BP
	exonucleolytic trimming involved in rRNA processing	9/1647	1543425	5.4897e-05	0.0051576	0.00489164	WBGene00022232/WBGene00000797/WBGene00010325/WBGene00000796/WBGene00018154/WBGene00019724/WBGene00018305/WBGene00009289/WBGene00001332	9	10	90	exonucleolytic trimming involved in rRNA processing	2.31055	BP	6125	1647	3.34699	1.74287		RNA splicing, via transesterification reactions	48/1204	150/6125	0.000195617	0.0113519	0.0103471	WBGene00022235/WBGene00010629/WBGene00004895/WBGene00006359/WBGene00004887/WBGene00001368/WBGene00004390/WBGene00015207/WBGene00006698/WBGene00014218/WBGene00001999/WBGene00019347/WBGene00004914/WBGene00013347/WBGene00004806/WBGene00008639/WBGene00004886/WBGene00008683/WBGene00004917/WBGene00001840/WBGene00004896/WBGene00004702/WBGene00004386/WBGene00021004/WBGene00020423/WBGene00017816/WBGene000…	48	150	32	RNA splicing via transesterification reactions	1.98518	BP	6125	1204	1.62791	0.703018		ubiquitin-dependent protein catabolic process	83/1685	208/6125	5.59868e-05	0.00623759	0.00538028	WBGene00013919/WBGene00000567/WBGene00001746/WBGene00004759/WBGene00003947/WBGene00021596/WBGene00003924/WBGene00016871/WBGene00003927/WBGene00004502/WBGene00016135/WBGene00006704/WBGene00022450/WBGene00003923/WBGene00006707/WBGene00016981/WBGene00004465/WBGene00004504/WBGene00004458/WBGene00000838/WBGene00006715/WBGene00003928/WBGene00003949/WBGene00012366/WBGene00006727/WBGene00004320/WBGene000…	83	208	39.9038	ubiquitin-dependent protein catabolic process	2.2692	BP
	exonucleolytic trimming to generate mature 3'-end of 5.8S rRNA from tricistronic rRNA transcript (SSU-rRNA, 5.8S rRNA, LSU-rRNA)	9/1647	1543425	5.4897e-05	0.0051576	0.00489164	WBGene00022232/WBGene00000797/WBGene00010325/WBGene00000796/WBGene00018154/WBGene00019724/WBGene00018305/WBGene00009289/WBGene00001332	9	10	90	exonucleolytic trimming to generate mature 3'-end of 5.8S rRNA from tricistronic rRNA transcript (SSU-rRNA 5.8S rRNA LSU-rRNA)	2.31055	BP	6125	1647	3.34699	1.74287		negative regulation of supramolecular fiber organization	15/1204	30/6125	0.000181579	0.0113519	0.0103471	WBGene00000231/WBGene00021758/WBGene00003989/WBGene00002219/WBGene00000293/WBGene00016616/WBGene00018187/WBGene00000292/WBGene00004951/WBGene00004121/WBGene00006769/WBGene00006823/WBGene00002978/WBGene00006803/WBGene00000424	15	30	50	negative regulation of supramolecular fiber organization	1.98518	BP	6125	1204	2.5436	1.34687		modification-dependent macromolecule catabolic process	86/1685	219/6125	8.1546e-05	0.00858045	0.00740113	WBGene00013919/WBGene00000567/WBGene00001746/WBGene00004759/WBGene00003947/WBGene00021596/WBGene00003924/WBGene00006728/WBGene00016871/WBGene00003927/WBGene00004502/WBGene00016135/WBGene00006704/WBGene00022450/WBGene00003923/WBGene00006707/WBGene00016981/WBGene00004465/WBGene00003587/WBGene00004504/WBGene00004458/WBGene00000838/WBGene00006715/WBGene00003928/WBGene00003949/WBGene00012366/WBGene000…	86	219	39.2694	modification-dependent macromolecule catabolic process	2.1307	BP
	DNA replication checkpoint signaling	9/1647	1543425	5.4897e-05	0.0051576	0.00489164	WBGene00009507/WBGene00022750/WBGene00009127/WBGene00018016/WBGene00002042/WBGene00000382/WBGene00006571/WBGene00011411/WBGene00001997	9	10	90	DNA replication checkpoint signaling	2.31055	BP	6125	1647	3.34699	1.74287		regulation of actin filament polymerization	15/1204	30/6125	0.000181579	0.0113519	0.0103471	WBGene00302980/WBGene00003989/WBGene00000293/WBGene00000201/WBGene00016616/WBGene00018187/WBGene00001579/WBGene00000292/WBGene00021170/WBGene00004951/WBGene00019944/WBGene00006823/WBGene00002978/WBGene00006803/WBGene00000204	15	30	50	regulation of actin filament polymerization	1.98518	BP	6125	1204	2.5436	1.34687		cell junction assembly	34/1685	69/6125	9.13336e-05	0.00910452	0.00785318	WBGene00000103/WBGene00003368/WBGene00002089/WBGene00000254/WBGene00006467/WBGene00006746/WBGene00006787/WBGene00007007/WBGene00022697/WBGene00003911/WBGene00011953/WBGene00000548/WBGene00001189/WBGene00003243/WBGene00002632/WBGene00001194/WBGene00003516/WBGene00016405/WBGene00002175/WBGene00006365/WBGene00001172/WBGene00006364/WBGene00000802/WBGene00022069/WBGene00003772/WBGene00006747/WBGene000…	34	69	49.2754	cell junction assembly	2.10495	BP
	RNA phosphodiester bond hydrolysis, exonucleolytic	15/1647	22/6125	6.0656e-05	0.00542724	0.00514737	WBGene00015266/WBGene00022232/WBGene00013265/WBGene00020955/WBGene00000797/WBGene00010325/WBGene00001001/WBGene00000796/WBGene00018154/WBGene00018612/WBGene00007429/WBGene00019724/WBGene00018305/WBGene00009289/WBGene00001332	15	22	68.1818	RNA phosphodiester bond hydrolysis exonucleolytic	2.28841	BP	6125	1647	2.5356	1.34233		RNA splicing, via transesterification reactions with bulged adenosine as nucleophile	48/1204	150/6125	0.000195617	0.0113519	0.0103471	WBGene00022235/WBGene00010629/WBGene00004895/WBGene00006359/WBGene00004887/WBGene00001368/WBGene00004390/WBGene00015207/WBGene00006698/WBGene00014218/WBGene00001999/WBGene00019347/WBGene00004914/WBGene00013347/WBGene00004806/WBGene00008639/WBGene00004886/WBGene00008683/WBGene00004917/WBGene00001840/WBGene00004896/WBGene00004702/WBGene00004386/WBGene00021004/WBGene00020423/WBGene00017816/WBGene000…	48	150	32	RNA splicing via transesterification reactions with bulged adenosine as nucleophile	1.98518	BP	6125	1204	1.62791	0.703018		protein catabolic process	99/1685	260/6125	9.97397e-05	0.00944535	0.00814716	WBGene00013919/WBGene00000567/WBGene00001746/WBGene00004759/WBGene00003947/WBGene00021596/WBGene00003924/WBGene00006728/WBGene00016871/WBGene00008412/WBGene00003927/WBGene00004502/WBGene00016135/WBGene00006704/WBGene00022450/WBGene00003923/WBGene00006707/WBGene00016981/WBGene00004465/WBGene00003587/WBGene00004504/WBGene00004458/WBGene00000838/WBGene00000156/WBGene00006715/WBGene00003928/WBGene000…	99	260	38.0769	protein catabolic process	2.08899	BP
	RNA export from nucleus	21/1647	36/6125	6.6843e-05	0.00570896	0.00541457	WBGene00018156/WBGene00020172/WBGene00002080/WBGene00003803/WBGene00003799/WBGene00021311/WBGene00003790/WBGene00022192/WBGene00003797/WBGene00000121/WBGene00003801/WBGene00016171/WBGene00020284/WBGene00000120/WBGene00021789/WBGene00015329/WBGene00009341/WBGene00003788/WBGene00003791/WBGene00011319/WBGene00017642	21	36	58.3333	RNA export from nucleus	2.26644	BP	6125	1647	2.16935	1.11726		establishment of protein localization	102/1204	376/6125	0.000179632	0.0113519	0.0103471	WBGene00001662/WBGene00000166/WBGene00011972/WBGene00043064/WBGene00011775/WBGene00007215/WBGene00009559/WBGene00011807/WBGene00014938/WBGene00000894/WBGene00008164/WBGene00012371/WBGene00016606/WBGene00011054/WBGene00020246/WBGene00000407/WBGene00015176/WBGene00012193/WBGene00013345/WBGene00022119/WBGene00010040/WBGene00002074/WBGene00000160/WBGene00000164/WBGene00004279/WBGene00022773/WBGene000…	102	376	27.1277	establishment of protein localization	1.98518	BP	6125	1204	1.38004	0.464711		proteolysis involved in protein catabolic process	92/1685	240/6125	0.00013201	0.0119061	0.0102697	WBGene00013919/WBGene00000567/WBGene00001746/WBGene00004759/WBGene00003947/WBGene00021596/WBGene00003924/WBGene00006728/WBGene00016871/WBGene00008412/WBGene00003927/WBGene00004502/WBGene00016135/WBGene00006704/WBGene00022450/WBGene00003923/WBGene00006707/WBGene00016981/WBGene00004465/WBGene00003587/WBGene00004504/WBGene00004458/WBGene00000838/WBGene00006715/WBGene00003928/WBGene00003949/WBGene000…	92	240	38.3333	proteolysis involved in protein catabolic process	1.98844	BP
	sister chromatid segregation	41/1647	89/6125	7.2172e-05	0.00589616	0.00559211	WBGene00016202/WBGene00008878/WBGene00002231/WBGene00000143/WBGene00018238/WBGene00021560/WBGene00003132/WBGene00004775/WBGene00003210/WBGene00003799/WBGene00001831/WBGene00002068/WBGene00001583/WBGene00017269/WBGene00004873/WBGene00013209/WBGene00006381/WBGene00001085/WBGene00019953/WBGene00011501/WBGene00003134/WBGene00003789/WBGene00004738/WBGene00001281/WBGene00006540/WBGene00003806/WBGene000…	41	89	46.0674	sister chromatid segregation	2.25242	BP	6125	1647	1.71319	0.776688		vesicle-mediated transport	108/1204	402/6125	0.000175315	0.0113519	0.0103471	WBGene00002070/WBGene00004271/WBGene00004364/WBGene00000166/WBGene00011972/WBGene00043064/WBGene00011775/WBGene00004205/WBGene00006750/WBGene00014938/WBGene00000894/WBGene00011648/WBGene00022077/WBGene00012371/WBGene00017161/WBGene00003929/WBGene00016606/WBGene00004923/WBGene00000554/WBGene00008687/WBGene00020246/WBGene00006833/WBGene00004762/WBGene00015176/WBGene00021046/WBGene00022251/WBGene000…	108	402	26.8657	vesicle-mediated transport	1.98518	BP	6125	1204	1.36671	0.45071		macromolecule catabolic process	134/1685	373/6125	0.00015248	0.0131271	0.0113229	WBGene00013919/WBGene00000794/WBGene00000567/WBGene00001746/WBGene00004759/WBGene00003947/WBGene00021596/WBGene00003924/WBGene00006728/WBGene00016871/WBGene00008412/WBGene00003927/WBGene00008990/WBGene00004879/WBGene00004502/WBGene00021551/WBGene00016135/WBGene00006704/WBGene00022450/WBGene00003923/WBGene00006707/WBGene00016981/WBGene00013530/WBGene00004140/WBGene00004465/WBGene00003587/WBGene000…	134	373	35.9249	macromolecule catabolic process	1.94604	BP
	negative regulation of cell cycle process	31/1647	62/6125	8.2351e-05	0.00644742	0.00611495	WBGene00008878/WBGene00009507/WBGene00002231/WBGene00003657/WBGene00018923/WBGene00001831/WBGene00022750/WBGene00018721/WBGene00013209/WBGene00009127/WBGene00001865/WBGene00019953/WBGene00016944/WBGene00004808/WBGene00018016/WBGene00002042/WBGene00003009/WBGene00004738/WBGene00003183/WBGene00000382/WBGene00006988/WBGene00006571/WBGene00007028/WBGene00000836/WBGene00003405/WBGene00013223/WBGene000…	31	62	50	negative regulation of cell cycle process	2.21361	BP	6125	1647	1.85944	0.894869		negative regulation of cytoskeleton organization	17/1204	36/6125	0.000166735	0.0113519	0.0103471	WBGene00004807/WBGene00000231/WBGene00021758/WBGene00003989/WBGene00002219/WBGene00000293/WBGene00016616/WBGene00018187/WBGene00000292/WBGene00004951/WBGene00004121/WBGene00006769/WBGene00006823/WBGene00002978/WBGene00006803/WBGene00000424/WBGene00011637	17	36	47.2222	negative regulation of cytoskeleton organization	1.98518	BP	6125	1204	2.40229	1.26441		regulation of multicellular organismal process	144/1685	406/6125	0.000172298	0.0141884	0.0122383	WBGene00018572/WBGene00003020/WBGene00000187/WBGene00004874/WBGene00006786/WBGene00003003/WBGene00004363/WBGene00013042/WBGene00003792/WBGene00003175/WBGene00006763/WBGene00010259/WBGene00011904/WBGene00003368/WBGene00001077/WBGene00006745/WBGene00002089/WBGene00008140/WBGene00000958/WBGene00020506/WBGene00007529/WBGene00006707/WBGene00022073/WBGene00003367/WBGene00004140/WBGene00003914/WBGene000…	144	406	35.468	regulation of multicellular organismal process	1.91228	BP
	mitotic sister chromatid segregation	36/1647	77/6125	0.00013526	0.0099708	0.00945663	WBGene00016202/WBGene00008878/WBGene00002231/WBGene00000143/WBGene00018238/WBGene00003132/WBGene00004775/WBGene00003210/WBGene00003799/WBGene00001831/WBGene00002068/WBGene00001583/WBGene00017269/WBGene00004873/WBGene00013209/WBGene00006381/WBGene00001085/WBGene00011501/WBGene00003134/WBGene00003789/WBGene00004738/WBGene00001281/WBGene00006540/WBGene00003806/WBGene00011415/WBGene00006988/WBGene000…	36	77	46.7532	mitotic sister chromatid segregation	2.02426	BP	6125	1647	1.7387	0.798008		peptide biosynthetic process	94/1204	340/6125	0.000154969	0.0113519	0.0103471	WBGene00004189/WBGene00011449/WBGene00004679/WBGene00001233/WBGene00004425/WBGene00014015/WBGene00004485/WBGene00009771/WBGene00009189/WBGene00013678/WBGene00006617/WBGene00003026/WBGene00021634/WBGene00004409/WBGene00022580/WBGene00021508/WBGene00004456/WBGene00003582/WBGene00006968/WBGene00012932/WBGene00020499/WBGene00001226/WBGene00004498/WBGene00012343/WBGene00004408/WBGene00010905/WBGene000…	94	340	27.6471	peptide biosynthetic process	1.98518	BP	6125	1204	1.40646	0.492072		carbohydrate metabolic process	58/1685	139/6125	0.000180586	0.0142512	0.0122925	WBGene00013919/WBGene00012663/WBGene00003858/WBGene00022306/WBGene00006763/WBGene00018181/WBGene00012206/WBGene00019211/WBGene00015413/WBGene00011474/WBGene00012466/WBGene00013597/WBGene00000984/WBGene00021043/WBGene00015101/WBGene00020509/WBGene00018508/WBGene00022719/WBGene00010757/WBGene00000225/WBGene00019890/WBGene00006601/WBGene00001793/WBGene00009126/WBGene00022059/WBGene00001685/WBGene000…	58	139	41.7266	carbohydrate metabolic process	1.91036	BP
	RNA localization	29/1647	58/6125	0.00013886	0.0099708	0.00945663	WBGene00018156/WBGene00020172/WBGene00002080/WBGene00003210/WBGene00007118/WBGene00003803/WBGene00003799/WBGene00006477/WBGene00021311/WBGene00003790/WBGene00008940/WBGene00022192/WBGene00003797/WBGene00000121/WBGene00003801/WBGene00019862/WBGene00016171/WBGene00020284/WBGene00003806/WBGene00000120/WBGene00003804/WBGene00021789/WBGene00015329/WBGene00006489/WBGene00009341/WBGene00003788/WBGene000…	29	58	50	RNA localization	2.02426	BP	6125	1647	1.85944	0.894869		RNA splicing	57/1204	184/6125	0.000137858	0.0113519	0.0103471	WBGene00022235/WBGene00010629/WBGene00004895/WBGene00006359/WBGene00004887/WBGene00001368/WBGene00004390/WBGene00015207/WBGene00013703/WBGene00012343/WBGene00006698/WBGene00014218/WBGene00001999/WBGene00019347/WBGene00004914/WBGene00013347/WBGene00004806/WBGene00004387/WBGene00008639/WBGene00004886/WBGene00007111/WBGene00008683/WBGene00004917/WBGene00001840/WBGene00004896/WBGene00004355/WBGene000…	57	184	30.9783	RNA splicing	1.98518	BP	6125	1204	1.57593	0.656203		cell adhesion	36/1685	77/6125	0.000222762	0.0168765	0.0145569	WBGene00006942/WBGene00002243/WBGene00018304/WBGene00003482/WBGene00000832/WBGene00006826/WBGene00006921/WBGene00004047/WBGene00012796/WBGene00003931/WBGene00006771/WBGene00000396/WBGene00006406/WBGene00006836/WBGene00002632/WBGene00001194/WBGene00020800/WBGene00000942/WBGene00020160/WBGene00017184/WBGene00002175/WBGene00006365/WBGene00004729/WBGene00013683/WBGene00006875/WBGene00021362/WBGene000…	36	77	46.7532	cell adhesion	1.83693	BP
	regulation of cell cycle process	54/1647	129/6125	0.00014327	0.0099708	0.00945663	WBGene00008878/WBGene00009507/WBGene00002231/WBGene00000143/WBGene00003657/WBGene00003132/WBGene00003919/WBGene00018923/WBGene00004775/WBGene00003246/WBGene00006376/WBGene00003799/WBGene00001831/WBGene00001583/WBGene00010198/WBGene00022750/WBGene00018721/WBGene00003241/WBGene00003785/WBGene00013209/WBGene00009127/WBGene00001865/WBGene00002201/WBGene00019953/WBGene00016944/WBGene00004808/WBGene000…	54	129	41.8605	regulation of cell cycle process	2.02426	BP	6125	1647	1.55674	0.63853		cytoplasmic translation	23/1204	55/6125	0.000129667	0.0113519	0.0103471	WBGene00001233/WBGene00009189/WBGene00004409/WBGene00012932/WBGene00001226/WBGene00004408/WBGene00016493/WBGene00012037/WBGene00016113/WBGene00007111/WBGene00015346/WBGene00004445/WBGene00015703/WBGene00012126/WBGene00004427/WBGene00002083/WBGene00004450/WBGene00010560/WBGene00016496/WBGene00004440/WBGene00019543/WBGene00004495/WBGene00004497	23	55	41.8182	cytoplasmic translation	1.98518	BP	6125	1204	2.12738	1.08908		synaptic signaling	83/1685	216/6125	0.000254058	0.0185071	0.0159635	WBGene00018330/WBGene00021152/WBGene00004363/WBGene00008997/WBGene00006459/WBGene00006763/WBGene00006773/WBGene00010259/WBGene00003047/WBGene00022271/WBGene00001512/WBGene00017580/WBGene00000958/WBGene00020506/WBGene00002048/WBGene00022675/WBGene00001224/WBGene00003558/WBGene00001373/WBGene00013534/WBGene00009799/WBGene00001518/WBGene00006921/WBGene00006513/WBGene00000042/WBGene00003182/WBGene000…	83	216	38.4259	synaptic signaling	1.79687	BP
	cellular response to stress	166/1647	487/6125	0.00015604	0.0104714	0.00993137	WBGene00010476/WBGene00021626/WBGene00010439/WBGene00020296/WBGene00006524/WBGene00015295/WBGene00008403/WBGene00003970/WBGene00009507/WBGene00000097/WBGene00003955/WBGene00012920/WBGene00000803/WBGene00017381/WBGene00007784/WBGene00012659/WBGene00007918/WBGene00013924/WBGene00007464/WBGene00006944/WBGene00000664/WBGene00018923/WBGene00013591/WBGene00003246/WBGene00003036/WBGene00006739/WBGene000…	166	487	34.0862	cellular response to stress	2.00299	BP	6125	1647	1.26763	0.342131		regulation of actin filament length	15/1204	31/6125	0.000288482	0.0144787	0.0131971	WBGene00302980/WBGene00003989/WBGene00000293/WBGene00000201/WBGene00016616/WBGene00018187/WBGene00001579/WBGene00000292/WBGene00021170/WBGene00004951/WBGene00019944/WBGene00006823/WBGene00002978/WBGene00006803/WBGene00000204	15	31	48.3871	regulation of actin filament length	1.87952	BP	6125	1204	2.46155	1.29957		positive regulation of nervous system development	21/1685	38/6125	0.000274275	0.0192399	0.0165955	WBGene00003368/WBGene00006745/WBGene00000254/WBGene00001008/WBGene00006746/WBGene00007007/WBGene00004047/WBGene00011953/WBGene00010664/WBGene00000548/WBGene00001189/WBGene00003374/WBGene00006970/WBGene00006805/WBGene00001172/WBGene00004732/WBGene00015704/WBGene00000403/WBGene00006776/WBGene00000898/WBGene00004457	21	38	55.2632	positive regulation of nervous system development	1.78001	BP
	negative regulation of cell cycle	32/1647	67/6125	0.00019242	0.0124673	0.0118244	WBGene00008878/WBGene00009507/WBGene00002231/WBGene00003657/WBGene00017776/WBGene00018923/WBGene00001831/WBGene00022750/WBGene00018721/WBGene00013209/WBGene00009127/WBGene00001865/WBGene00019953/WBGene00016944/WBGene00004808/WBGene00018016/WBGene00002042/WBGene00003009/WBGene00004738/WBGene00003183/WBGene00000382/WBGene00006988/WBGene00006571/WBGene00007028/WBGene00000836/WBGene00003405/WBGene000…	32	67	47.7612	negative regulation of cell cycle	1.92722	BP	6125	1647	1.77618	0.82878		regulation of actin polymerization or depolymerization	15/1204	31/6125	0.000288482	0.0144787	0.0131971	WBGene00302980/WBGene00003989/WBGene00000293/WBGene00000201/WBGene00016616/WBGene00018187/WBGene00001579/WBGene00000292/WBGene00021170/WBGene00004951/WBGene00019944/WBGene00006823/WBGene00002978/WBGene00006803/WBGene00000204	15	31	48.3871	regulation of actin polymerization or depolymerization	1.87952	BP	6125	1204	2.46155	1.29957		axonogenesis	57/1685	139/6125	0.000352148	0.0238203	0.0205464	WBGene00006942/WBGene00006786/WBGene00002243/WBGene00006773/WBGene00000149/WBGene00003368/WBGene00006745/WBGene00002048/WBGene00004140/WBGene00006780/WBGene00001008/WBGene00006746/WBGene00010556/WBGene00002203/WBGene00006767/WBGene00007007/WBGene00004749/WBGene00004047/WBGene00003068/WBGene00003911/WBGene00011953/WBGene00010664/WBGene00005077/WBGene00016104/WBGene00010160/WBGene00020800/WBGene000…	57	139	41.0072	axonogenesis	1.68727	BP
	mitotic DNA integrity checkpoint signaling	12/1647	17/6125	0.00020932	0.0128396	0.0121775	WBGene00009507/WBGene00018923/WBGene00022750/WBGene00018721/WBGene00009127/WBGene00018016/WBGene00002042/WBGene00000382/WBGene00003405/WBGene00011411/WBGene00006993/WBGene00001997	12	17	70.5882	mitotic DNA integrity checkpoint signaling	1.91444	BP	6125	1647	2.62509	1.39237		ATP biosynthetic process	12/1204	22/6125	0.000286595	0.0144787	0.0131971	WBGene00000230/WBGene00020275/WBGene00000371/WBGene00000206/WBGene00000869/WBGene00006919/WBGene00000207/WBGene00022089/WBGene00013025/WBGene00010419/WBGene00011015/WBGene00022336	12	22	54.5455	ATP biosynthetic process	1.87952	BP	6125	1204	2.77484	1.47241		mitochondrial electron transport, NADH to ubiquinone	14/1685	22/6125	0.000419952	0.025369	0.0218822	WBGene00003831/WBGene00020636/WBGene00021562/WBGene00001520/WBGene00007880/WBGene00020417/WBGene00009051/WBGene00013406/WBGene00016393/WBGene00009740/WBGene00012376/WBGene00009294/WBGene00021849/WBGene00014086	14	22	63.6364	mitochondrial electron transport NADH to ubiquinone	1.65991	BP
	snRNA metabolic process	16/1647	26/6125	0.00021183	0.0128396	0.0121775	WBGene00022232/WBGene00014124/WBGene00013265/WBGene00010478/WBGene00255594/WBGene00015499/WBGene00010325/WBGene00012964/WBGene00000796/WBGene00018154/WBGene00012469/WBGene00018305/WBGene00009289/WBGene00008361/WBGene00012234/WBGene00013075	16	26	61.5385	snRNA metabolic process	1.91444	BP	6125	1647	2.28854	1.19443		actin filament polymerization	16/1204	34/6125	0.000272377	0.0144787	0.0131971	WBGene00302980/WBGene00003989/WBGene00000293/WBGene00000201/WBGene00016616/WBGene00018187/WBGene00001579/WBGene00000292/WBGene00020553/WBGene00021170/WBGene00004951/WBGene00019944/WBGene00006823/WBGene00002978/WBGene00006803/WBGene00000204	16	34	47.0588	actin filament polymerization	1.87952	BP	6125	1204	2.39398	1.25941		mRNA metabolic process	110/1685	304/6125	0.000436695	0.025369	0.0218822	WBGene00010233/WBGene00003081/WBGene00015347/WBGene00004703/WBGene00015143/WBGene00016624/WBGene00017085/WBGene00016837/WBGene00004315/WBGene00021901/WBGene00004016/WBGene00008990/WBGene00004879/WBGene00021551/WBGene00011308/WBGene00194706/WBGene00013530/WBGene00003080/WBGene00003392/WBGene00018391/WBGene00002957/WBGene00014115/WBGene00001008/WBGene00004706/WBGene00018967/WBGene00003393/WBGene000…	110	304	36.1842	mRNA metabolic process	1.65991	BP
	nuclear export	27/1647	54/6125	0.00023444	0.0129565	0.0122884	WBGene00018156/WBGene00020172/WBGene00002080/WBGene00012030/WBGene00003803/WBGene00007617/WBGene00003799/WBGene00012714/WBGene00011944/WBGene00022087/WBGene00021311/WBGene00003790/WBGene00022192/WBGene00003797/WBGene00000121/WBGene00003801/WBGene00016171/WBGene00020284/WBGene00000120/WBGene00021789/WBGene00015329/WBGene00009341/WBGene00003788/WBGene00003791/WBGene00011319/WBGene00017642/WBGene000…	27	54	50	nuclear export	1.91051	BP	6125	1647	1.85944	0.894869		protein folding	35/1204	101/6125	0.000263012	0.0144787	0.0131971	WBGene00001358/WBGene00009691/WBGene00001427/WBGene00044609/WBGene00001031/WBGene00019503/WBGene00018071/WBGene00021475/WBGene00000884/WBGene00001426/WBGene00009664/WBGene00001568/WBGene00020679/WBGene00022773/WBGene00000889/WBGene00018723/WBGene00000377/WBGene00019607/WBGene00003964/WBGene00019220/WBGene00003963/WBGene00007107/WBGene00000887/WBGene00001029/WBGene00020391/WBGene00008690/WBGene000…	35	101	34.6535	protein folding	1.87952	BP	6125	1204	1.76289	0.817946		cell morphogenesis involved in differentiation	64/1685	161/6125	0.000439348	0.025369	0.0218822	WBGene00006942/WBGene00006786/WBGene00002243/WBGene00018304/WBGene00006773/WBGene00000149/WBGene00003368/WBGene00006745/WBGene00002048/WBGene00006826/WBGene00004140/WBGene00006780/WBGene00001008/WBGene00006746/WBGene00010556/WBGene00002203/WBGene00006767/WBGene00007007/WBGene00004749/WBGene00004047/WBGene00003068/WBGene00003911/WBGene00011953/WBGene00010664/WBGene00003931/WBGene00005077/WBGene000…	64	161	39.7516	cell morphogenesis involved in differentiation	1.65991	BP
	regulation of mitotic cell cycle	34/1647	73/6125	0.00022582	0.0129565	0.0122884	WBGene00009507/WBGene00002231/WBGene00003657/WBGene00003132/WBGene00018923/WBGene00003799/WBGene00003787/WBGene00001583/WBGene00010198/WBGene00022750/WBGene00013765/WBGene00018721/WBGene00013209/WBGene00009127/WBGene00016944/WBGene00018016/WBGene00002042/WBGene00004178/WBGene00003134/WBGene00003789/WBGene00001281/WBGene00001210/WBGene00006540/WBGene00000382/WBGene00006392/WBGene00006988/WBGene000…	34	73	46.5753	regulation of mitotic cell cycle	1.91051	BP	6125	1647	1.73208	0.792508		proton motive force-driven ATP synthesis	11/1204	20/6125	0.000470659	0.0230004	0.0209645	WBGene00000230/WBGene00020275/WBGene00000371/WBGene00000206/WBGene00000869/WBGene00000207/WBGene00022089/WBGene00013025/WBGene00010419/WBGene00011015/WBGene00022336	11	20	55	proton motive force-driven ATP synthesis	1.67851	BP	6125	1204	2.79797	1.48438		axon development	63/1685	158/6125	0.000440652	0.025369	0.0218822	WBGene00006942/WBGene00006786/WBGene00002243/WBGene00006773/WBGene00000149/WBGene00003368/WBGene00006745/WBGene00002048/WBGene00004140/WBGene00006780/WBGene00001008/WBGene00006746/WBGene00010556/WBGene00002203/WBGene00003000/WBGene00006767/WBGene00007007/WBGene00004749/WBGene00004047/WBGene00003068/WBGene00003911/WBGene00011953/WBGene00002178/WBGene00010664/WBGene00006468/WBGene00005077/WBGene000…	63	158	39.8734	axon development	1.65991	BP
	rRNA 3'-end processing	9/1647	1543456	0.00022938	0.0129565	0.0122884	WBGene00022232/WBGene00000797/WBGene00010325/WBGene00000796/WBGene00018154/WBGene00019724/WBGene00018305/WBGene00009289/WBGene00001332	9	11	81.8182	rRNA 3'-end processing	1.91051	BP	6125	1647	3.04272	1.60536		negative regulation of actin filament depolymerization	8/1204	12/6125	0.000506263	0.0241059	0.0219722	WBGene00000293/WBGene00016616/WBGene00018187/WBGene00000292/WBGene00004951/WBGene00006823/WBGene00002978/WBGene00006803	8	12	66.6667	negative regulation of actin filament depolymerization	1.65813	BP	6125	1204	3.39147	1.76191		locomotion	142/1685	407/6125	0.000442015	0.025369	0.0218822	WBGene00008443/WBGene00006942/WBGene00006786/WBGene00002243/WBGene00016601/WBGene00006811/WBGene00001746/WBGene00013042/WBGene00001445/WBGene00006763/WBGene00000832/WBGene00010259/WBGene00011904/WBGene00003047/WBGene00006745/WBGene00006794/WBGene00003478/WBGene00000958/WBGene00006777/WBGene00020506/WBGene00020114/WBGene00002048/WBGene00006826/WBGene00004140/WBGene00003558/WBGene00006780/WBGene000…	142	407	34.8894	locomotion	1.65991	BP
	RNA phosphodiester bond hydrolysis	36/1647	79/6125	0.00025617	0.0137526	0.0130434	WBGene00015266/WBGene00022232/WBGene00302968/WBGene00013265/WBGene00007617/WBGene00013176/WBGene00020955/WBGene00000797/WBGene00010325/WBGene00022021/WBGene00013143/WBGene00013231/WBGene00001001/WBGene00019264/WBGene00011663/WBGene00012964/WBGene00000796/WBGene00004383/WBGene00018154/WBGene00013373/WBGene00018612/WBGene00007429/WBGene00011664/WBGene00000939/WBGene00013107/WBGene00000937/WBGene000…	36	79	45.5696	RNA phosphodiester bond hydrolysis	1.88461	BP	6125	1647	1.69468	0.761014		intracellular transport	120/1204	470/6125	0.000718227	0.0333437	0.0303924	WBGene00002070/WBGene00004271/WBGene00001662/WBGene00011972/WBGene00043064/WBGene00011775/WBGene00001007/WBGene00007215/WBGene00011807/WBGene00016793/WBGene00011648/WBGene00008164/WBGene00012371/WBGene00016606/WBGene00020246/WBGene00000407/WBGene00015176/WBGene00021046/WBGene00022251/WBGene00012193/WBGene00013345/WBGene00003052/WBGene00022119/WBGene00010040/WBGene00022027/WBGene00002074/WBGene000…	120	470	25.5319	intracellular transport	1.51724	BP	6125	1204	1.29886	0.377248		regulation of neuron projection development	39/1685	88/6125	0.00048767	0.0271661	0.0234323	WBGene00002243/WBGene00006773/WBGene00003368/WBGene00006745/WBGene00002048/WBGene00004140/WBGene00006780/WBGene00001008/WBGene00006746/WBGene00002203/WBGene00006767/WBGene00007007/WBGene00004047/WBGene00003911/WBGene00011953/WBGene00002178/WBGene00010664/WBGene00000366/WBGene00016104/WBGene00010160/WBGene00004267/WBGene00006743/WBGene00003374/WBGene00006970/WBGene00006805/WBGene00004729/WBGene000…	39	88	44.3182	regulation of neuron projection development	1.63018	BP
	RNA methylation	25/1647	49/6125	0.00026517	0.0138404	0.0131267	WBGene00012192/WBGene00009557/WBGene00008008/WBGene00020498/WBGene00014120/WBGene00006447/WBGene00009770/WBGene00012205/WBGene00008455/WBGene00015450/WBGene00006613/WBGene00012652/WBGene00012469/WBGene00015524/WBGene00010846/WBGene00020189/WBGene00009944/WBGene00021476/WBGene00009352/WBGene00021073/WBGene00013151/WBGene00022361/WBGene00021686/WBGene00194707/WBGene00009131	25	49	51.0204	RNA methylation	1.88184	BP	6125	1647	1.89739	0.924016		cell development	106/1204	408/6125	0.0007676	0.0347667	0.0316894	WBGene00004271/WBGene00003915/WBGene00002029/WBGene00006888/WBGene00004895/WBGene00004887/WBGene00006808/WBGene00001368/WBGene00003930/WBGene00003186/WBGene00001007/WBGene00003026/WBGene00302980/WBGene00006868/WBGene00003030/WBGene00000231/WBGene00004357/WBGene00004014/WBGene00002989/WBGene00003929/WBGene00006923/WBGene00000407/WBGene00001499/WBGene00000837/WBGene00018187/WBGene00003052/WBGene000…	106	408	25.9804	cell development	1.49909	BP	6125	1204	1.32168	0.40237		anterograde trans-synaptic signaling	80/1685	211/6125	0.000531616	0.027213	0.0234728	WBGene00018330/WBGene00021152/WBGene00004363/WBGene00008997/WBGene00006459/WBGene00006763/WBGene00006773/WBGene00010259/WBGene00003047/WBGene00022271/WBGene00001512/WBGene00017580/WBGene00000958/WBGene00020506/WBGene00002048/WBGene00022675/WBGene00001224/WBGene00003558/WBGene00001373/WBGene00013534/WBGene00009799/WBGene00001518/WBGene00006921/WBGene00006513/WBGene00000042/WBGene00003182/WBGene000…	80	211	37.9147	anterograde trans-synaptic signaling	1.62944	BP
	nuclear chromosome segregation	50/1647	120/6125	0.00028561	0.0145042	0.0137562	WBGene00016202/WBGene00008878/WBGene00004324/WBGene00002231/WBGene00000143/WBGene00018238/WBGene00021560/WBGene00003132/WBGene00018923/WBGene00004775/WBGene00003210/WBGene00006376/WBGene00003799/WBGene00001831/WBGene00002068/WBGene00001583/WBGene00022694/WBGene00000467/WBGene00017269/WBGene00004873/WBGene00013209/WBGene00006381/WBGene00001865/WBGene00001085/WBGene00019953/WBGene00011501/WBGene000…	50	120	41.6667	nuclear chromosome segregation	1.8615	BP	6125	1647	1.54953	0.631835		protein peptidyl-prolyl isomerization	12/1204	24/6125	0.00081087	0.0350183	0.0319187	WBGene00001427/WBGene00000892/WBGene00000884/WBGene00001426/WBGene00022185/WBGene00000891/WBGene00000889/WBGene00000887/WBGene00000880/WBGene00000882/WBGene00012996/WBGene00000890	12	24	50	protein peptidyl-prolyl isomerization	1.49595	BP	6125	1204	2.5436	1.34687		trans-synaptic signaling	80/1685	211/6125	0.000531616	0.027213	0.0234728	WBGene00018330/WBGene00021152/WBGene00004363/WBGene00008997/WBGene00006459/WBGene00006763/WBGene00006773/WBGene00010259/WBGene00003047/WBGene00022271/WBGene00001512/WBGene00017580/WBGene00000958/WBGene00020506/WBGene00002048/WBGene00022675/WBGene00001224/WBGene00003558/WBGene00001373/WBGene00013534/WBGene00009799/WBGene00001518/WBGene00006921/WBGene00006513/WBGene00000042/WBGene00003182/WBGene000…	80	211	37.9147	trans-synaptic signaling	1.62944	BP
	DNA integrity checkpoint signaling	17/1647	29/6125	0.0003077	0.0152149	0.0144303	WBGene00009507/WBGene00018923/WBGene00022750/WBGene00018721/WBGene00009127/WBGene00001865/WBGene00016944/WBGene00018016/WBGene00002042/WBGene00004738/WBGene00000382/WBGene00006571/WBGene00007028/WBGene00003405/WBGene00011411/WBGene00006993/WBGene00001997	17	29	58.6207	DNA integrity checkpoint signaling	1.84073	BP	6125	1647	2.18003	1.12435		negative regulation of protein polymerization	12/1204	24/6125	0.00081087	0.0350183	0.0319187	WBGene00000231/WBGene00003989/WBGene00002219/WBGene00000293/WBGene00016616/WBGene00018187/WBGene00000292/WBGene00004951/WBGene00006769/WBGene00006823/WBGene00006803/WBGene00000424	12	24	50	negative regulation of protein polymerization	1.49595	BP	6125	1204	2.5436	1.34687		chemical synaptic transmission	80/1685	211/6125	0.000531616	0.027213	0.0234728	WBGene00018330/WBGene00021152/WBGene00004363/WBGene00008997/WBGene00006459/WBGene00006763/WBGene00006773/WBGene00010259/WBGene00003047/WBGene00022271/WBGene00001512/WBGene00017580/WBGene00000958/WBGene00020506/WBGene00002048/WBGene00022675/WBGene00001224/WBGene00003558/WBGene00001373/WBGene00013534/WBGene00009799/WBGene00001518/WBGene00006921/WBGene00006513/WBGene00000042/WBGene00003182/WBGene000…	80	211	37.9147	chemical synaptic transmission	1.62944	BP
	nucleic acid transport	27/1647	55/6125	0.000344	0.0157651	0.0149522	WBGene00018156/WBGene00020172/WBGene00002080/WBGene00003210/WBGene00007118/WBGene00003803/WBGene00003799/WBGene00006477/WBGene00021311/WBGene00003790/WBGene00022192/WBGene00003797/WBGene00000121/WBGene00003801/WBGene00019862/WBGene00016171/WBGene00020284/WBGene00003806/WBGene00000120/WBGene00003804/WBGene00021789/WBGene00015329/WBGene00009341/WBGene00003788/WBGene00003791/WBGene00011319/WBGene000…	27	55	49.0909	nucleic acid transport	1.8253	BP	6125	1647	1.82563	0.868397		mitochondrion organization	45/1204	147/6125	0.000897595	0.0378826	0.0345295	WBGene00001662/WBGene00016391/WBGene00003930/WBGene00007215/WBGene00009559/WBGene00019333/WBGene00008164/WBGene00004014/WBGene00022380/WBGene00010721/WBGene00003929/WBGene00020937/WBGene00011528/WBGene00020511/WBGene00013694/WBGene00014227/WBGene00022773/WBGene00016120/WBGene00019900/WBGene00013807/WBGene00009745/WBGene00000182/WBGene00011146/WBGene00018723/WBGene00001036/WBGene00011859/WBGene000…	45	147	30.6122	mitochondrion organization	1.46181	BP	6125	1204	1.55731	0.639055		regulation of neurotransmitter transport	17/1685	30/6125	0.000712306	0.0345925	0.029838	WBGene00006763/WBGene00022271/WBGene00002048/WBGene00006921/WBGene00003182/WBGene00006757/WBGene00015327/WBGene00001189/WBGene00004921/WBGene00006805/WBGene00000086/WBGene00001172/WBGene00002991/WBGene00006768/WBGene00006594/WBGene00006306/WBGene00004830	17	30	56.6667	regulation of neurotransmitter transport	1.52523	BP
	RNA transport	27/1647	55/6125	0.000344	0.0157651	0.0149522	WBGene00018156/WBGene00020172/WBGene00002080/WBGene00003210/WBGene00007118/WBGene00003803/WBGene00003799/WBGene00006477/WBGene00021311/WBGene00003790/WBGene00022192/WBGene00003797/WBGene00000121/WBGene00003801/WBGene00019862/WBGene00016171/WBGene00020284/WBGene00003806/WBGene00000120/WBGene00003804/WBGene00021789/WBGene00015329/WBGene00009341/WBGene00003788/WBGene00003791/WBGene00011319/WBGene000…	27	55	49.0909	RNA transport	1.8253	BP	6125	1647	1.82563	0.868397		monocarboxylic acid biosynthetic process	15/1204	34/6125	0.000983733	0.0405954	0.0370022	WBGene00018151/WBGene00012713/WBGene00014054/WBGene00001393/WBGene00012375/WBGene00006518/WBGene00008667/WBGene00002210/WBGene00000988/WBGene00007363/WBGene00004076/WBGene00012131/WBGene00000198/WBGene00001240/WBGene00011353	15	34	44.1176	monocarboxylic acid biosynthetic process	1.43177	BP	6125	1204	2.24436	1.1663		regulation of neurotransmitter secretion	17/1685	30/6125	0.000712306	0.0345925	0.029838	WBGene00006763/WBGene00022271/WBGene00002048/WBGene00006921/WBGene00003182/WBGene00006757/WBGene00015327/WBGene00001189/WBGene00004921/WBGene00006805/WBGene00000086/WBGene00001172/WBGene00002991/WBGene00006768/WBGene00006594/WBGene00006306/WBGene00004830	17	30	56.6667	regulation of neurotransmitter secretion	1.52523	BP
	establishment of RNA localization	27/1647	55/6125	0.000344	0.0157651	0.0149522	WBGene00018156/WBGene00020172/WBGene00002080/WBGene00003210/WBGene00007118/WBGene00003803/WBGene00003799/WBGene00006477/WBGene00021311/WBGene00003790/WBGene00022192/WBGene00003797/WBGene00000121/WBGene00003801/WBGene00019862/WBGene00016171/WBGene00020284/WBGene00003806/WBGene00000120/WBGene00003804/WBGene00021789/WBGene00015329/WBGene00009341/WBGene00003788/WBGene00003791/WBGene00011319/WBGene000…	27	55	49.0909	establishment of RNA localization	1.8253	BP	6125	1647	1.82563	0.868397		peptidyl-proline modification	13/1204	28/6125	0.00119517	0.0482487	0.043978	WBGene00001427/WBGene00000892/WBGene00000884/WBGene00001426/WBGene00022185/WBGene00000891/WBGene00000889/WBGene00003963/WBGene00000887/WBGene00000880/WBGene00000882/WBGene00012996/WBGene00000890	13	28	46.4286	peptidyl-proline modification	1.35676	BP	6125	1204	2.36192	1.23996		cellular homeostasis	48/1685	116/6125	0.000791696	0.0374868	0.0323345	WBGene00015553/WBGene00006910/WBGene00022306/WBGene00006826/WBGene00006615/WBGene00000834/WBGene00008345/WBGene00000040/WBGene00006921/WBGene00006787/WBGene00012885/WBGene00022473/WBGene00017852/WBGene00021043/WBGene00006062/WBGene00003931/WBGene00000393/WBGene00006601/WBGene00022010/WBGene00004313/WBGene00019205/WBGene00010160/WBGene00000846/WBGene00017350/WBGene00014204/WBGene00012543/WBGene000…	48	116	41.3793	cellular homeostasis	1.49033	BP
	organelle fission	67/1647	173/6125	0.00038435	0.0164137	0.0155673	WBGene00016202/WBGene00008878/WBGene00004324/WBGene00002231/WBGene00000143/WBGene00018238/WBGene00021560/WBGene00003132/WBGene00018923/WBGene00004775/WBGene00003210/WBGene00019941/WBGene00006376/WBGene00077690/WBGene00010913/WBGene00003799/WBGene00002214/WBGene00001831/WBGene00002068/WBGene00004297/WBGene00001583/WBGene00010198/WBGene00022694/WBGene00000467/WBGene00017269/WBGene00004873/WBGene000…	67	173	38.7283	organelle fission	1.80779	BP	6125	1647	1.44026	0.52633		negative regulation of protein-containing complex disassembly	9/1204	16/6125	0.00127593	0.0493625	0.0449933	WBGene00000293/WBGene00016616/WBGene00018187/WBGene00000292/WBGene00004951/WBGene00004121/WBGene00006823/WBGene00002978/WBGene00006803	9	16	56.25	negative regulation of protein-containing complex disassembly	1.34685	BP	6125	1204	2.86156	1.5168		negative regulation of Wnt signaling pathway	9/1685	12/6125	0.00083853	0.038736	0.033412	WBGene00001746/WBGene00006773/WBGene00000156/WBGene00002202/WBGene00004202/WBGene00022069/WBGene00008095/WBGene00023404/WBGene00003238	9	12	75	negative regulation of Wnt signaling pathway	1.4761	BP
	nuclear transport	38/1647	86/6125	0.00037752	0.0164137	0.0155673	WBGene00018156/WBGene00020172/WBGene00002080/WBGene00012030/WBGene00003803/WBGene00007617/WBGene00006739/WBGene00002077/WBGene00003799/WBGene00003787/WBGene00012714/WBGene00007047/WBGene00011944/WBGene00022087/WBGene00021311/WBGene00003790/WBGene00022192/WBGene00003797/WBGene00000121/WBGene00003801/WBGene00019862/WBGene00003789/WBGene00016171/WBGene00020284/WBGene00003806/WBGene00000120/WBGene000…	38	86	44.186	nuclear transport	1.80779	BP	6125	1647	1.64323	0.716532		negative regulation of protein depolymerization	9/1204	16/6125	0.00127593	0.0493625	0.0449933	WBGene00000293/WBGene00016616/WBGene00018187/WBGene00000292/WBGene00004951/WBGene00004121/WBGene00006823/WBGene00002978/WBGene00006803	9	16	56.25	negative regulation of protein depolymerization	1.34685	BP	6125	1204	2.86156	1.5168		modulation of chemical synaptic transmission	35/1685	79/6125	0.00093944	0.0399771	0.0344826	WBGene00018330/WBGene00021152/WBGene00004363/WBGene00006763/WBGene00022271/WBGene00002048/WBGene00022675/WBGene00003558/WBGene00001518/WBGene00006921/WBGene00003182/WBGene00006757/WBGene00015327/WBGene00006809/WBGene00001189/WBGene00004921/WBGene00019205/WBGene00004267/WBGene00021528/WBGene00006805/WBGene00000086/WBGene00001172/WBGene00002991/WBGene00020970/WBGene00003233/WBGene00006768/WBGene000…	35	79	44.3038	modulation of chemical synaptic transmission	1.4624	BP
	nucleocytoplasmic transport	38/1647	86/6125	0.00037752	0.0164137	0.0155673	WBGene00018156/WBGene00020172/WBGene00002080/WBGene00012030/WBGene00003803/WBGene00007617/WBGene00006739/WBGene00002077/WBGene00003799/WBGene00003787/WBGene00012714/WBGene00007047/WBGene00011944/WBGene00022087/WBGene00021311/WBGene00003790/WBGene00022192/WBGene00003797/WBGene00000121/WBGene00003801/WBGene00019862/WBGene00003789/WBGene00016171/WBGene00020284/WBGene00003806/WBGene00000120/WBGene000…	38	86	44.186	nucleocytoplasmic transport	1.80779	BP	6125	1647	1.64323	0.716532		regulation of protein depolymerization	10/1204	19/6125	0.00134864	0.050092	0.0456582	WBGene00000293/WBGene00016616/WBGene00018187/WBGene00016045/WBGene00000292/WBGene00004951/WBGene00004121/WBGene00006823/WBGene00002978/WBGene00006803	10	19	52.6316	regulation of protein depolymerization	1.34048	BP	6125	1204	2.67748	1.42088		regulation of trans-synaptic signaling	35/1685	79/6125	0.00093944	0.0399771	0.0344826	WBGene00018330/WBGene00021152/WBGene00004363/WBGene00006763/WBGene00022271/WBGene00002048/WBGene00022675/WBGene00003558/WBGene00001518/WBGene00006921/WBGene00003182/WBGene00006757/WBGene00015327/WBGene00006809/WBGene00001189/WBGene00004921/WBGene00019205/WBGene00004267/WBGene00021528/WBGene00006805/WBGene00000086/WBGene00001172/WBGene00002991/WBGene00020970/WBGene00003233/WBGene00006768/WBGene000…	35	79	44.3038	regulation of trans-synaptic signaling	1.4624	BP
	cleavage involved in rRNA processing	15/1647	25/6125	0.00049492	0.0206656	0.0196	WBGene00022232/WBGene00007617/WBGene00000797/WBGene00010325/WBGene00022021/WBGene00013143/WBGene00012964/WBGene00000796/WBGene00018154/WBGene00019724/WBGene00020705/WBGene00018305/WBGene00009289/WBGene00022852/WBGene00001332	15	25	60	cleavage involved in rRNA processing	1.70775	BP	6125	1647	2.23133	1.1579		actin cytoskeleton organization	48/1204	162/6125	0.00134874	0.050092	0.0456582	WBGene00003930/WBGene00302980/WBGene00004357/WBGene00015697/WBGene00021758/WBGene00003989/WBGene00003929/WBGene00000293/WBGene00000201/WBGene00016616/WBGene00000390/WBGene00018187/WBGene00010040/WBGene00022425/WBGene00001579/WBGene00000294/WBGene00000066/WBGene00000292/WBGene00000063/WBGene00020553/WBGene00022048/WBGene00021170/WBGene00000426/WBGene00004951/WBGene00003934/WBGene00001115/WBGene000…	48	162	29.6296	actin cytoskeleton organization	1.34048	BP	6125	1204	1.50732	0.591987		regulation of neurotransmitter levels	30/1685	65/6125	0.000949757	0.0399771	0.0344826	WBGene00006763/WBGene00006773/WBGene00010259/WBGene00003387/WBGene00022271/WBGene00002048/WBGene00006921/WBGene00003182/WBGene00000481/WBGene00006757/WBGene00006767/WBGene00015327/WBGene00001189/WBGene00004921/WBGene00000295/WBGene00004922/WBGene00004316/WBGene00004897/WBGene00006805/WBGene00000086/WBGene00001172/WBGene00002991/WBGene00000037/WBGene00006752/WBGene00006768/WBGene00006594/WBGene000…	30	65	46.1538	regulation of neurotransmitter levels	1.4624	BP
	maturation of 5.8S rRNA	17/1647	30/6125	0.00053348	0.0217913	0.0206676	WBGene00022232/WBGene00012978/WBGene00007617/WBGene00000797/WBGene00010325/WBGene00012351/WBGene00000796/WBGene00018154/WBGene00019724/WBGene00018893/WBGene00018305/WBGene00017916/WBGene00009289/WBGene00018762/WBGene00021785/WBGene00020273/WBGene00001332	17	30	56.6667	maturation of 5.8S rRNA	1.68471	BP	6125	1647	2.10737	1.07544		actin filament capping	7/1204	11/6125	0.00174821	0.0636556	0.0580212	WBGene00000293/WBGene00016616/WBGene00018187/WBGene00000292/WBGene00004951/WBGene00006823/WBGene00006803	7	11	63.6364	actin filament capping	1.23641	BP	6125	1204	3.23732	1.6948		axon guidance	45/1685	108/6125	0.000958999	0.0399771	0.0344826	WBGene00006942/WBGene00006786/WBGene00002243/WBGene00006745/WBGene00002048/WBGene00004140/WBGene00006780/WBGene00001008/WBGene00006746/WBGene00010556/WBGene00006767/WBGene00007007/WBGene00004749/WBGene00004047/WBGene00003068/WBGene00003911/WBGene00005077/WBGene00016104/WBGene00020800/WBGene00004267/WBGene00000527/WBGene00006743/WBGene00006970/WBGene00006805/WBGene00017184/WBGene00004729/WBGene000…	45	108	41.6667	axon guidance	1.4624	BP
	small regulatory ncRNA 3'-end processing	11/1647	16/6125	0.00055868	0.0223354	0.0211837	WBGene00022232/WBGene00010478/WBGene00000797/WBGene00010325/WBGene00000796/WBGene00018154/WBGene00015524/WBGene00019724/WBGene00018305/WBGene00009289/WBGene00001332	11	16	68.75	small regulatory ncRNA 3'-end processing	1.674	BP	6125	1647	2.55673	1.3543		negative regulation of protein-containing complex assembly	12/1204	26/6125	0.00196212	0.0700704	0.0638683	WBGene00000231/WBGene00003989/WBGene00002219/WBGene00000293/WBGene00016616/WBGene00018187/WBGene00000292/WBGene00004951/WBGene00006769/WBGene00006823/WBGene00006803/WBGene00000424	12	26	46.1538	negative regulation of protein-containing complex assembly	1.19471	BP	6125	1204	2.34794	1.2314		dicarboxylic acid metabolic process	13/1685	21/6125	0.000991662	0.0399771	0.0344826	WBGene00018491/WBGene00015814/WBGene00001503/WBGene00014095/WBGene00007234/WBGene00009139/WBGene00000112/WBGene00012326/WBGene00003162/WBGene00016326/WBGene00003214/WBGene00007974/WBGene00022104	13	21	61.9048	dicarboxylic acid metabolic process	1.4624	BP
	methylation	50/1647	123/6125	0.00057181	0.0223841	0.0212298	WBGene00020296/WBGene00021515/WBGene00012192/WBGene00009557/WBGene00000765/WBGene00003222/WBGene00008206/WBGene00004745/WBGene00007194/WBGene00012658/WBGene00008008/WBGene00020498/WBGene00017919/WBGene00014120/WBGene00006447/WBGene00009770/WBGene00012205/WBGene00008455/WBGene00015450/WBGene00006613/WBGene00017765/WBGene00007991/WBGene00003220/WBGene00017683/WBGene00012652/WBGene00016591/WBGene000…	50	123	40.6504	methylation	1.67305	BP	6125	1647	1.51174	0.596211		actin filament-based process	48/1204	165/6125	0.00205857	0.0711415	0.0648446	WBGene00003930/WBGene00302980/WBGene00004357/WBGene00015697/WBGene00021758/WBGene00003989/WBGene00003929/WBGene00000293/WBGene00000201/WBGene00016616/WBGene00000390/WBGene00018187/WBGene00010040/WBGene00022425/WBGene00001579/WBGene00000294/WBGene00000066/WBGene00000292/WBGene00000063/WBGene00020553/WBGene00022048/WBGene00021170/WBGene00000426/WBGene00004951/WBGene00003934/WBGene00001115/WBGene000…	48	165	29.0909	actin filament-based process	1.18813	BP	6125	1204	1.47992	0.565515		cell morphogenesis	73/1685	193/6125	0.00099204	0.0399771	0.0344826	WBGene00006942/WBGene00006786/WBGene00002243/WBGene00018304/WBGene00006773/WBGene00000149/WBGene00003368/WBGene00006745/WBGene00015146/WBGene00002048/WBGene00006826/WBGene00004140/WBGene00006780/WBGene00001008/WBGene00006746/WBGene00000156/WBGene00010556/WBGene00002203/WBGene00006767/WBGene00007007/WBGene00004749/WBGene00004047/WBGene00003068/WBGene00003911/WBGene00011953/WBGene00010664/WBGene000…	73	193	37.8238	cell morphogenesis	1.4624	BP
	oligosaccharide-lipid intermediate biosynthetic process	9/1647	1543486	0.00069775	0.024562	0.0232954	WBGene00007464/WBGene00019725/WBGene00007435/WBGene00013362/WBGene00015162/WBGene00022629/WBGene00007102/WBGene00011193/WBGene00022677	9	12	75	oligosaccharide-lipid intermediate biosynthetic process	1.63273	BP	6125	1647	2.78916	1.47983		regulation of actin filament depolymerization	8/1204	14/6125	0.00210705	0.0711415	0.0648446	WBGene00000293/WBGene00016616/WBGene00018187/WBGene00000292/WBGene00004951/WBGene00006823/WBGene00002978/WBGene00006803	8	14	57.1429	regulation of actin filament depolymerization	1.18813	BP	6125	1204	2.90698	1.53952		regulation of locomotion	88/1685	241/6125	0.00116096	0.0456958	0.0394152	WBGene00002243/WBGene00016601/WBGene00006811/WBGene00001746/WBGene00013042/WBGene00006763/WBGene00000832/WBGene00010259/WBGene00011904/WBGene00006745/WBGene00003478/WBGene00000958/WBGene00006777/WBGene00020506/WBGene00020114/WBGene00002048/WBGene00006826/WBGene00004140/WBGene00003558/WBGene00006780/WBGene00001834/WBGene00006746/WBGene00000156/WBGene00006787/WBGene00000042/WBGene00010556/WBGene000…	88	241	36.5145	regulation of locomotion	1.40434	BP
	negative regulation of cell cycle G2/M phase transition	8/1647	1543425	0.00070588	0.024562	0.0232954	WBGene00009507/WBGene00022750/WBGene00009127/WBGene00018016/WBGene00002042/WBGene00000382/WBGene00003405/WBGene00011411	8	10	80	negative regulation of cell cycle G2/M phase transition	1.63273	BP	6125	1647	2.97511	1.57294		Arp2/3 complex-mediated actin nucleation	8/1204	14/6125	0.00210705	0.0711415	0.0648446	WBGene00021758/WBGene00000201/WBGene00010040/WBGene00021170/WBGene00013317/WBGene00000199/WBGene00006957/WBGene00000204	8	14	57.1429	Arp2/3 complex-mediated actin nucleation	1.18813	BP	6125	1204	2.90698	1.53952		ATP metabolic process	25/1685	52/6125	0.0012024	0.0456958	0.0394152	WBGene00022306/WBGene00015413/WBGene00011474/WBGene00017981/WBGene00006921/WBGene00013597/WBGene00009531/WBGene00017982/WBGene00000229/WBGene00003581/WBGene00006601/WBGene00009126/WBGene00001685/WBGene00011884/WBGene00000210/WBGene00007385/WBGene00019061/WBGene00000209/WBGene00019001/WBGene00011273/WBGene00006768/WBGene00001684/WBGene00020185/WBGene00009082/WBGene00004959	25	52	48.0769	ATP metabolic process	1.40434	BP
	negative regulation of G2/M transition of mitotic cell cycle	8/1647	1543425	0.00070588	0.024562	0.0232954	WBGene00009507/WBGene00022750/WBGene00009127/WBGene00018016/WBGene00002042/WBGene00000382/WBGene00003405/WBGene00011411	8	10	80	negative regulation of G2/M transition of mitotic cell cycle	1.63273	BP	6125	1647	2.97511	1.57294		positive regulation of locomotion	33/1204	104/6125	0.00218737	0.0725347	0.0661144	WBGene00003930/WBGene00006812/WBGene00000894/WBGene00006774/WBGene00004357/WBGene00003929/WBGene00001173/WBGene00011216/WBGene00015176/WBGene00001393/WBGene00001179/WBGene00013599/WBGene00001196/WBGene00018960/WBGene00000426/WBGene00002081/WBGene00006749/WBGene00007119/WBGene00001115/WBGene00003932/WBGene00003111/WBGene00012230/WBGene00006770/WBGene00001177/WBGene00000068/WBGene00003153/WBGene000…	33	104	31.7308	positive regulation of locomotion	1.1797	BP	6125	1204	1.61421	0.690829		neuron projection guidance	45/1685	109/6125	0.00120633	0.0456958	0.0394152	WBGene00006942/WBGene00006786/WBGene00002243/WBGene00006745/WBGene00002048/WBGene00004140/WBGene00006780/WBGene00001008/WBGene00006746/WBGene00010556/WBGene00006767/WBGene00007007/WBGene00004749/WBGene00004047/WBGene00003068/WBGene00003911/WBGene00005077/WBGene00016104/WBGene00020800/WBGene00004267/WBGene00000527/WBGene00006743/WBGene00006970/WBGene00006805/WBGene00017184/WBGene00004729/WBGene000…	45	109	41.2844	neuron projection guidance	1.40434	BP
	regulation of cell cycle	66/1647	173/6125	0.00068533	0.024562	0.0232954	WBGene00003961/WBGene00008878/WBGene00009507/WBGene00002231/WBGene00000143/WBGene00003657/WBGene00017776/WBGene00003132/WBGene00003919/WBGene00018923/WBGene00004775/WBGene00003246/WBGene00006376/WBGene00003799/WBGene00022128/WBGene00003787/WBGene00001831/WBGene00001583/WBGene00010198/WBGene00022750/WBGene00002998/WBGene00013765/WBGene00018721/WBGene00003241/WBGene00003785/WBGene00013209/WBGene000…	66	173	38.1503	regulation of cell cycle	1.63273	BP	6125	1647	1.41876	0.504635		fatty acid biosynthetic process	14/1204	33/6125	0.00227652	0.0741665	0.0676018	WBGene00018151/WBGene00012713/WBGene00014054/WBGene00001393/WBGene00012375/WBGene00006518/WBGene00008667/WBGene00002210/WBGene00000988/WBGene00007363/WBGene00004076/WBGene00012131/WBGene00000198/WBGene00001240	14	33	42.4242	fatty acid biosynthetic process	1.17004	BP	6125	1204	2.15821	1.10984		neurotransmitter transport	30/1685	66/6125	0.00129025	0.0469949	0.0405358	WBGene00006763/WBGene00010259/WBGene00003387/WBGene00022271/WBGene00002048/WBGene00004902/WBGene00006921/WBGene00003182/WBGene00006757/WBGene00006767/WBGene00015327/WBGene00006062/WBGene00001189/WBGene00001284/WBGene00004921/WBGene00000295/WBGene00004922/WBGene00004316/WBGene00004897/WBGene00006805/WBGene00000086/WBGene00001172/WBGene00002991/WBGene00006752/WBGene00006768/WBGene00006594/WBGene000…	30	66	45.4545	neurotransmitter transport	1.39216	BP
	mitotic cell cycle checkpoint signaling	16/1647	28/6125	0.00068598	0.024562	0.0232954	WBGene00009507/WBGene00002231/WBGene00018923/WBGene00022750/WBGene00018721/WBGene00013209/WBGene00009127/WBGene00018016/WBGene00002042/WBGene00000382/WBGene00006988/WBGene00003405/WBGene00011411/WBGene00006993/WBGene00001997/WBGene00021460	16	28	57.1429	mitotic cell cycle checkpoint signaling	1.63273	BP	6125	1647	2.12508	1.08751		actin polymerization or depolymerization	16/1204	40/6125	0.0023632	0.0756632	0.068966	WBGene00302980/WBGene00003989/WBGene00000293/WBGene00000201/WBGene00016616/WBGene00018187/WBGene00001579/WBGene00000292/WBGene00020553/WBGene00021170/WBGene00004951/WBGene00019944/WBGene00006823/WBGene00002978/WBGene00006803/WBGene00000204	16	40	40	actin polymerization or depolymerization	1.16136	BP	6125	1204	2.03488	1.02495		cellular component morphogenesis	77/1685	207/6125	0.00127449	0.0469949	0.0405358	WBGene00006942/WBGene00006786/WBGene00002243/WBGene00001443/WBGene00006773/WBGene00000149/WBGene00003368/WBGene00006745/WBGene00006794/WBGene00015146/WBGene00012891/WBGene00002048/WBGene00006826/WBGene00004140/WBGene00006780/WBGene00001008/WBGene00000838/WBGene00006746/WBGene00006787/WBGene00010556/WBGene00002203/WBGene00006767/WBGene00007007/WBGene00004749/WBGene00004047/WBGene00003068/WBGene000…	77	207	37.1981	cellular component morphogenesis	1.39216	BP
	mRNA export from nucleus	16/1647	28/6125	0.00068598	0.024562	0.0232954	WBGene00018156/WBGene00020172/WBGene00003803/WBGene00003799/WBGene00021311/WBGene00000121/WBGene00003801/WBGene00016171/WBGene00020284/WBGene00000120/WBGene00015329/WBGene00009341/WBGene00003788/WBGene00003791/WBGene00011319/WBGene00017642	16	28	57.1429	mRNA export from nucleus	1.63273	BP	6125	1647	2.12508	1.08751		nucleoside triphosphate metabolic process	22/1204	62/6125	0.00249589	0.078557	0.0716037	WBGene00000230/WBGene00020275/WBGene00008948/WBGene00010416/WBGene00000371/WBGene00000206/WBGene00001823/WBGene00020679/WBGene00002879/WBGene00000869/WBGene00006919/WBGene00011510/WBGene00020682/WBGene00000207/WBGene00008780/WBGene00009119/WBGene00011272/WBGene00022089/WBGene00013025/WBGene00010419/WBGene00011015/WBGene00022336	22	62	35.4839	nucleoside triphosphate metabolic process	1.14506	BP	6125	1204	1.80514	0.85211		regulation of muscle contraction	23/1685	47/6125	0.00138369	0.0485315	0.0418612	WBGene00004363/WBGene00006763/WBGene00010259/WBGene00001373/WBGene00000042/WBGene00006767/WBGene00006792/WBGene00003931/WBGene00001189/WBGene00007635/WBGene00006836/WBGene00001461/WBGene00004897/WBGene00001137/WBGene00021983/WBGene00006797/WBGene00000051/WBGene00001172/WBGene00001459/WBGene00016801/WBGene00006819/WBGene00006587/WBGene00014051	23	47	48.9362	regulation of muscle contraction	1.37819	BP
	cell cycle checkpoint signaling	21/1647	41/6125	0.00076127	0.0260079	0.0246667	WBGene00009507/WBGene00002231/WBGene00018923/WBGene00022750/WBGene00018721/WBGene00013209/WBGene00009127/WBGene00001865/WBGene00016944/WBGene00018016/WBGene00002042/WBGene00004738/WBGene00000382/WBGene00006988/WBGene00006571/WBGene00007028/WBGene00003405/WBGene00011411/WBGene00006993/WBGene00001997/WBGene00021460	21	41	51.2195	cell cycle checkpoint signaling	1.60789	BP	6125	1647	1.90479	0.929635		cytoskeleton organization	88/1204	341/6125	0.00262563	0.0812633	0.0740705	WBGene00006528/WBGene00001358/WBGene00013847/WBGene00003930/WBGene00001007/WBGene00302980/WBGene00004807/WBGene00000231/WBGene00004357/WBGene00019503/WBGene00015697/WBGene00021758/WBGene00003989/WBGene00008331/WBGene00002219/WBGene00003929/WBGene00000293/WBGene00000201/WBGene00016616/WBGene00000407/WBGene00001589/WBGene00000390/WBGene00000837/WBGene00018187/WBGene00010040/WBGene00013202/WBGene000…	88	341	25.8065	cytoskeleton organization	1.13035	BP	6125	1204	1.31283	0.392678		regulation of muscle system process	23/1685	47/6125	0.00138369	0.0485315	0.0418612	WBGene00004363/WBGene00006763/WBGene00010259/WBGene00001373/WBGene00000042/WBGene00006767/WBGene00006792/WBGene00003931/WBGene00001189/WBGene00007635/WBGene00006836/WBGene00001461/WBGene00004897/WBGene00001137/WBGene00021983/WBGene00006797/WBGene00000051/WBGene00001172/WBGene00001459/WBGene00016801/WBGene00006819/WBGene00006587/WBGene00014051	23	47	48.9362	regulation of muscle system process	1.37819	BP
	maturation of 5.8S rRNA from tricistronic rRNA transcript (SSU-rRNA, 5.8S rRNA, LSU-rRNA)	13/1647	21/6125	0.00078241	0.0262528	0.024899	WBGene00022232/WBGene00012978/WBGene00007617/WBGene00000797/WBGene00010325/WBGene00000796/WBGene00018154/WBGene00019724/WBGene00018893/WBGene00018305/WBGene00009289/WBGene00020273/WBGene00001332	13	21	61.9048	maturation of 5.8S rRNA from tricistronic rRNA transcript (SSU-rRNA 5.8S rRNA LSU-rRNA)	1.60382	BP	6125	1647	2.30217	1.20299		cellular amide metabolic process	114/1204	459/6125	0.00274842	0.0836692	0.0762634	WBGene00004189/WBGene00011449/WBGene00004679/WBGene00001233/WBGene00018426/WBGene00004425/WBGene00014015/WBGene00004485/WBGene00020398/WBGene00009771/WBGene00009189/WBGene00013678/WBGene00006617/WBGene00011037/WBGene00018674/WBGene00003026/WBGene00021634/WBGene00004409/WBGene00022580/WBGene00021508/WBGene00004456/WBGene00003582/WBGene00020950/WBGene00021534/WBGene00006968/WBGene00012932/WBGene000…	114	459	24.8366	cellular amide metabolic process	1.11768	BP	6125	1204	1.26349	0.337414		vesicle-mediated transport in synapse	20/1685	40/6125	0.00201706	0.0520167	0.0448674	WBGene00006763/WBGene00022271/WBGene00015146/WBGene00006777/WBGene00012891/WBGene00001224/WBGene00006757/WBGene00006767/WBGene00015327/WBGene00006405/WBGene00004921/WBGene00000295/WBGene00004922/WBGene00018317/WBGene00004897/WBGene00006752/WBGene00006791/WBGene00006594/WBGene00000162/WBGene00004032	20	40	50	vesicle-mediated transport in synapse	1.34807	BP
	protein N-linked glycosylation	17/1647	31/6125	0.0008879	0.0289755	0.0274813	WBGene00007464/WBGene00019725/WBGene00007435/WBGene00001508/WBGene00001638/WBGene00013362/WBGene00008775/WBGene00015162/WBGene00022629/WBGene00007102/WBGene00008546/WBGene00022793/WBGene00001627/WBGene00019276/WBGene00011193/WBGene00009178/WBGene00022677	17	31	54.8387	protein N-linked glycosylation	1.56096	BP	6125	1647	2.03939	1.02814		cellular respiration	25/1204	74/6125	0.00284702	0.0852729	0.0777252	WBGene00000230/WBGene00015810/WBGene00009992/WBGene00000536/WBGene00009739/WBGene00004014/WBGene00020950/WBGene00013308/WBGene00000371/WBGene00009664/WBGene00020679/WBGene00003061/WBGene00009440/WBGene00007942/WBGene00017759/WBGene00012094/WBGene00000869/WBGene00021839/WBGene00002855/WBGene00019401/WBGene00012553/WBGene00022169/WBGene00009812/WBGene00044648/WBGene00019007	25	74	33.7838	cellular respiration	1.10944	BP	6125	1204	1.71865	0.781277		organonitrogen compound catabolic process	120/1685	348/6125	0.00197051	0.0520167	0.0448674	WBGene00013919/WBGene00000567/WBGene00001746/WBGene00004759/WBGene00003947/WBGene00021596/WBGene00003924/WBGene00022817/WBGene00006728/WBGene00016871/WBGene00008412/WBGene00003927/WBGene00004502/WBGene00015814/WBGene00016135/WBGene00006704/WBGene00022450/WBGene00003923/WBGene00006707/WBGene00016981/WBGene00020114/WBGene00001149/WBGene00022073/WBGene00004465/WBGene00003914/WBGene00003587/WBGene000…	120	348	34.4828	organonitrogen compound catabolic process	1.34807	BP
	mitotic nuclear division	42/1647	101/6125	0.0008944	0.0289755	0.0274813	WBGene00016202/WBGene00008878/WBGene00002231/WBGene00000143/WBGene00018238/WBGene00003132/WBGene00004775/WBGene00003210/WBGene00003799/WBGene00001831/WBGene00002068/WBGene00001583/WBGene00010198/WBGene00017269/WBGene00004873/WBGene00013209/WBGene00006381/WBGene00001085/WBGene00011501/WBGene00004178/WBGene00003134/WBGene00003789/WBGene00004738/WBGene00001281/WBGene00004953/WBGene00001210/WBGene000…	42	101	41.5842	mitotic nuclear division	1.56096	BP	6125	1647	1.54647	0.628975		ribonucleoprotein complex assembly	31/1204	98/6125	0.00309662	0.0912766	0.0831974	WBGene00001233/WBGene00006359/WBGene00004887/WBGene00015207/WBGene00012932/WBGene00001226/WBGene00004408/WBGene00004914/WBGene00008639/WBGene00019005/WBGene00004886/WBGene00016113/WBGene00007111/WBGene00008683/WBGene00018064/WBGene00004917/WBGene00019678/WBGene00015703/WBGene00004496/WBGene00004187/WBGene00010560/WBGene00012896/WBGene00016496/WBGene00019543/WBGene00004919/WBGene00004497/WBGene000…	31	98	31.6327	ribonucleoprotein complex assembly	1.07989	BP	6125	1204	1.60922	0.686361		apoptotic cell clearance	23/1685	48/6125	0.00197501	0.0520167	0.0448674	WBGene00006786/WBGene00001746/WBGene00003047/WBGene00015146/WBGene00000156/WBGene00000552/WBGene00006836/WBGene00004276/WBGene00003086/WBGene00004268/WBGene00000795/WBGene00006805/WBGene00000420/WBGene00001130/WBGene00018294/WBGene00000247/WBGene00003475/WBGene00000416/WBGene00003476/WBGene00002179/WBGene00003397/WBGene00013354/WBGene00003588	23	48	47.9167	apoptotic cell clearance	1.34807	BP
	negative regulation of mitotic cell cycle	18/1647	34/6125	0.00109291	0.0347884	0.0329945	WBGene00009507/WBGene00002231/WBGene00003657/WBGene00018923/WBGene00022750/WBGene00018721/WBGene00013209/WBGene00009127/WBGene00018016/WBGene00002042/WBGene00000382/WBGene00006988/WBGene00000836/WBGene00003405/WBGene00011411/WBGene00006993/WBGene00001997/WBGene00021460	18	34	52.9412	negative regulation of mitotic cell cycle	1.48156	BP	6125	1647	1.96882	0.977331		regulation of protein-containing complex assembly	19/1204	52/6125	0.00329676	0.0956576	0.0871907	WBGene00302980/WBGene00000231/WBGene00003989/WBGene00002219/WBGene00000293/WBGene00000201/WBGene00016616/WBGene00018187/WBGene00001579/WBGene00000292/WBGene00021170/WBGene00004951/WBGene00006769/WBGene00019944/WBGene00006823/WBGene00002978/WBGene00006803/WBGene00000424/WBGene00000204	19	52	36.5385	regulation of protein-containing complex assembly	1.05953	BP	6125	1204	1.85879	0.894362		translation	116/1685	335/6125	0.00197878	0.0520167	0.0448674	WBGene00011391/WBGene00001225/WBGene00012950/WBGene00006728/WBGene00004452/WBGene00001227/WBGene00019162/WBGene00014224/WBGene00004446/WBGene00003559/WBGene00013530/WBGene00006796/WBGene00004420/WBGene00013361/WBGene00018391/WBGene00004432/WBGene00012179/WBGene00004469/WBGene00013605/WBGene00004475/WBGene00004429/WBGene00004410/WBGene00010556/WBGene00004474/WBGene00021857/WBGene00012697/WBGene000…	116	335	34.6269	translation	1.34807	BP
	mitotic cell cycle process	79/1647	217/6125	0.00111086	0.0347884	0.0329945	WBGene00016202/WBGene00003961/WBGene00008878/WBGene00009507/WBGene00002231/WBGene00007010/WBGene00000143/WBGene00003657/WBGene00001018/WBGene00018238/WBGene00003132/WBGene00018923/WBGene00004775/WBGene00003210/WBGene00003246/WBGene00006943/WBGene00022381/WBGene00003799/WBGene00003787/WBGene00001831/WBGene00002068/WBGene00004297/WBGene00001583/WBGene00007047/WBGene00010198/WBGene00022750/WBGene000…	79	217	36.4055	mitotic cell cycle process	1.48156	BP	6125	1647	1.35388	0.437099		peptide metabolic process	101/1204	403/6125	0.00353432	0.100973	0.0920353	WBGene00004189/WBGene00011449/WBGene00004679/WBGene00001233/WBGene00018426/WBGene00004425/WBGene00014015/WBGene00004485/WBGene00009771/WBGene00009189/WBGene00013678/WBGene00006617/WBGene00003026/WBGene00021634/WBGene00004409/WBGene00022580/WBGene00021508/WBGene00004456/WBGene00003582/WBGene00006968/WBGene00012932/WBGene00020499/WBGene00001226/WBGene00004498/WBGene00012343/WBGene00004408/WBGene000…	101	403	25.062	peptide metabolic process	1.03605	BP	6125	1204	1.27496	0.35045		regulation of axon guidance	17/1685	32/6125	0.00187366	0.0520167	0.0448674	WBGene00002243/WBGene00006745/WBGene00002048/WBGene00004140/WBGene00006780/WBGene00006746/WBGene00006767/WBGene00004267/WBGene00006805/WBGene00004729/WBGene00000086/WBGene00006324/WBGene00003238/WBGene00003007/WBGene00006776/WBGene00004457/WBGene00003397	17	32	53.125	regulation of axon guidance	1.34807	BP
	carbohydrate derivative transport	14/1647	24/6125	0.0011294	0.0347892	0.0329952	WBGene00015404/WBGene00008924/WBGene00001320/WBGene00017770/WBGene00017480/WBGene00008147/WBGene00018827/WBGene00302978/WBGene00021637/WBGene00005153/WBGene00008237/WBGene00014139/WBGene00005025/WBGene00022677	14	24	58.3333	carbohydrate derivative transport	1.48155	BP	6125	1647	2.16935	1.11726		actin nucleation	8/1204	15/6125	0.00374317	0.105319	0.0959972	WBGene00021758/WBGene00000201/WBGene00010040/WBGene00021170/WBGene00013317/WBGene00000199/WBGene00006957/WBGene00000204	8	15	53.3333	actin nucleation	1.01774	BP	6125	1204	2.71318	1.43998		synaptic vesicle cycle	20/1685	40/6125	0.00201706	0.0520167	0.0448674	WBGene00006763/WBGene00022271/WBGene00015146/WBGene00006777/WBGene00012891/WBGene00001224/WBGene00006757/WBGene00006767/WBGene00015327/WBGene00006405/WBGene00004921/WBGene00000295/WBGene00004922/WBGene00018317/WBGene00004897/WBGene00006752/WBGene00006791/WBGene00006594/WBGene00000162/WBGene00004032	20	40	50	synaptic vesicle cycle	1.34807	BP
	chromosome segregation	57/1647	148/6125	0.00119286	0.0361515	0.0342873	WBGene00016202/WBGene00008878/WBGene00004324/WBGene00002231/WBGene00000143/WBGene00001018/WBGene00018238/WBGene00021560/WBGene00003132/WBGene00018923/WBGene00004775/WBGene00003210/WBGene00006376/WBGene00003799/WBGene00001831/WBGene00002068/WBGene00001583/WBGene00022694/WBGene00000467/WBGene00017269/WBGene00004873/WBGene00021270/WBGene00013209/WBGene00006381/WBGene00001865/WBGene00001085/WBGene000…	57	148	38.5135	chromosome segregation	1.46487	BP	6125	1647	1.43227	0.518306		regulation of endocytosis	18/1204	49/6125	0.00391506	0.108511	0.0989067	WBGene00000894/WBGene00003929/WBGene00004762/WBGene00000390/WBGene00000018/WBGene00001579/WBGene00013034/WBGene00000182/WBGene00006932/WBGene00000426/WBGene00009977/WBGene00001580/WBGene00009119/WBGene00013317/WBGene00006751/WBGene00003153/WBGene00000424/WBGene00006957	18	49	36.7347	regulation of endocytosis	1.00477	BP	6125	1204	1.86877	0.90209		mRNA processing	83/1685	229/6125	0.00202732	0.0520167	0.0448674	WBGene00010233/WBGene00003081/WBGene00015347/WBGene00004703/WBGene00015143/WBGene00016624/WBGene00017085/WBGene00016837/WBGene00004315/WBGene00021901/WBGene00004016/WBGene00011308/WBGene00194706/WBGene00003080/WBGene00003392/WBGene00018391/WBGene00002957/WBGene00014115/WBGene00004706/WBGene00018967/WBGene00003393/WBGene00017098/WBGene00006697/WBGene00000774/WBGene00009668/WBGene00013460/WBGene000…	83	229	36.2445	mRNA processing	1.34807	BP
	negative regulation of cell cycle phase transition	22/1647	45/6125	0.00128358	0.0382834	0.0363093	WBGene00009507/WBGene00002231/WBGene00003657/WBGene00018923/WBGene00022750/WBGene00018721/WBGene00013209/WBGene00009127/WBGene00001865/WBGene00016944/WBGene00018016/WBGene00002042/WBGene00004738/WBGene00000382/WBGene00006988/WBGene00006571/WBGene00007028/WBGene00003405/WBGene00011411/WBGene00006993/WBGene00001997/WBGene00021460	22	45	48.8889	negative regulation of cell cycle phase transition	1.43998	BP	6125	1647	1.81812	0.862448		aerobic respiration	23/1204	68/6125	0.00405571	0.108604	0.0989914	WBGene00000230/WBGene00015810/WBGene00009992/WBGene00000536/WBGene00009739/WBGene00004014/WBGene00020950/WBGene00013308/WBGene00000371/WBGene00009664/WBGene00020679/WBGene00003061/WBGene00009440/WBGene00007942/WBGene00017759/WBGene00012094/WBGene00000869/WBGene00021839/WBGene00019401/WBGene00012553/WBGene00022169/WBGene00009812/WBGene00019007	23	68	33.8235	aerobic respiration	1.0044	BP	6125	1204	1.72067	0.782974		regulation of anterior/posterior axon guidance	9/1685	13/6125	0.0020598	0.0520167	0.0448674	WBGene00006745/WBGene00002048/WBGene00006746/WBGene00006767/WBGene00004267/WBGene00000086/WBGene00003238/WBGene00003007/WBGene00003397	9	13	69.2308	regulation of anterior/posterior axon guidance	1.34807	BP
	negative regulation of mitotic cell cycle phase transition	13/1647	22/6125	0.00144458	0.042412	0.0402249	WBGene00009507/WBGene00002231/WBGene00003657/WBGene00022750/WBGene00013209/WBGene00009127/WBGene00018016/WBGene00002042/WBGene00000382/WBGene00006988/WBGene00003405/WBGene00011411/WBGene00021460	13	22	59.0909	negative regulation of mitotic cell cycle phase transition	1.3955	BP	6125	1647	2.19752	1.13588		membrane organization	51/1204	183/6125	0.00407128	0.108604	0.0989914	WBGene00010813/WBGene00004271/WBGene00001662/WBGene00004364/WBGene00011972/WBGene00043064/WBGene00004205/WBGene00007215/WBGene00019333/WBGene00022077/WBGene00008164/WBGene00003929/WBGene00020511/WBGene00003052/WBGene00013407/WBGene00022347/WBGene00022027/WBGene00000018/WBGene00021945/WBGene00013034/WBGene00004924/WBGene00013302/WBGene00022460/WBGene00021921/WBGene00019607/WBGene00014025/WBGene000…	51	183	27.8689	membrane organization	1.0044	BP	6125	1204	1.41775	0.5036		positive regulation of anterior/posterior axon guidance	9/1685	13/6125	0.0020598	0.0520167	0.0448674	WBGene00006745/WBGene00002048/WBGene00006746/WBGene00006767/WBGene00004267/WBGene00000086/WBGene00003238/WBGene00003007/WBGene00003397	9	13	69.2308	positive regulation of anterior/posterior axon guidance	1.34807	BP
	tRNA methylation	15/1647	27/6125	0.00149354	0.0431748	0.0409484	WBGene00012192/WBGene00009557/WBGene00020498/WBGene00014120/WBGene00009770/WBGene00012205/WBGene00015450/WBGene00006613/WBGene00010846/WBGene00009944/WBGene00021476/WBGene00022361/WBGene00021686/WBGene00194707/WBGene00009131	15	27	55.5556	tRNA methylation	1.38776	BP	6125	1647	2.06605	1.04687		cellular macromolecule biosynthetic process	117/1204	478/6125	0.00409386	0.108604	0.0989914	WBGene00004189/WBGene00002029/WBGene00011449/WBGene00004679/WBGene00000269/WBGene00001233/WBGene00004425/WBGene00014015/WBGene00004485/WBGene00009771/WBGene00009189/WBGene00013678/WBGene00006617/WBGene00003026/WBGene00021634/WBGene00004409/WBGene00022580/WBGene00021508/WBGene00001628/WBGene00004456/WBGene00003582/WBGene00006968/WBGene00011050/WBGene00012932/WBGene00020499/WBGene00001226/WBGene000…	117	478	24.477	cellular macromolecule biosynthetic process	1.0044	BP	6125	1204	1.2452	0.316372		regulation of cell communication	117/1685	338/6125	0.0019202	0.0520167	0.0448674	WBGene00018330/WBGene00021152/WBGene00008443/WBGene00001746/WBGene00004759/WBGene00004363/WBGene00016038/WBGene00006763/WBGene00006773/WBGene00004767/WBGene00022271/WBGene00003478/WBGene00011771/WBGene00001708/WBGene00018285/WBGene00006707/WBGene00020114/WBGene00002048/WBGene00006826/WBGene00022675/WBGene00003587/WBGene00003558/WBGene00004341/WBGene00001834/WBGene00001518/WBGene00000156/WBGene000…	117	338	34.6154	regulation of cell communication	1.34807	BP
	DNA-templated DNA replication	24/1647	51/6125	0.00154074	0.0438645	0.0416025	WBGene00013258/WBGene00009507/WBGene00003955/WBGene00006944/WBGene00019800/WBGene00004297/WBGene00004338/WBGene00008722/WBGene00001865/WBGene00004340/WBGene00077500/WBGene00011016/WBGene00020761/WBGene00020964/WBGene00000382/WBGene00015806/WBGene00012651/WBGene00010626/WBGene00006571/WBGene00001002/WBGene00012935/WBGene00011411/WBGene00018409/WBGene00020823	24	51	47.0588	DNA-templated DNA replication	1.38088	BP	6125	1647	1.75006	0.807406		membrane fusion	16/1204	42/6125	0.00421939	0.110358	0.10059	WBGene00004271/WBGene00004364/WBGene00011972/WBGene00043064/WBGene00022077/WBGene00004924/WBGene00013302/WBGene00022460/WBGene00006798/WBGene00008438/WBGene00022534/WBGene00009336/WBGene00019757/WBGene00006371/WBGene00009478/WBGene00001186	16	42	38.0952	membrane fusion	0.997446	BP	6125	1204	1.93798	0.954557		intracellular protein transport	85/1685	235/6125	0.00192813	0.0520167	0.0448674	WBGene00003796/WBGene00000187/WBGene00012369/WBGene00008857/WBGene00020838/WBGene00012019/WBGene00013323/WBGene00009542/WBGene00000189/WBGene00000157/WBGene00008860/WBGene00007021/WBGene00008927/WBGene00011897/WBGene00009654/WBGene00004975/WBGene00006757/WBGene00013311/WBGene00015327/WBGene00001082/WBGene00003830/WBGene00012550/WBGene00016990/WBGene00003920/WBGene00017245/WBGene00003805/WBGene000…	85	235	36.1702	intracellular protein transport	1.34807	BP
	meiotic cell cycle	59/1647	156/6125	0.00164552	0.0461483	0.0437686	WBGene00016202/WBGene00008878/WBGene00004324/WBGene00002231/WBGene00000143/WBGene00021560/WBGene00003132/WBGene00018923/WBGene00001526/WBGene00004775/WBGene00003210/WBGene00006376/WBGene00019630/WBGene00002214/WBGene00002068/WBGene00004297/WBGene00001583/WBGene00003184/WBGene00022694/WBGene00000467/WBGene00017269/WBGene00019698/WBGene00003406/WBGene00003785/WBGene00013209/WBGene00006381/WBGene000…	59	156	37.8205	meiotic cell cycle	1.35884	BP	6125	1647	1.4065	0.49211		negative regulation of transport	14/1204	35/6125	0.00436037	0.112461	0.102507	WBGene00011648/WBGene00001173/WBGene00000407/WBGene00015176/WBGene00000018/WBGene00013034/WBGene00012203/WBGene00011146/WBGene00009977/WBGene00022358/WBGene00011502/WBGene00016354/WBGene00020142/WBGene00006831	14	35	40	negative regulation of transport	0.989246	BP	6125	1204	2.03488	1.02495		embryo development	143/1685	423/6125	0.00186919	0.0520167	0.0448674	WBGene00003796/WBGene00003020/WBGene00003831/WBGene00006786/WBGene00005022/WBGene00006910/WBGene00009542/WBGene00003792/WBGene00000410/WBGene00003625/WBGene00006913/WBGene00003047/WBGene00006437/WBGene00001077/WBGene00006794/WBGene00008140/WBGene00006997/WBGene00011995/WBGene00001149/WBGene00022073/WBGene00003367/WBGene00006796/WBGene00003392/WBGene00003914/WBGene00011559/WBGene00006467/WBGene000…	143	423	33.8061	embryo development	1.34807	BP
	mitotic DNA damage checkpoint signaling	9/1647	13/6125	0.00172635	0.0477032	0.0452432	WBGene00009507/WBGene00018923/WBGene00018721/WBGene00009127/WBGene00002042/WBGene00003405/WBGene00011411/WBGene00006993/WBGene00001997	9	13	69.2308	mitotic DNA damage checkpoint signaling	1.34445	BP	6125	1647	2.57461	1.36435		regulation of localization	84/1204	329/6125	0.00445569	0.113345	0.103313	WBGene00004271/WBGene00000894/WBGene00006742/WBGene00000231/WBGene00006801/WBGene00004357/WBGene00012990/WBGene00011648/WBGene00003929/WBGene00000822/WBGene00001173/WBGene00011216/WBGene00004923/WBGene00006923/WBGene00000407/WBGene00001499/WBGene00004762/WBGene00015176/WBGene00000390/WBGene00003056/WBGene00000018/WBGene00001579/WBGene00013034/WBGene00000089/WBGene00012203/WBGene00004924/WBGene000…	84	329	25.5319	regulation of localization	0.985845	BP	6125	1204	1.29886	0.377248		regulation of catabolic process	55/1685	141/6125	0.00180679	0.0520167	0.0448674	WBGene00006786/WBGene00001746/WBGene00004879/WBGene00004502/WBGene00004140/WBGene00004504/WBGene00021546/WBGene00018391/WBGene00004458/WBGene00001008/WBGene00000156/WBGene00006349/WBGene00002981/WBGene00007007/WBGene00000940/WBGene00022019/WBGene00007969/WBGene00001510/WBGene00003954/WBGene00003076/WBGene00000846/WBGene00000106/WBGene00021845/WBGene00000376/WBGene00012648/WBGene00045383/WBGene000…	55	141	39.0071	regulation of catabolic process	1.34807	BP
	mitochondrial gene expression	27/1647	60/6125	0.00184799	0.0503243	0.0477292	WBGene00015266/WBGene00020718/WBGene00014176/WBGene00022583/WBGene00013324/WBGene00011412/WBGene00007001/WBGene00022054/WBGene00007207/WBGene00006946/WBGene00005662/WBGene00007712/WBGene00020037/WBGene00016524/WBGene00013433/WBGene00015425/WBGene00013680/WBGene00010089/WBGene00001744/WBGene00002001/WBGene00020189/WBGene00009944/WBGene00020993/WBGene00019838/WBGene00018961/WBGene00017924/WBGene001…	27	60	45	mitochondrial gene expression	1.32122	BP	6125	1647	1.6735	0.742866		vesicle localization	19/1204	54/6125	0.00532778	0.123671	0.112725	WBGene00011648/WBGene00016606/WBGene00000407/WBGene00015176/WBGene00000089/WBGene00006753/WBGene00018468/WBGene00013599/WBGene00015164/WBGene00004719/WBGene00004969/WBGene00006751/WBGene00002036/WBGene00011955/WBGene00004912/WBGene00011502/WBGene00006831/WBGene00008974/WBGene00011230	19	54	35.1852	vesicle localization	0.947981	BP	6125	1204	1.78994	0.839914		cell-cell adhesion	22/1685	45/6125	0.00177642	0.0520167	0.0448674	WBGene00006942/WBGene00006826/WBGene00006921/WBGene00006771/WBGene00000396/WBGene00006406/WBGene00002632/WBGene00020160/WBGene00017184/WBGene00002175/WBGene00006365/WBGene00004729/WBGene00013683/WBGene00006875/WBGene00006804/WBGene00001980/WBGene00006978/WBGene00000403/WBGene00006776/WBGene00007750/WBGene00021305/WBGene00004370	22	45	48.8889	cell-cell adhesion	1.34807	BP
	mitotic cell cycle	89/1647	253/6125	0.00188646	0.0506381	0.0480268	WBGene00016202/WBGene00003961/WBGene00008878/WBGene00009507/WBGene00002231/WBGene00007010/WBGene00000143/WBGene00003657/WBGene00001018/WBGene00018238/WBGene00006530/WBGene00003132/WBGene00018923/WBGene00004775/WBGene00003210/WBGene00003246/WBGene00006943/WBGene00022381/WBGene00003799/WBGene00003787/WBGene00001831/WBGene00002068/WBGene00004297/WBGene00001583/WBGene00007047/WBGene00010198/WBGene000…	89	253	35.1779	mitotic cell cycle	1.31852	BP	6125	1647	1.30822	0.387609		purine ribonucleoside triphosphate metabolic process	19/1204	54/6125	0.00532778	0.123671	0.112725	WBGene00000230/WBGene00020275/WBGene00010416/WBGene00000371/WBGene00000206/WBGene00020679/WBGene00002879/WBGene00000869/WBGene00006919/WBGene00011510/WBGene00020682/WBGene00000207/WBGene00008780/WBGene00009119/WBGene00022089/WBGene00013025/WBGene00010419/WBGene00011015/WBGene00022336	19	54	35.1852	purine ribonucleoside triphosphate metabolic process	0.947981	BP	6125	1204	1.78994	0.839914		proteasome-mediated ubiquitin-dependent protein catabolic process	57/1685	147/6125	0.001771	0.0520167	0.0448674	WBGene00013919/WBGene00000567/WBGene00001746/WBGene00004759/WBGene00003947/WBGene00021596/WBGene00016871/WBGene00004502/WBGene00006704/WBGene00022450/WBGene00006707/WBGene00004504/WBGene00004458/WBGene00006715/WBGene00003949/WBGene00012366/WBGene00021597/WBGene00007969/WBGene00001510/WBGene00016803/WBGene00001284/WBGene00010160/WBGene00018611/WBGene00007333/WBGene00003917/WBGene00017138/WBGene000…	57	147	38.7755	proteasome-mediated ubiquitin-dependent protein catabolic process	1.34807	BP
	G2/M transition of mitotic cell cycle	8/1647	1543456	0.00197655	0.0514679	0.0488138	WBGene00009507/WBGene00022750/WBGene00009127/WBGene00018016/WBGene00002042/WBGene00000382/WBGene00003405/WBGene00011411	8	11	72.7273	G2/M transition of mitotic cell cycle	1.31146	BP	6125	1647	2.70464	1.43544		establishment of protein localization to endoplasmic reticulum	10/1204	22/6125	0.00531836	0.123671	0.112725	WBGene00019679/WBGene00007683/WBGene00014025/WBGene00017799/WBGene00011306/WBGene00010097/WBGene00009521/WBGene00009012/WBGene00007696/WBGene00016395	10	22	45.4545	establishment of protein localization to endoplasmic reticulum	0.947981	BP	6125	1204	2.31237	1.20937		positive regulation of axonogenesis	10/1685	15/6125	0.00176267	0.0520167	0.0448674	WBGene00003368/WBGene00006745/WBGene00001008/WBGene00007007/WBGene00004047/WBGene00010664/WBGene00003374/WBGene00006970/WBGene00006805/WBGene00015704	10	15	66.6667	positive regulation of axonogenesis	1.34807	BP
	regulation of G2/M transition of mitotic cell cycle	8/1647	1543456	0.00197655	0.0514679	0.0488138	WBGene00009507/WBGene00022750/WBGene00009127/WBGene00018016/WBGene00002042/WBGene00000382/WBGene00003405/WBGene00011411	8	11	72.7273	regulation of G2/M transition of mitotic cell cycle	1.31146	BP	6125	1647	2.70464	1.43544		cytoplasmic microtubule organization	10/1204	22/6125	0.00531836	0.123671	0.112725	WBGene00001358/WBGene00013847/WBGene00000231/WBGene00002219/WBGene00001589/WBGene00010796/WBGene00004121/WBGene00001017/WBGene00011647/WBGene00010428	10	22	45.4545	cytoplasmic microtubule organization	0.947981	BP	6125	1204	2.31237	1.20937		cell morphogenesis involved in neuron differentiation	59/1685	153/6125	0.00173049	0.0520167	0.0448674	WBGene00006942/WBGene00006786/WBGene00002243/WBGene00006773/WBGene00000149/WBGene00003368/WBGene00006745/WBGene00002048/WBGene00004140/WBGene00006780/WBGene00001008/WBGene00006746/WBGene00010556/WBGene00002203/WBGene00006767/WBGene00007007/WBGene00004749/WBGene00004047/WBGene00003068/WBGene00003911/WBGene00011953/WBGene00010664/WBGene00005077/WBGene00016104/WBGene00010160/WBGene00020800/WBGene000…	59	153	38.5621	cell morphogenesis involved in neuron differentiation	1.34807	BP
	regulation of cell cycle phase transition	29/1647	66/6125	0.00199955	0.0514679	0.0488138	WBGene00009507/WBGene00002231/WBGene00003657/WBGene00003132/WBGene00018923/WBGene00001583/WBGene00022750/WBGene00018721/WBGene00013209/WBGene00009127/WBGene00001865/WBGene00016944/WBGene00018016/WBGene00002042/WBGene00003134/WBGene00004738/WBGene00001281/WBGene00001210/WBGene00000382/WBGene00006988/WBGene00006571/WBGene00001236/WBGene00007028/WBGene00003405/WBGene00011411/WBGene00006993/WBGene000…	29	66	43.9394	regulation of cell cycle phase transition	1.31146	BP	6125	1647	1.63405	0.708456		cytoplasmic translational initiation	10/1204	22/6125	0.00531836	0.123671	0.112725	WBGene00001233/WBGene00012932/WBGene00001226/WBGene00016113/WBGene00007111/WBGene00015703/WBGene00002083/WBGene00010560/WBGene00016496/WBGene00019543	10	22	45.4545	cytoplasmic translational initiation	0.947981	BP	6125	1204	2.31237	1.20937		positive regulation of cellular component organization	61/1685	159/6125	0.0016862	0.0520167	0.0448674	WBGene00001746/WBGene00010259/WBGene00003368/WBGene00006745/WBGene00006794/WBGene00015146/WBGene00002048/WBGene00006826/WBGene00004504/WBGene00000254/WBGene00001008/WBGene00006746/WBGene00006787/WBGene00006767/WBGene00002981/WBGene00007007/WBGene00004047/WBGene00011953/WBGene00006405/WBGene00002065/WBGene00010664/WBGene00003931/WBGene00016104/WBGene00000548/WBGene00001189/WBGene00017298/WBGene000…	61	159	38.3648	positive regulation of cellular component organization	1.34807	BP
	mRNA transport	20/1647	41/6125	0.00218302	0.055431	0.0525726	WBGene00018156/WBGene00020172/WBGene00003210/WBGene00007118/WBGene00003803/WBGene00003799/WBGene00021311/WBGene00000121/WBGene00003801/WBGene00016171/WBGene00020284/WBGene00003806/WBGene00000120/WBGene00003804/WBGene00015329/WBGene00009341/WBGene00003788/WBGene00003791/WBGene00011319/WBGene00017642	20	41	48.7805	mRNA transport	1.27924	BP	6125	1647	1.81409	0.859245		ribonucleoprotein complex subunit organization	31/1204	101/6125	0.0051321	0.123671	0.112725	WBGene00001233/WBGene00006359/WBGene00004887/WBGene00015207/WBGene00012932/WBGene00001226/WBGene00004408/WBGene00004914/WBGene00008639/WBGene00019005/WBGene00004886/WBGene00016113/WBGene00007111/WBGene00008683/WBGene00018064/WBGene00004917/WBGene00019678/WBGene00015703/WBGene00004496/WBGene00004187/WBGene00010560/WBGene00012896/WBGene00016496/WBGene00019543/WBGene00004919/WBGene00004497/WBGene000…	31	101	30.6931	ribonucleoprotein complex subunit organization	0.947981	BP	6125	1204	1.56142	0.642859		proteasomal protein catabolic process	65/1685	171/6125	0.00158945	0.0520167	0.0448674	WBGene00013919/WBGene00000567/WBGene00001746/WBGene00004759/WBGene00003947/WBGene00021596/WBGene00003924/WBGene00016871/WBGene00003927/WBGene00004502/WBGene00006704/WBGene00022450/WBGene00003923/WBGene00006707/WBGene00004504/WBGene00004458/WBGene00006715/WBGene00003928/WBGene00003949/WBGene00012366/WBGene00021597/WBGene00007969/WBGene00001510/WBGene00016803/WBGene00001284/WBGene00010160/WBGene000…	65	171	38.0117	proteasomal protein catabolic process	1.34807	BP
	nuclear division	60/1647	161/6125	0.00226594	0.0567693	0.0538418	WBGene00016202/WBGene00008878/WBGene00004324/WBGene00002231/WBGene00000143/WBGene00018238/WBGene00021560/WBGene00003132/WBGene00018923/WBGene00004775/WBGene00003210/WBGene00006376/WBGene00003799/WBGene00002214/WBGene00001831/WBGene00002068/WBGene00004297/WBGene00001583/WBGene00010198/WBGene00022694/WBGene00000467/WBGene00017269/WBGene00004873/WBGene00003785/WBGene00013209/WBGene00006381/WBGene000…	60	161	37.2671	nuclear division	1.26888	BP	6125	1647	1.38592	0.470843		protein targeting to ER	10/1204	22/6125	0.00531836	0.123671	0.112725	WBGene00019679/WBGene00007683/WBGene00014025/WBGene00017799/WBGene00011306/WBGene00010097/WBGene00009521/WBGene00009012/WBGene00007696/WBGene00016395	10	22	45.4545	protein targeting to ER	0.947981	BP	6125	1204	2.31237	1.20937		cell development	139/1685	408/6125	0.00153648	0.0520167	0.0448674	WBGene00003796/WBGene00006942/WBGene00006786/WBGene00002243/WBGene00003003/WBGene00001746/WBGene00018304/WBGene00001443/WBGene00009542/WBGene00000410/WBGene00006773/WBGene00000149/WBGene00003047/WBGene00003368/WBGene00006745/WBGene00006794/WBGene00012891/WBGene00002048/WBGene00006826/WBGene00022073/WBGene00003392/WBGene00004140/WBGene00003914/WBGene00006780/WBGene00002957/WBGene00001008/WBGene000…	139	408	34.0686	cell development	1.34807	BP
	cell cycle process	110/1647	325/6125	0.00265358	0.0656062	0.0622231	WBGene00016202/WBGene00003961/WBGene00008878/WBGene00004324/WBGene00009507/WBGene00002231/WBGene00007010/WBGene00000143/WBGene00003657/WBGene00001018/WBGene00018238/WBGene00021560/WBGene00003132/WBGene00003919/WBGene00018923/WBGene00004775/WBGene00003210/WBGene00003246/WBGene00006376/WBGene00006943/WBGene00022381/WBGene00003799/WBGene00003787/WBGene00002214/WBGene00001831/WBGene00002068/WBGene000…	110	325	33.8462	cell cycle process	1.20605	BP	6125	1647	1.2587	0.331933		ribonucleoside triphosphate metabolic process	20/1204	58/6125	0.00558368	0.126485	0.11529	WBGene00000230/WBGene00020275/WBGene00008948/WBGene00010416/WBGene00000371/WBGene00000206/WBGene00020679/WBGene00002879/WBGene00000869/WBGene00006919/WBGene00011510/WBGene00020682/WBGene00000207/WBGene00008780/WBGene00009119/WBGene00022089/WBGene00013025/WBGene00010419/WBGene00011015/WBGene00022336	20	58	34.4828	ribonucleoside triphosphate metabolic process	0.938209	BP	6125	1204	1.75421	0.810822		glucose metabolic process	13/1685	22/6125	0.00181746	0.0520167	0.0448674	WBGene00022306/WBGene00013597/WBGene00000984/WBGene00021043/WBGene00022719/WBGene00019890/WBGene00006601/WBGene00001685/WBGene00019001/WBGene00001404/WBGene00001684/WBGene00020185/WBGene00004258	13	22	59.0909	glucose metabolic process	1.34807	BP
	maturation of SSU-rRNA	19/1647	39/6125	0.00285041	0.0695574	0.0659705	WBGene00013109/WBGene00010896/WBGene00007617/WBGene00003059/WBGene00022739/WBGene00017989/WBGene00022021/WBGene00013143/WBGene00019698/WBGene00012756/WBGene00011032/WBGene00018891/WBGene00013688/WBGene00018866/WBGene00020705/WBGene00022742/WBGene00021660/WBGene00009211/WBGene00015525	19	39	48.7179	maturation of SSU-rRNA	1.18065	BP	6125	1647	1.81176	0.857395		regulation of transport	63/1204	238/6125	0.00558525	0.126485	0.11529	WBGene00004271/WBGene00000894/WBGene00006742/WBGene00004357/WBGene00011648/WBGene00003929/WBGene00000822/WBGene00001173/WBGene00011216/WBGene00004923/WBGene00000407/WBGene00004762/WBGene00015176/WBGene00000390/WBGene00000018/WBGene00001579/WBGene00013034/WBGene00000089/WBGene00012203/WBGene00004924/WBGene00004831/WBGene00000182/WBGene00011146/WBGene00018468/WBGene00013599/WBGene00014025/WBGene000…	63	238	26.4706	regulation of transport	0.938209	BP	6125	1204	1.34661	0.429337		regulation of cell projection organization	43/1685	106/6125	0.00230635	0.0542057	0.0467555	WBGene00002243/WBGene00006773/WBGene00003368/WBGene00006745/WBGene00002048/WBGene00004140/WBGene00006780/WBGene00001008/WBGene00006746/WBGene00002203/WBGene00006767/WBGene00007007/WBGene00004047/WBGene00003911/WBGene00011953/WBGene00002178/WBGene00010664/WBGene00000366/WBGene00004774/WBGene00002335/WBGene00016104/WBGene00010160/WBGene00004267/WBGene00006743/WBGene00003374/WBGene00006970/WBGene000…	43	106	40.566	regulation of cell projection organization	1.33017	BP
	cell cycle	138/1647	420/6125	0.00293517	0.0701392	0.0665223	WBGene00004304/WBGene00003037/WBGene00016202/WBGene00003961/WBGene00008878/WBGene00004324/WBGene00009507/WBGene00002231/WBGene00007010/WBGene00000143/WBGene00003657/WBGene00001018/WBGene00018238/WBGene00006530/WBGene00017776/WBGene00021560/WBGene00003132/WBGene00003919/WBGene00018923/WBGene00001526/WBGene00004775/WBGene00003210/WBGene00003246/WBGene00006376/WBGene00006943/WBGene00022381/WBGene000…	138	420	32.8571	cell cycle	1.17703	BP	6125	1647	1.22192	0.289148		negative regulation of intracellular transport	6/1204	10/6125	0.00578168	0.12899	0.117573	WBGene00011648/WBGene00000407/WBGene00015176/WBGene00012203/WBGene00011502/WBGene00006831	6	10	60	negative regulation of intracellular transport	0.929694	BP	6125	1204	3.05233	1.60991		cell projection morphogenesis	62/1685	164/6125	0.00234681	0.0542057	0.0467555	WBGene00006942/WBGene00006786/WBGene00002243/WBGene00006773/WBGene00000149/WBGene00003368/WBGene00006745/WBGene00015146/WBGene00002048/WBGene00004140/WBGene00006780/WBGene00001008/WBGene00006746/WBGene00010556/WBGene00002203/WBGene00006767/WBGene00007007/WBGene00004749/WBGene00004047/WBGene00003068/WBGene00003911/WBGene00011953/WBGene00010664/WBGene00005077/WBGene00016104/WBGene00010160/WBGene000…	62	164	37.8049	cell projection morphogenesis	1.33017	BP
	mitochondrial RNA metabolic process	10/1647	16/6125	0.00294891	0.0701392	0.0665223	WBGene00015266/WBGene00007207/WBGene00006946/WBGene00005662/WBGene00013680/WBGene00010089/WBGene00001744/WBGene00020189/WBGene00009944/WBGene00194707	10	16	62.5	mitochondrial RNA metabolic process	1.17703	BP	6125	1647	2.3243	1.2168		late endosome to vacuole transport	9/1204	19/6125	0.00583476	0.12899	0.117573	WBGene00011972/WBGene00012193/WBGene00022027/WBGene00016167/WBGene00020866/WBGene00014151/WBGene00008919/WBGene00013598/WBGene00022280	9	19	47.3684	late endosome to vacuole transport	0.929694	BP	6125	1204	2.40973	1.26887		purine ribonucleoside triphosphate metabolic process	25/1685	54/6125	0.0023377	0.0542057	0.0467555	WBGene00022306/WBGene00015413/WBGene00011474/WBGene00017981/WBGene00006921/WBGene00013597/WBGene00009531/WBGene00017982/WBGene00000229/WBGene00003581/WBGene00006601/WBGene00009126/WBGene00001685/WBGene00011884/WBGene00000210/WBGene00007385/WBGene00019061/WBGene00000209/WBGene00019001/WBGene00011273/WBGene00006768/WBGene00001684/WBGene00020185/WBGene00009082/WBGene00004959	25	54	46.2963	purine ribonucleoside triphosphate metabolic process	1.33017	BP
	rRNA modification	12/1647	21/6125	0.00325451	0.0764402	0.0724984	WBGene00010478/WBGene00008008/WBGene00008455/WBGene00012652/WBGene00012964/WBGene00015524/WBGene00018866/WBGene00020189/WBGene00021476/WBGene00009352/WBGene00021073/WBGene00013151	12	21	57.1429	rRNA modification	1.13967	BP	6125	1647	2.12508	1.08751		ribonucleotide biosynthetic process	25/1204	78/6125	0.00620316	0.131054	0.119454	WBGene00000230/WBGene00020275/WBGene00008948/WBGene00009575/WBGene00000371/WBGene00000206/WBGene00002879/WBGene00000869/WBGene00006919/WBGene00011510/WBGene00020682/WBGene00000207/WBGene00011064/WBGene00009119/WBGene00004068/WBGene00010052/WBGene00022089/WBGene00013025/WBGene00020036/WBGene00010419/WBGene00004076/WBGene00011015/WBGene00012131/WBGene00009138/WBGene00022336	25	78	32.0513	ribonucleotide biosynthetic process	0.922799	BP	6125	1204	1.63052	0.705328		potassium ion import across plasma membrane	8/1685	11/6125	0.00232245	0.0542057	0.0467555	WBGene00006941/WBGene00002149/WBGene00019205/WBGene00017350/WBGene00012543/WBGene00010117/WBGene00001137/WBGene00002151	8	11	72.7273	potassium ion import across plasma membrane	1.33017	BP
	transcription by RNA polymerase I	9/1647	14/6125	0.003684	0.0844174	0.0800643	WBGene00020263/WBGene00021347/WBGene00022739/WBGene00019275/WBGene00021276/WBGene00000931/WBGene00045433/WBGene00017758/WBGene00017749	9	14	64.2857	transcription by RNA polymerase I	1.09656	BP	6125	1647	2.39071	1.25744		negative regulation of actin filament polymerization	8/1204	16/6125	0.00621042	0.131054	0.119454	WBGene00003989/WBGene00000293/WBGene00016616/WBGene00018187/WBGene00000292/WBGene00004951/WBGene00006823/WBGene00006803	8	16	50	negative regulation of actin filament polymerization	0.922799	BP	6125	1204	2.5436	1.34687		regulation of system process	30/1685	68/6125	0.00229745	0.0542057	0.0467555	WBGene00004363/WBGene00003175/WBGene00006763/WBGene00010259/WBGene00000958/WBGene00001373/WBGene00000042/WBGene00006767/WBGene00006792/WBGene00003931/WBGene00003166/WBGene00001189/WBGene00003173/WBGene00007635/WBGene00006836/WBGene00001461/WBGene00004897/WBGene00001137/WBGene00021983/WBGene00006797/WBGene00000051/WBGene00000086/WBGene00001172/WBGene00001459/WBGene00001745/WBGene00020970/WBGene000…	30	68	44.1176	regulation of system process	1.33017	BP
	regulation of DNA recombination	9/1647	14/6125	0.003684	0.0844174	0.0800643	WBGene00004324/WBGene00006376/WBGene00001852/WBGene00009124/WBGene00019953/WBGene00021752/WBGene00001898/WBGene00001087/WBGene00008852	9	14	64.2857	regulation of DNA recombination	1.09656	BP	6125	1647	2.39071	1.25744		regulation of receptor-mediated endocytosis	8/1204	16/6125	0.00621042	0.131054	0.119454	WBGene00004762/WBGene00000390/WBGene00001579/WBGene00000182/WBGene00001580/WBGene00013317/WBGene00006751/WBGene00006957	8	16	50	regulation of receptor-mediated endocytosis	0.922799	BP	6125	1204	2.5436	1.34687		regulation of synapse organization	21/1685	43/6125	0.00228219	0.0542057	0.0467555	WBGene00010259/WBGene00000103/WBGene00003368/WBGene00002089/WBGene00000254/WBGene00001008/WBGene00006746/WBGene00007007/WBGene00022697/WBGene00011953/WBGene00010664/WBGene00000548/WBGene00001189/WBGene00018317/WBGene00001172/WBGene00006364/WBGene00006933/WBGene00000403/WBGene00006776/WBGene00000898/WBGene00004457	21	43	48.8372	regulation of synapse organization	1.33017	BP
	ribosomal small subunit biogenesis	23/1647	51/6125	0.00379397	0.0858901	0.081461	WBGene00013109/WBGene00010896/WBGene00007617/WBGene00013324/WBGene00003059/WBGene00022739/WBGene00017989/WBGene00022021/WBGene00013143/WBGene00011944/WBGene00019698/WBGene00012756/WBGene00011032/WBGene00018891/WBGene00013688/WBGene00018866/WBGene00020705/WBGene00013892/WBGene00022742/WBGene00021660/WBGene00009211/WBGene00015525/WBGene00008456	23	51	45.098	ribosomal small subunit biogenesis	1.08905	BP	6125	1647	1.67714	0.746006		protein insertion into membrane	8/1204	16/6125	0.00621042	0.131054	0.119454	WBGene00001662/WBGene00007215/WBGene00008164/WBGene00019607/WBGene00014025/WBGene00017825/WBGene00006573/WBGene00007696	8	16	50	protein insertion into membrane	0.922799	BP	6125	1204	2.5436	1.34687		response to oxygen-containing compound	50/1685	127/6125	0.00227554	0.0542057	0.0467555	WBGene00013919/WBGene00008443/WBGene00006811/WBGene00006459/WBGene00007036/WBGene00001957/WBGene00000103/WBGene00002089/WBGene00000958/WBGene00020506/WBGene00004932/WBGene00001134/WBGene00004758/WBGene00001518/WBGene00006767/WBGene00021043/WBGene00007664/WBGene00020902/WBGene00010425/WBGene00004777/WBGene00003605/WBGene00002187/WBGene00019240/WBGene00004930/WBGene00044004/WBGene00001189/WBGene000…	50	127	39.3701	response to oxygen-containing compound	1.33017	BP
	DNA damage checkpoint signaling	13/1647	24/6125	0.0041445	0.0899791	0.0853392	WBGene00009507/WBGene00018923/WBGene00018721/WBGene00009127/WBGene00001865/WBGene00016944/WBGene00002042/WBGene00004738/WBGene00007028/WBGene00003405/WBGene00011411/WBGene00006993/WBGene00001997	13	24	54.1667	DNA damage checkpoint signaling	1.06885	BP	6125	1647	2.01439	1.01035		late endosome to vacuole transport via multivesicular body sorting pathway	7/1204	13/6125	0.00628348	0.131106	0.119501	WBGene00011972/WBGene00012193/WBGene00022027/WBGene00016167/WBGene00008919/WBGene00013598/WBGene00022280	7	13	53.8462	late endosome to vacuole transport via multivesicular body sorting pathway	0.922627	BP	6125	1204	2.73927	1.45379		tricarboxylic acid cycle	14/1685	25/6125	0.00245531	0.0551493	0.0475694	WBGene00018491/WBGene00001503/WBGene00000040/WBGene00013269/WBGene00007993/WBGene00015391/WBGene00010317/WBGene00009353/WBGene00000833/WBGene00000041/WBGene00003162/WBGene00003225/WBGene00007350/WBGene00006433	14	25	56	tricarboxylic acid cycle	1.32267	BP
	negative regulation of gene expression, epigenetic	13/1647	24/6125	0.0041445	0.0899791	0.0853392	WBGene00020296/WBGene00003222/WBGene00008682/WBGene00013561/WBGene00021856/WBGene00003406/WBGene00002056/WBGene00003220/WBGene00000931/WBGene00044069/WBGene00004323/WBGene00020496/WBGene00020823	13	24	54.1667	negative regulation of gene expression epigenetic	1.06885	BP	6125	1647	2.01439	1.01035		purine nucleoside triphosphate metabolic process	19/1204	55/6125	0.00667459	0.137719	0.125529	WBGene00000230/WBGene00020275/WBGene00010416/WBGene00000371/WBGene00000206/WBGene00020679/WBGene00002879/WBGene00000869/WBGene00006919/WBGene00011510/WBGene00020682/WBGene00000207/WBGene00008780/WBGene00009119/WBGene00022089/WBGene00013025/WBGene00010419/WBGene00011015/WBGene00022336	19	55	34.5455	purine nucleoside triphosphate metabolic process	0.901256	BP	6125	1204	1.7574	0.813442		regulation of signaling	116/1685	337/6125	0.00249625	0.0551493	0.0475694	WBGene00018330/WBGene00021152/WBGene00008443/WBGene00001746/WBGene00004759/WBGene00004363/WBGene00016038/WBGene00006763/WBGene00006773/WBGene00004767/WBGene00022271/WBGene00003478/WBGene00011771/WBGene00001708/WBGene00018285/WBGene00006707/WBGene00020114/WBGene00002048/WBGene00006826/WBGene00022675/WBGene00003587/WBGene00003558/WBGene00004341/WBGene00001834/WBGene00001518/WBGene00000156/WBGene000…	116	337	34.4214	regulation of signaling	1.32267	BP
	snRNA processing	11/1647	19/6125	0.00421403	0.0899791	0.0853392	WBGene00022232/WBGene00014124/WBGene00013265/WBGene00015499/WBGene00010325/WBGene00018154/WBGene00018305/WBGene00009289/WBGene00008361/WBGene00012234/WBGene00013075	11	19	57.8947	snRNA processing	1.06885	BP	6125	1647	2.15304	1.10637		purine ribonucleotide biosynthetic process	22/1204	67/6125	0.00725507	0.146442	0.13348	WBGene00000230/WBGene00020275/WBGene00000371/WBGene00000206/WBGene00002879/WBGene00000869/WBGene00006919/WBGene00011510/WBGene00020682/WBGene00000207/WBGene00011064/WBGene00009119/WBGene00004068/WBGene00010052/WBGene00022089/WBGene00013025/WBGene00010419/WBGene00004076/WBGene00011015/WBGene00012131/WBGene00009138/WBGene00022336	22	67	32.8358	purine ribonucleotide biosynthetic process	0.874584	BP	6125	1204	1.67043	0.740217		synapse assembly	22/1685	46/6125	0.00253326	0.0551493	0.0475694	WBGene00000103/WBGene00003368/WBGene00002089/WBGene00000254/WBGene00006746/WBGene00007007/WBGene00022697/WBGene00011953/WBGene00000548/WBGene00001189/WBGene00003243/WBGene00003516/WBGene00006365/WBGene00001172/WBGene00006364/WBGene00006933/WBGene00002261/WBGene00000403/WBGene00006776/WBGene00007750/WBGene00000898/WBGene00004457	22	46	47.8261	synapse assembly	1.32267	BP
	heterochromatin formation	11/1647	19/6125	0.00421403	0.0899791	0.0853392	WBGene00020296/WBGene00003222/WBGene00008682/WBGene00013561/WBGene00003406/WBGene00002056/WBGene00003220/WBGene00000931/WBGene00044069/WBGene00004323/WBGene00020823	11	19	57.8947	heterochromatin formation	1.06885	BP	6125	1647	2.15304	1.10637		regulation of anatomical structure size	29/1204	95/6125	0.00723992	0.146442	0.13348	WBGene00004271/WBGene00006808/WBGene00001368/WBGene00302980/WBGene00003989/WBGene00000293/WBGene00000201/WBGene00006923/WBGene00016616/WBGene00001499/WBGene00018187/WBGene00001579/WBGene00000292/WBGene00006802/WBGene00006932/WBGene00021170/WBGene00004951/WBGene00009977/WBGene00003111/WBGene00019944/WBGene00004719/WBGene00006823/WBGene00002978/WBGene00006803/WBGene00016354/WBGene00001366/WBGene000…	29	95	30.5263	regulation of anatomical structure size	0.874584	BP	6125	1204	1.55294	0.635		response to organic cyclic compound	22/1685	46/6125	0.00253326	0.0551493	0.0475694	WBGene00006811/WBGene00006459/WBGene00000958/WBGene00020506/WBGene00011559/WBGene00018391/WBGene00001518/WBGene00004777/WBGene00044004/WBGene00013122/WBGene00001053/WBGene00021897/WBGene00001709/WBGene00002004/WBGene00001172/WBGene00001745/WBGene00006747/WBGene00001517/WBGene00004779/WBGene00003386/WBGene00001680/WBGene00006772	22	46	47.8261	response to organic cyclic compound	1.32267	BP
	heterochromatin organization	11/1647	19/6125	0.00421403	0.0899791	0.0853392	WBGene00020296/WBGene00003222/WBGene00008682/WBGene00013561/WBGene00003406/WBGene00002056/WBGene00003220/WBGene00000931/WBGene00044069/WBGene00004323/WBGene00020823	11	19	57.8947	heterochromatin organization	1.06885	BP	6125	1647	2.15304	1.10637		ribose phosphate biosynthetic process	25/1204	79/6125	0.00742452	0.146502	0.133535	WBGene00000230/WBGene00020275/WBGene00008948/WBGene00009575/WBGene00000371/WBGene00000206/WBGene00002879/WBGene00000869/WBGene00006919/WBGene00011510/WBGene00020682/WBGene00000207/WBGene00011064/WBGene00009119/WBGene00004068/WBGene00010052/WBGene00022089/WBGene00013025/WBGene00020036/WBGene00010419/WBGene00004076/WBGene00011015/WBGene00012131/WBGene00009138/WBGene00022336	25	79	31.6456	ribose phosphate biosynthetic process	0.874405	BP	6125	1204	1.60988	0.68695		regulation of synapse structure or activity	22/1685	46/6125	0.00253326	0.0551493	0.0475694	WBGene00006773/WBGene00010259/WBGene00000103/WBGene00003368/WBGene00002089/WBGene00000254/WBGene00001008/WBGene00006746/WBGene00007007/WBGene00022697/WBGene00011953/WBGene00010664/WBGene00000548/WBGene00001189/WBGene00018317/WBGene00001172/WBGene00006364/WBGene00006933/WBGene00000403/WBGene00006776/WBGene00000898/WBGene00004457	22	46	47.8261	regulation of synapse structure or activity	1.32267	BP
	regulation of nuclear division	16/1647	32/6125	0.00436086	0.092068	0.0873203	WBGene00008878/WBGene00002231/WBGene00003132/WBGene00006376/WBGene00001583/WBGene00010198/WBGene00003785/WBGene00013209/WBGene00002201/WBGene00004178/WBGene00003134/WBGene00001281/WBGene00003183/WBGene00006988/WBGene00021460/WBGene00001087	16	32	50	regulation of nuclear division	1.05888	BP	6125	1647	1.85944	0.894869		cellular chemical homeostasis	25/1204	79/6125	0.00742452	0.146502	0.133535	WBGene00010993/WBGene00006801/WBGene00009804/WBGene00010416/WBGene00000822/WBGene00013462/WBGene00023450/WBGene00006833/WBGene00010130/WBGene00009920/WBGene00006918/WBGene00007646/WBGene00008980/WBGene00011232/WBGene00004736/WBGene00009045/WBGene00008780/WBGene00016258/WBGene00003153/WBGene00004063/WBGene00019296/WBGene00003733/WBGene00013025/WBGene00010419/WBGene00017062	25	79	31.6456	cellular chemical homeostasis	0.874405	BP	6125	1204	1.60988	0.68695		positive regulation of cell projection organization	23/1685	49/6125	0.00276812	0.0587758	0.0506975	WBGene00003368/WBGene00006745/WBGene00002048/WBGene00001008/WBGene00006746/WBGene00006767/WBGene00007007/WBGene00004047/WBGene00010664/WBGene00016104/WBGene00004267/WBGene00003374/WBGene00006970/WBGene00006805/WBGene00000086/WBGene00009172/WBGene00006599/WBGene00003238/WBGene00003007/WBGene00004732/WBGene00015704/WBGene00005021/WBGene00003397	23	49	46.9388	positive regulation of cell projection organization	1.29501	BP
	rRNA catabolic process	8/1647	1543486	0.00453414	0.092605	0.0878296	WBGene00022232/WBGene00010325/WBGene00001001/WBGene00000796/WBGene00018154/WBGene00011280/WBGene00018305/WBGene00009289	8	12	66.6667	rRNA catabolic process	1.05636	BP	6125	1647	2.47926	1.30991		establishment of protein localization to organelle	35/1204	120/6125	0.00749474	0.146502	0.133535	WBGene00001662/WBGene00007215/WBGene00011807/WBGene00008164/WBGene00012193/WBGene00002074/WBGene00022773/WBGene00016120/WBGene00018723/WBGene00002072/WBGene00019679/WBGene00007683/WBGene00014025/WBGene00016167/WBGene00017799/WBGene00001196/WBGene00011306/WBGene00021925/WBGene00020383/WBGene00001039/WBGene00022783/WBGene00008690/WBGene00014151/WBGene00006573/WBGene00003793/WBGene00003802/WBGene000…	35	120	29.1667	establishment of protein localization to organelle	0.874405	BP	6125	1204	1.48377	0.569267		regulation of vulval development	38/1685	92/6125	0.00278215	0.0587758	0.0506975	WBGene00003020/WBGene00004767/WBGene00002169/WBGene00007529/WBGene00011995/WBGene00001834/WBGene00016879/WBGene00000156/WBGene00003000/WBGene00022473/WBGene00000186/WBGene00015547/WBGene00002999/WBGene00004774/WBGene00001061/WBGene00000393/WBGene00002335/WBGene00004930/WBGene00006771/WBGene00017607/WBGene00002997/WBGene00003107/WBGene00006640/WBGene00016405/WBGene00006805/WBGene00002245/WBGene000…	38	92	41.3043	regulation of vulval development	1.29501	BP
	cell cycle G2/M phase transition	8/1647	1543486	0.00453414	0.092605	0.0878296	WBGene00009507/WBGene00022750/WBGene00009127/WBGene00018016/WBGene00002042/WBGene00000382/WBGene00003405/WBGene00011411	8	12	66.6667	cell cycle G2/M phase transition	1.05636	BP	6125	1647	2.47926	1.30991		DNA-templated transcription initiation	14/1204	37/6125	0.0077698	0.14723	0.134198	WBGene00017356/WBGene00007980/WBGene00006391/WBGene00013441/WBGene00012694/WBGene00000271/WBGene00021904/WBGene00015296/WBGene00006386/WBGene00010054/WBGene00004136/WBGene00044924/WBGene00006382/WBGene00015150	14	37	37.8378	DNA-templated transcription initiation	0.872254	BP	6125	1204	1.92489	0.944776		anterior/posterior axon guidance	11/1685	18/6125	0.00285477	0.0587758	0.0506975	WBGene00002243/WBGene00006745/WBGene00002048/WBGene00006746/WBGene00006767/WBGene00004267/WBGene00000086/WBGene00003136/WBGene00003238/WBGene00003007/WBGene00003397	11	18	61.1111	anterior/posterior axon guidance	1.29501	BP
	regulation of cell cycle G2/M phase transition	8/1647	1543486	0.00453414	0.092605	0.0878296	WBGene00009507/WBGene00022750/WBGene00009127/WBGene00018016/WBGene00002042/WBGene00000382/WBGene00003405/WBGene00011411	8	12	66.6667	regulation of cell cycle G2/M phase transition	1.05636	BP	6125	1647	2.47926	1.30991		vesicle fusion	14/1204	37/6125	0.0077698	0.14723	0.134198	WBGene00004271/WBGene00004364/WBGene00011972/WBGene00043064/WBGene00022077/WBGene00004924/WBGene00013302/WBGene00006798/WBGene00008438/WBGene00022534/WBGene00009336/WBGene00019757/WBGene00006371/WBGene00009478	14	37	37.8378	vesicle fusion	0.872254	BP	6125	1204	1.92489	0.944776		positive regulation of cell junction assembly	11/1685	18/6125	0.00285477	0.0587758	0.0506975	WBGene00000254/WBGene00006746/WBGene00011953/WBGene00000548/WBGene00001189/WBGene00001172/WBGene00003772/WBGene00000403/WBGene00006776/WBGene00000898/WBGene00004457	11	18	61.1111	positive regulation of cell junction assembly	1.29501	BP
	mitotic sister chromatid separation	14/1647	27/6125	0.00497309	0.100478	0.0952965	WBGene00016202/WBGene00002231/WBGene00000143/WBGene00003132/WBGene00004775/WBGene00002068/WBGene00001583/WBGene00013209/WBGene00003134/WBGene00001281/WBGene00006988/WBGene00003791/WBGene00021460/WBGene00004888	14	27	51.8519	mitotic sister chromatid separation	1.02092	BP	6125	1647	1.92831	0.947337		organelle membrane fusion	14/1204	37/6125	0.0077698	0.14723	0.134198	WBGene00004271/WBGene00004364/WBGene00011972/WBGene00043064/WBGene00022077/WBGene00004924/WBGene00013302/WBGene00006798/WBGene00008438/WBGene00022534/WBGene00009336/WBGene00019757/WBGene00006371/WBGene00009478	14	37	37.8378	organelle membrane fusion	0.872254	BP	6125	1204	1.92489	0.944776		regulation of axonogenesis	17/1685	33/6125	0.00288604	0.0587758	0.0506975	WBGene00006773/WBGene00003368/WBGene00006745/WBGene00001008/WBGene00002203/WBGene00007007/WBGene00004047/WBGene00003911/WBGene00011953/WBGene00010664/WBGene00010160/WBGene00003374/WBGene00006970/WBGene00006805/WBGene00015704/WBGene00006776/WBGene00004457	17	33	51.5152	regulation of axonogenesis	1.29501	BP
	regulation of mitochondrion organization	7/1647	1543425	0.00544376	0.102378	0.0970983	WBGene00019941/WBGene00010913/WBGene00017770/WBGene00000423/WBGene00017137/WBGene00003967/WBGene00019544	7	10	70	regulation of mitochondrion organization	1.01279	BP	6125	1647	2.60322	1.3803		alternative mRNA splicing, via spliceosome	12/1204	30/6125	0.00810402	0.150492	0.137171	WBGene00004895/WBGene00001368/WBGene00019347/WBGene00013347/WBGene00004896/WBGene00004701/WBGene00004424/WBGene00012245/WBGene00007627/WBGene00007534/WBGene00013808/WBGene00006423	12	30	40	alternative mRNA splicing via spliceosome	0.862737	BP	6125	1204	2.03488	1.02495		regulation of synapse assembly	17/1685	33/6125	0.00288604	0.0587758	0.0506975	WBGene00000103/WBGene00003368/WBGene00002089/WBGene00000254/WBGene00006746/WBGene00007007/WBGene00022697/WBGene00011953/WBGene00000548/WBGene00001189/WBGene00001172/WBGene00006364/WBGene00006933/WBGene00000403/WBGene00006776/WBGene00000898/WBGene00004457	17	33	51.5152	regulation of synapse assembly	1.29501	BP
	snRNA 3'-end processing	10/1647	17/6125	0.00544852	0.102378	0.0970983	WBGene00022232/WBGene00014124/WBGene00013265/WBGene00015499/WBGene00010325/WBGene00018154/WBGene00018305/WBGene00009289/WBGene00008361/WBGene00013075	10	17	58.8235	snRNA 3'-end processing	1.01279	BP	6125	1647	2.18758	1.12933		positive regulation of endocytosis	12/1204	30/6125	0.00810402	0.150492	0.137171	WBGene00000894/WBGene00003929/WBGene00000390/WBGene00001579/WBGene00013034/WBGene00006932/WBGene00000426/WBGene00001580/WBGene00013317/WBGene00003153/WBGene00000424/WBGene00006957	12	30	40	positive regulation of endocytosis	0.862737	BP	6125	1204	2.03488	1.02495		pyruvate metabolic process	15/1685	28/6125	0.00309744	0.0624101	0.0538323	WBGene00022306/WBGene00015413/WBGene00011474/WBGene00013597/WBGene00021043/WBGene00006601/WBGene00009126/WBGene00001685/WBGene00011884/WBGene00019001/WBGene00007824/WBGene00001684/WBGene00020185/WBGene00009082/WBGene00004258	15	28	53.5714	pyruvate metabolic process	1.26896	BP
	tRNA wobble uridine modification	10/1647	17/6125	0.00544852	0.102378	0.0970983	WBGene00018357/WBGene00009557/WBGene00007581/WBGene00009770/WBGene00014123/WBGene00007114/WBGene00010484/WBGene00009944/WBGene00013738/WBGene00022463	10	17	58.8235	tRNA wobble uridine modification	1.01279	BP	6125	1647	2.18758	1.12933		germ cell development	39/1204	138/6125	0.00873475	0.159973	0.145813	WBGene00004271/WBGene00003915/WBGene00006888/WBGene00004887/WBGene00003186/WBGene00003026/WBGene00006868/WBGene00003030/WBGene00000231/WBGene00004014/WBGene00000837/WBGene00003052/WBGene00004806/WBGene00002074/WBGene00004387/WBGene00018892/WBGene00016045/WBGene00000182/WBGene00000147/WBGene00004355/WBGene00000814/WBGene00018857/WBGene00022492/WBGene00001995/WBGene00003123/WBGene00003975/WBGene000…	39	138	28.2609	germ cell development	0.836203	BP	6125	1204	1.43769	0.523752		regulation of Wnt signaling pathway	13/1685	23/6125	0.0031365	0.062532	0.0539374	WBGene00001746/WBGene00006773/WBGene00003478/WBGene00000156/WBGene00022697/WBGene00002202/WBGene00013709/WBGene00004202/WBGene00022069/WBGene00008095/WBGene00023404/WBGene00009460/WBGene00003238	13	23	56.5217	regulation of Wnt signaling pathway	1.26811	BP
	regulation of DNA metabolic process	18/1647	38/6125	0.00532745	0.102378	0.0970983	WBGene00004324/WBGene00003955/WBGene00006376/WBGene00004051/WBGene00003508/WBGene00001852/WBGene00009124/WBGene00019953/WBGene00021752/WBGene00004052/WBGene00001898/WBGene00015806/WBGene00001377/WBGene00006571/WBGene00006736/WBGene00011411/WBGene00001087/WBGene00008852	18	38	47.3684	regulation of DNA metabolic process	1.01279	BP	6125	1647	1.76158	0.816867		actin filament depolymerization	9/1204	20/6125	0.00878689	0.159973	0.145813	WBGene00302980/WBGene00000293/WBGene00016616/WBGene00018187/WBGene00000292/WBGene00004951/WBGene00006823/WBGene00002978/WBGene00006803	9	20	45	actin filament depolymerization	0.836203	BP	6125	1204	2.28924	1.19487		purine nucleoside triphosphate metabolic process	25/1685	55/6125	0.00318467	0.0628308	0.0541952	WBGene00022306/WBGene00015413/WBGene00011474/WBGene00017981/WBGene00006921/WBGene00013597/WBGene00009531/WBGene00017982/WBGene00000229/WBGene00003581/WBGene00006601/WBGene00009126/WBGene00001685/WBGene00011884/WBGene00000210/WBGene00007385/WBGene00019061/WBGene00000209/WBGene00019001/WBGene00011273/WBGene00006768/WBGene00001684/WBGene00020185/WBGene00009082/WBGene00004959	25	55	45.4545	purine nucleoside triphosphate metabolic process	1.26604	BP
	regulation of mitotic cell cycle phase transition	18/1647	38/6125	0.00532745	0.102378	0.0970983	WBGene00009507/WBGene00002231/WBGene00003657/WBGene00003132/WBGene00001583/WBGene00022750/WBGene00013209/WBGene00009127/WBGene00018016/WBGene00002042/WBGene00003134/WBGene00001281/WBGene00001210/WBGene00000382/WBGene00006988/WBGene00003405/WBGene00011411/WBGene00021460	18	38	47.3684	regulation of mitotic cell cycle phase transition	1.01279	BP	6125	1647	1.76158	0.816867		regulation of behavior	38/1204	134/6125	0.00901176	0.162222	0.147863	WBGene00000536/WBGene00003370/WBGene00002249/WBGene00006750/WBGene00006774/WBGene00014054/WBGene00011648/WBGene00004014/WBGene00001173/WBGene00011216/WBGene00006833/WBGene00015176/WBGene00001648/WBGene00000908/WBGene00001579/WBGene00001179/WBGene00011146/WBGene00013599/WBGene00001196/WBGene00001456/WBGene00004367/WBGene00000232/WBGene00001580/WBGene00003123/WBGene00001145/WBGene00001177/WBGene000…	38	134	28.3582	regulation of behavior	0.83014	BP	6125	1204	1.44264	0.528713		response to monoamine	18/1685	36/6125	0.00334435	0.064593	0.0557152	WBGene00006459/WBGene00000958/WBGene00020506/WBGene00001518/WBGene00004777/WBGene00044004/WBGene00001053/WBGene00021897/WBGene00001709/WBGene00002004/WBGene00001172/WBGene00001745/WBGene00006747/WBGene00001517/WBGene00004779/WBGene00003386/WBGene00001680/WBGene00006772	18	36	50	response to monoamine	1.25403	BP
	epigenetic regulation of gene expression	18/1647	38/6125	0.00532745	0.102378	0.0970983	WBGene00020296/WBGene00003222/WBGene00004745/WBGene00008682/WBGene00013561/WBGene00021856/WBGene00003406/WBGene00002056/WBGene00004945/WBGene00001085/WBGene00003220/WBGene00004746/WBGene00000931/WBGene00044069/WBGene00004323/WBGene00020496/WBGene00020823/WBGene00003014	18	38	47.3684	epigenetic regulation of gene expression	1.01279	BP	6125	1647	1.76158	0.816867		regulation of mRNA processing	16/1204	45/6125	0.00908513	0.162222	0.147863	WBGene00004895/WBGene00001368/WBGene00019347/WBGene00013347/WBGene00004896/WBGene00004355/WBGene00017816/WBGene00004701/WBGene00013325/WBGene00004424/WBGene00012245/WBGene00007627/WBGene00000890/WBGene00007534/WBGene00013808/WBGene00006423	16	45	35.5556	regulation of mRNA processing	0.83014	BP	6125	1204	1.80879	0.855021		ribonucleoside triphosphate metabolic process	26/1685	58/6125	0.00336552	0.064593	0.0557152	WBGene00022306/WBGene00015413/WBGene00011474/WBGene00017981/WBGene00006921/WBGene00013597/WBGene00009531/WBGene00017982/WBGene00000229/WBGene00007089/WBGene00003581/WBGene00006601/WBGene00009126/WBGene00001685/WBGene00011884/WBGene00000210/WBGene00007385/WBGene00019061/WBGene00000209/WBGene00019001/WBGene00011273/WBGene00006768/WBGene00001684/WBGene00020185/WBGene00009082/WBGene00004959	26	58	44.8276	ribonucleoside triphosphate metabolic process	1.25403	BP
	macromolecule methylation	40/1647	103/6125	0.00514706	0.102378	0.0970983	WBGene00021515/WBGene00012192/WBGene00009557/WBGene00003222/WBGene00008206/WBGene00004745/WBGene00012658/WBGene00008008/WBGene00020498/WBGene00017919/WBGene00014120/WBGene00006447/WBGene00009770/WBGene00012205/WBGene00008455/WBGene00015450/WBGene00006613/WBGene00003220/WBGene00017683/WBGene00012652/WBGene00016591/WBGene00017482/WBGene00011939/WBGene00004781/WBGene00012469/WBGene00015524/WBGene000…	40	103	38.835	macromolecule methylation	1.01279	BP	6125	1647	1.44423	0.530297		regulation of alternative mRNA splicing, via spliceosome	11/1204	27/6125	0.00947797	0.16744	0.152619	WBGene00004895/WBGene00001368/WBGene00019347/WBGene00013347/WBGene00004896/WBGene00004701/WBGene00004424/WBGene00012245/WBGene00007627/WBGene00007534/WBGene00006423	11	27	40.7407	regulation of alternative mRNA splicing via spliceosome	0.816392	BP	6125	1204	2.07257	1.05142		regulation of cellular catabolic process	45/1685	114/6125	0.00347091	0.064593	0.0557152	WBGene00006786/WBGene00001746/WBGene00004879/WBGene00004140/WBGene00021546/WBGene00018391/WBGene00001008/WBGene00002981/WBGene00007007/WBGene00000940/WBGene00022019/WBGene00007969/WBGene00001510/WBGene00003954/WBGene00003076/WBGene00000846/WBGene00000106/WBGene00021845/WBGene00000376/WBGene00012648/WBGene00045383/WBGene00021897/WBGene00002845/WBGene00019748/WBGene00016405/WBGene00002004/WBGene000…	45	114	39.4737	regulation of cellular catabolic process	1.25403	BP
	DNA replication	32/1647	79/6125	0.00565816	0.105264	0.099836	WBGene00013258/WBGene00009507/WBGene00003955/WBGene00006944/WBGene00019800/WBGene00004297/WBGene00022750/WBGene00004338/WBGene00008722/WBGene00001865/WBGene00011663/WBGene00016151/WBGene00004383/WBGene00004340/WBGene00077500/WBGene00011016/WBGene00020761/WBGene00011664/WBGene00020964/WBGene00000382/WBGene00010056/WBGene00019858/WBGene00015806/WBGene00012651/WBGene00010626/WBGene00006571/WBGene000…	32	79	40.5063	DNA replication	1.00071	BP	6125	1647	1.50638	0.591089		electron transport chain	17/1204	49/6125	0.00955767	0.16744	0.152619	WBGene00015810/WBGene00009992/WBGene00009739/WBGene00013308/WBGene00000371/WBGene00003061/WBGene00017734/WBGene00012094/WBGene00000869/WBGene00021839/WBGene00002855/WBGene00022158/WBGene00019401/WBGene00012553/WBGene00022169/WBGene00019007/WBGene00020604	17	49	34.6939	electron transport chain	0.816392	BP	6125	1204	1.76495	0.819627		peptide biosynthetic process	116/1685	340/6125	0.00349657	0.064593	0.0557152	WBGene00011391/WBGene00001225/WBGene00012950/WBGene00006728/WBGene00004452/WBGene00001227/WBGene00019162/WBGene00014224/WBGene00004446/WBGene00003559/WBGene00013530/WBGene00006796/WBGene00004420/WBGene00013361/WBGene00018391/WBGene00004432/WBGene00012179/WBGene00004469/WBGene00013605/WBGene00004475/WBGene00004429/WBGene00004410/WBGene00010556/WBGene00004474/WBGene00021857/WBGene00012697/WBGene000…	116	340	34.1176	peptide biosynthetic process	1.25403	BP
	signal transduction in response to DNA damage	17/1647	36/6125	0.00695982	0.124572	0.118148	WBGene00009507/WBGene00018923/WBGene00018721/WBGene00000467/WBGene00009127/WBGene00001865/WBGene00006735/WBGene00016944/WBGene00002042/WBGene00004738/WBGene00004781/WBGene00007028/WBGene00000836/WBGene00003405/WBGene00011411/WBGene00006993/WBGene00001997	17	36	47.2222	signal transduction in response to DNA damage	0.927574	BP	6125	1647	1.75614	0.812407		spliceosomal snRNP assembly	8/1204	17/6125	0.00973792	0.169003	0.154044	WBGene00004887/WBGene00004914/WBGene00008639/WBGene00004886/WBGene00004917/WBGene00004187/WBGene00004919/WBGene00022458	8	17	47.0588	spliceosomal snRNP assembly	0.812355	BP	6125	1204	2.39398	1.25941		cellular carbohydrate metabolic process	27/1685	61/6125	0.00352824	0.064593	0.0557152	WBGene00003858/WBGene00022306/WBGene00006763/WBGene00019211/WBGene00012466/WBGene00021043/WBGene00018508/WBGene00022719/WBGene00006601/WBGene00001793/WBGene00022059/WBGene00012015/WBGene00020696/WBGene00010317/WBGene00007620/WBGene00006607/WBGene00010665/WBGene00011409/WBGene00006608/WBGene00019001/WBGene00003476/WBGene00044063/WBGene00002028/WBGene00001404/WBGene00016987/WBGene00006863/WBGene000…	27	61	44.2623	cellular carbohydrate metabolic process	1.25403	BP
	cell cycle phase transition	33/1647	83/6125	0.00698169	0.124572	0.118148	WBGene00003961/WBGene00009507/WBGene00002231/WBGene00000143/WBGene00003657/WBGene00003132/WBGene00018923/WBGene00001583/WBGene00007047/WBGene00022750/WBGene00018721/WBGene00013209/WBGene00022831/WBGene00009127/WBGene00001865/WBGene00016944/WBGene00018016/WBGene00002042/WBGene00003134/WBGene00004738/WBGene00001281/WBGene00001210/WBGene00000382/WBGene00006988/WBGene00006571/WBGene00001236/WBGene000…	33	83	39.759	cell cycle phase transition	0.927574	BP	6125	1647	1.47859	0.564224		regulation of vesicle-mediated transport	29/1204	97/6125	0.00988651	0.169993	0.154947	WBGene00004271/WBGene00000894/WBGene00003929/WBGene00004923/WBGene00004762/WBGene00000390/WBGene00000018/WBGene00001579/WBGene00013034/WBGene00000089/WBGene00012203/WBGene00004924/WBGene00000182/WBGene00018468/WBGene00006932/WBGene00000426/WBGene00009977/WBGene00001580/WBGene00004273/WBGene00009119/WBGene00008438/WBGene00013317/WBGene00006751/WBGene00003153/WBGene00000565/WBGene00004912/WBGene000…	29	97	29.8969	regulation of vesicle-mediated transport	0.809818	BP	6125	1204	1.52092	0.604943		phosphatidylinositol dephosphorylation	10/1685	16/6125	0.00354682	0.064593	0.0557152	WBGene00006763/WBGene00007912/WBGene00003478/WBGene00012353/WBGene00007620/WBGene00009264/WBGene00003475/WBGene00003476/WBGene00003479/WBGene00018697	10	16	62.5	phosphatidylinositol dephosphorylation	1.25403	BP
	meiotic chromosome segregation	25/1647	59/6125	0.00702454	0.124572	0.118148	WBGene00008878/WBGene00004324/WBGene00002231/WBGene00021560/WBGene00018923/WBGene00004775/WBGene00006376/WBGene00002068/WBGene00022694/WBGene00000467/WBGene00017269/WBGene00013209/WBGene00001865/WBGene00001085/WBGene00003134/WBGene00004738/WBGene00003183/WBGene00011415/WBGene00006571/WBGene00001236/WBGene00018909/WBGene00006996/WBGene00002276/WBGene00001332/WBGene00001087	25	59	42.3729	meiotic chromosome segregation	0.927574	BP	6125	1647	1.5758	0.656082		calcium ion transmembrane transport	14/1204	38/6125	0.0101269	0.17152	0.156338	WBGene00006742/WBGene00006801/WBGene00006774/WBGene00000822/WBGene00013462/WBGene00008980/WBGene00004736/WBGene00009045/WBGene00007041/WBGene00003153/WBGene00001187/WBGene00004063/WBGene00019296/WBGene00000368	14	38	36.8421	calcium ion transmembrane transport	0.805936	BP	6125	1204	1.87424	0.906302		positive regulation of synapse assembly	10/1685	16/6125	0.00354682	0.064593	0.0557152	WBGene00000254/WBGene00006746/WBGene00011953/WBGene00000548/WBGene00001189/WBGene00001172/WBGene00000403/WBGene00006776/WBGene00000898/WBGene00004457	10	16	62.5	positive regulation of synapse assembly	1.25403	BP
	rRNA methylation	9/1647	15/6125	0.00702747	0.124572	0.118148	WBGene00008008/WBGene00008455/WBGene00012652/WBGene00015524/WBGene00020189/WBGene00021476/WBGene00009352/WBGene00021073/WBGene00013151	9	15	60	rRNA methylation	0.927574	BP	6125	1647	2.23133	1.1579		response to acid chemical	6/1204	11/6125	0.0106218	0.17152	0.156338	WBGene00022402/WBGene00006414/WBGene00002263/WBGene00007390/WBGene00022279/WBGene00000950	6	11	54.5455	response to acid chemical	0.805936	BP	6125	1204	2.77484	1.47241		regulation of canonical Wnt signaling pathway	10/1685	16/6125	0.00354682	0.064593	0.0557152	WBGene00001746/WBGene00006773/WBGene00000156/WBGene00022697/WBGene00002202/WBGene00013709/WBGene00004202/WBGene00008095/WBGene00009460/WBGene00003238	10	16	62.5	regulation of canonical Wnt signaling pathway	1.25403	BP
	ncRNA catabolic process	9/1647	15/6125	0.00702747	0.124572	0.118148	WBGene00022232/WBGene00010325/WBGene00001001/WBGene00000796/WBGene00018154/WBGene00018612/WBGene00011280/WBGene00018305/WBGene00009289	9	15	60	ncRNA catabolic process	0.927574	BP	6125	1647	2.23133	1.1579		secretory granule localization	6/1204	11/6125	0.0106218	0.17152	0.156338	WBGene00000407/WBGene00015176/WBGene00013599/WBGene00011955/WBGene00011502/WBGene00006831	6	11	54.5455	secretory granule localization	0.805936	BP	6125	1204	2.77484	1.47241		nematode larval development	129/1685	384/6125	0.00396093	0.0705856	0.0608841	WBGene00018572/WBGene00003020/WBGene00003831/WBGene00006786/WBGene00005022/WBGene00003003/WBGene00003858/WBGene00001957/WBGene00004315/WBGene00000410/WBGene00000149/WBGene00004767/WBGene00006437/WBGene00002089/WBGene00008140/WBGene00003478/WBGene00002169/WBGene00007529/WBGene00011995/WBGene00001149/WBGene00000763/WBGene00011559/WBGene00001134/WBGene00004458/WBGene00000157/WBGene00001834/WBGene000…	129	384	33.5938	nematode larval development	1.2155	BP
	meiotic cell cycle process	41/1647	108/6125	0.00735337	0.129131	0.122472	WBGene00016202/WBGene00008878/WBGene00004324/WBGene00002231/WBGene00021560/WBGene00018923/WBGene00004775/WBGene00006376/WBGene00002214/WBGene00002068/WBGene00004297/WBGene00003184/WBGene00022694/WBGene00000467/WBGene00017269/WBGene00003406/WBGene00003785/WBGene00013209/WBGene00001865/WBGene00002201/WBGene00001085/WBGene00016151/WBGene00002042/WBGene00003134/WBGene00004738/WBGene00003183/WBGene000…	41	108	37.963	meiotic cell cycle process	0.911964	BP	6125	1647	1.4118	0.497534		dense core granule localization	6/1204	11/6125	0.0106218	0.17152	0.156338	WBGene00000407/WBGene00015176/WBGene00013599/WBGene00011955/WBGene00011502/WBGene00006831	6	11	54.5455	dense core granule localization	0.805936	BP	6125	1204	2.77484	1.47241		nucleoside diphosphate phosphorylation	14/1685	26/6125	0.00398767	0.0705856	0.0608841	WBGene00022306/WBGene00015413/WBGene00011474/WBGene00013597/WBGene00009531/WBGene00006601/WBGene00009126/WBGene00001685/WBGene00011884/WBGene00019001/WBGene00021692/WBGene00001684/WBGene00020185/WBGene00009082	14	26	53.8462	nucleoside diphosphate phosphorylation	1.2155	BP
	protein localization to chromosome	12/1647	23/6125	0.00860653	0.149738	0.142016	WBGene00002231/WBGene00001831/WBGene00003406/WBGene00019953/WBGene00004738/WBGene00006988/WBGene00018586/WBGene00003788/WBGene00001413/WBGene00003791/WBGene00021460/WBGene00004888	12	23	52.1739	protein localization to chromosome	0.847662	BP	6125	1647	1.94029	0.95627		nuclear mRNA surveillance	6/1204	11/6125	0.0106218	0.17152	0.156338	WBGene00004387/WBGene00001840/WBGene00020423/WBGene00003123/WBGene00000798/WBGene00004880	6	11	54.5455	nuclear mRNA surveillance	0.805936	BP	6125	1204	2.77484	1.47241		ADP metabolic process	14/1685	26/6125	0.00398767	0.0705856	0.0608841	WBGene00022306/WBGene00015413/WBGene00011474/WBGene00013597/WBGene00009531/WBGene00003581/WBGene00006601/WBGene00009126/WBGene00001685/WBGene00011884/WBGene00019001/WBGene00001684/WBGene00020185/WBGene00009082	14	26	53.8462	ADP metabolic process	1.2155	BP
	positive regulation of cell cycle	22/1647	51/6125	0.00868773	0.149764	0.142041	WBGene00003132/WBGene00006376/WBGene00003787/WBGene00001583/WBGene00010198/WBGene00018721/WBGene00003785/WBGene00016944/WBGene00004178/WBGene00003134/WBGene00004738/WBGene00001281/WBGene00018769/WBGene00001210/WBGene00003806/WBGene00006988/WBGene00001236/WBGene00018586/WBGene00001051/WBGene00001413/WBGene00021460/WBGene00006996	22	51	43.1373	positive regulation of cell cycle	0.847587	BP	6125	1647	1.60422	0.681876		dense core granule transport	6/1204	11/6125	0.0106218	0.17152	0.156338	WBGene00000407/WBGene00015176/WBGene00013599/WBGene00011955/WBGene00011502/WBGene00006831	6	11	54.5455	dense core granule transport	0.805936	BP	6125	1204	2.77484	1.47241		phagocytosis	24/1685	53/6125	0.00405753	0.070748	0.0610242	WBGene00006786/WBGene00001746/WBGene00003047/WBGene00015146/WBGene00000156/WBGene00000552/WBGene00006406/WBGene00006836/WBGene00004276/WBGene00003086/WBGene00004268/WBGene00000795/WBGene00006805/WBGene00000420/WBGene00001130/WBGene00018294/WBGene00000247/WBGene00003475/WBGene00000416/WBGene00003476/WBGene00002179/WBGene00003397/WBGene00013354/WBGene00003588	24	53	45.283	phagocytosis	1.2145	BP
	chromatin remodeling	31/1647	78/6125	0.00882562	0.150758	0.142983	WBGene00020296/WBGene00007500/WBGene00003222/WBGene00007784/WBGene00003036/WBGene00008682/WBGene00013561/WBGene00006817/WBGene00020687/WBGene00004312/WBGene00003406/WBGene00002056/WBGene00001852/WBGene00008218/WBGene00003220/WBGene00001885/WBGene00002637/WBGene00001092/WBGene00001898/WBGene00007761/WBGene00011111/WBGene00000931/WBGene00007434/WBGene00015806/WBGene00044069/WBGene00011532/WBGene000…	31	78	39.7436	chromatin remodeling	0.844714	BP	6125	1647	1.47802	0.563663		regulation of dense core granule transport	6/1204	11/6125	0.0106218	0.17152	0.156338	WBGene00000407/WBGene00015176/WBGene00013599/WBGene00011955/WBGene00011502/WBGene00006831	6	11	54.5455	regulation of dense core granule transport	0.805936	BP	6125	1204	2.77484	1.47241		homeostatic process	59/1685	158/6125	0.00407156	0.070748	0.0610242	WBGene00015553/WBGene00006910/WBGene00022306/WBGene00006826/WBGene00006796/WBGene00006615/WBGene00021546/WBGene00000834/WBGene00008345/WBGene00016879/WBGene00000040/WBGene00006921/WBGene00006787/WBGene00008410/WBGene00006941/WBGene00012885/WBGene00022473/WBGene00017852/WBGene00021043/WBGene00019018/WBGene00003613/WBGene00006062/WBGene00003931/WBGene00000393/WBGene00006601/WBGene00022010/WBGene000…	59	158	37.3418	homeostatic process	1.2145	BP
	regulation of mitotic nuclear division	10/1647	18/6125	0.00933661	0.156638	0.148561	WBGene00002231/WBGene00003132/WBGene00001583/WBGene00010198/WBGene00013209/WBGene00004178/WBGene00003134/WBGene00001281/WBGene00006988/WBGene00021460	10	18	55.5556	regulation of mitotic nuclear division	0.828095	BP	6125	1647	2.06605	1.04687		neuron development	54/1204	205/6125	0.0108879	0.173103	0.157781	WBGene00002029/WBGene00004895/WBGene00006808/WBGene00003930/WBGene00001007/WBGene00006868/WBGene00002989/WBGene00006923/WBGene00000407/WBGene00001499/WBGene00018187/WBGene00002181/WBGene00013694/WBGene00001475/WBGene00001648/WBGene00001579/WBGene00006839/WBGene00003247/WBGene00015429/WBGene00011345/WBGene00006802/WBGene00022048/WBGene00003144/WBGene00001196/WBGene00004896/WBGene00006798/WBGene000…	54	205	26.3415	neuron development	0.801945	BP	6125	1204	1.34005	0.422282		regulation of developmental process	143/1685	431/6125	0.00417468	0.0718804	0.062001	WBGene00018572/WBGene00003020/WBGene00000187/WBGene00004874/WBGene00006786/WBGene00007029/WBGene00003003/WBGene00006910/WBGene00003792/WBGene00006763/WBGene00006773/WBGene00004767/WBGene00000103/WBGene00003368/WBGene00001077/WBGene00006745/WBGene00002089/WBGene00008140/WBGene00002169/WBGene00007529/WBGene00006707/WBGene00006563/WBGene00011995/WBGene00006826/WBGene00003367/WBGene00003914/WBGene000…	143	431	33.1787	regulation of developmental process	1.2076	BP
	tRNA wobble base modification	10/1647	18/6125	0.00933661	0.156638	0.148561	WBGene00018357/WBGene00009557/WBGene00007581/WBGene00009770/WBGene00014123/WBGene00007114/WBGene00010484/WBGene00009944/WBGene00013738/WBGene00022463	10	18	55.5556	tRNA wobble base modification	0.828095	BP	6125	1647	2.06605	1.04687		generation of precursor metabolites and energy	36/1204	127/6125	0.0109063	0.173103	0.157781	WBGene00000230/WBGene00015810/WBGene00009992/WBGene00000536/WBGene00009739/WBGene00010416/WBGene00004014/WBGene00020950/WBGene00011050/WBGene00013308/WBGene00000371/WBGene00009664/WBGene00020679/WBGene00003061/WBGene00017734/WBGene00009440/WBGene00021286/WBGene00017272/WBGene00007942/WBGene00017759/WBGene00012094/WBGene00000869/WBGene00011510/WBGene00021839/WBGene00002855/WBGene00008780/WBGene000…	36	127	28.3465	generation of precursor metabolites and energy	0.801945	BP	6125	1204	1.44204	0.528115		neurotransmitter secretion	25/1685	56/6125	0.00427641	0.0722932	0.0623571	WBGene00006763/WBGene00010259/WBGene00022271/WBGene00002048/WBGene00006921/WBGene00003182/WBGene00006757/WBGene00006767/WBGene00015327/WBGene00001189/WBGene00004921/WBGene00004922/WBGene00004316/WBGene00004897/WBGene00006805/WBGene00000086/WBGene00001172/WBGene00002991/WBGene00006752/WBGene00006768/WBGene00006594/WBGene00004913/WBGene00006306/WBGene00004830/WBGene00004032	25	56	44.6429	neurotransmitter secretion	1.20511	BP
	maturation of SSU-rRNA from tricistronic rRNA transcript (SSU-rRNA, 5.8S rRNA, LSU-rRNA)	13/1647	26/6125	0.00990321	0.163229	0.154812	WBGene00013109/WBGene00007617/WBGene00003059/WBGene00022739/WBGene00017989/WBGene00022021/WBGene00013143/WBGene00012756/WBGene00018891/WBGene00020705/WBGene00022742/WBGene00009211/WBGene00015525	13	26	50	maturation of SSU-rRNA from tricistronic rRNA transcript (SSU-rRNA 5.8S rRNA LSU-rRNA)	0.810195	BP	6125	1647	1.85944	0.894869		transcription initiation at RNA polymerase II promoter	10/1204	24/6125	0.0110303	0.173588	0.158223	WBGene00006391/WBGene00013441/WBGene00012694/WBGene00021904/WBGene00015296/WBGene00006386/WBGene00010054/WBGene00004136/WBGene00006382/WBGene00015150	10	24	41.6667	transcription initiation at RNA polymerase II promoter	0.800731	BP	6125	1204	2.11967	1.08384		signal release from synapse	25/1685	56/6125	0.00427641	0.0722932	0.0623571	WBGene00006763/WBGene00010259/WBGene00022271/WBGene00002048/WBGene00006921/WBGene00003182/WBGene00006757/WBGene00006767/WBGene00015327/WBGene00001189/WBGene00004921/WBGene00004922/WBGene00004316/WBGene00004897/WBGene00006805/WBGene00000086/WBGene00001172/WBGene00002991/WBGene00006752/WBGene00006768/WBGene00006594/WBGene00004913/WBGene00006306/WBGene00004830/WBGene00004032	25	56	44.6429	signal release from synapse	1.20511	BP
	regulation of meiotic cell cycle	13/1647	26/6125	0.00990321	0.163229	0.154812	WBGene00008878/WBGene00006376/WBGene00003785/WBGene00013209/WBGene00002201/WBGene00016944/WBGene00004808/WBGene00003134/WBGene00003183/WBGene00001236/WBGene00001413/WBGene00006996/WBGene00001087	13	26	50	regulation of meiotic cell cycle	0.810195	BP	6125	1647	1.85944	0.894869		establishment of vesicle localization	17/1204	50/6125	0.0118966	0.185647	0.169215	WBGene00011648/WBGene00016606/WBGene00000407/WBGene00015176/WBGene00000089/WBGene00013599/WBGene00015164/WBGene00004719/WBGene00004969/WBGene00006751/WBGene00002036/WBGene00011955/WBGene00004912/WBGene00011502/WBGene00006831/WBGene00008974/WBGene00011230	17	50	34	establishment of vesicle localization	0.771562	BP	6125	1204	1.72965	0.790481		monosaccharide metabolic process	17/1685	34/6125	0.00431316	0.0722932	0.0623571	WBGene00022306/WBGene00013597/WBGene00000984/WBGene00021043/WBGene00015101/WBGene00022719/WBGene00010757/WBGene00019890/WBGene00006601/WBGene00001685/WBGene00009925/WBGene00019001/WBGene00005019/WBGene00001404/WBGene00001684/WBGene00020185/WBGene00004258	17	34	50	monosaccharide metabolic process	1.20511	BP
	regulation of chromosome organization	19/1647	43/6125	0.0106063	0.173298	0.164361	WBGene00008878/WBGene00002231/WBGene00000143/WBGene00003132/WBGene00003799/WBGene00001583/WBGene00013209/WBGene00009124/WBGene00019953/WBGene00003134/WBGene00003789/WBGene00004738/WBGene00001281/WBGene00006988/WBGene00006571/WBGene00001236/WBGene00013223/WBGene00021460/WBGene00006996	19	43	44.186	regulation of chromosome organization	0.7842	BP	6125	1647	1.64323	0.716532		protein localization to synapse	11/1204	28/6125	0.012897	0.199582	0.181916	WBGene00012990/WBGene00001196/WBGene00004215/WBGene00007119/WBGene00018857/WBGene00001580/WBGene00001177/WBGene00006751/WBGene00008765/WBGene00013132/WBGene00006831	11	28	39.2857	protein localization to synapse	0.740129	BP	6125	1204	1.99855	0.998951		positive regulation of axon guidance	9/1685	14/6125	0.00436437	0.0725099	0.0625439	WBGene00006745/WBGene00002048/WBGene00006746/WBGene00006767/WBGene00004267/WBGene00000086/WBGene00003238/WBGene00003007/WBGene00003397	9	14	64.2857	positive regulation of axon guidance	1.20381	BP
	chromosome separation	21/1647	49/6125	0.0111512	0.177294	0.168152	WBGene00016202/WBGene00002231/WBGene00000143/WBGene00003132/WBGene00018923/WBGene00004775/WBGene00002068/WBGene00001583/WBGene00013209/WBGene00001865/WBGene00003134/WBGene00001281/WBGene00011415/WBGene00006988/WBGene00001236/WBGene00018909/WBGene00003791/WBGene00021460/WBGene00004888/WBGene00006996/WBGene00002276	21	49	42.8571	chromosome separation	0.774299	BP	6125	1647	1.59381	0.672477		regulation of mRNA splicing, via spliceosome	14/1204	39/6125	0.0130092	0.199654	0.181982	WBGene00004895/WBGene00001368/WBGene00019347/WBGene00013347/WBGene00004896/WBGene00017816/WBGene00004701/WBGene00013325/WBGene00004424/WBGene00012245/WBGene00007627/WBGene00007534/WBGene00013808/WBGene00006423	14	39	35.8974	regulation of mRNA splicing via spliceosome	0.739972	BP	6125	1204	1.82618	0.868827		cell part morphogenesis	62/1685	168/6125	0.00447939	0.0737737	0.063634	WBGene00006942/WBGene00006786/WBGene00002243/WBGene00006773/WBGene00000149/WBGene00003368/WBGene00006745/WBGene00015146/WBGene00002048/WBGene00004140/WBGene00006780/WBGene00001008/WBGene00006746/WBGene00010556/WBGene00002203/WBGene00006767/WBGene00007007/WBGene00004749/WBGene00004047/WBGene00003068/WBGene00003911/WBGene00011953/WBGene00010664/WBGene00005077/WBGene00016104/WBGene00010160/WBGene000…	62	168	36.9048	cell part morphogenesis	1.19631	BP
	mitotic cell cycle phase transition	22/1647	52/6125	0.0113164	0.177294	0.168152	WBGene00003961/WBGene00009507/WBGene00002231/WBGene00000143/WBGene00003657/WBGene00003132/WBGene00001583/WBGene00007047/WBGene00022750/WBGene00013209/WBGene00022831/WBGene00009127/WBGene00018016/WBGene00002042/WBGene00003134/WBGene00001281/WBGene00001210/WBGene00000382/WBGene00006988/WBGene00003405/WBGene00011411/WBGene00021460	22	52	42.3077	mitotic cell cycle phase transition	0.774299	BP	6125	1647	1.57337	0.653861		neuron projection development	50/1204	190/6125	0.0141835	0.215533	0.196455	WBGene00002029/WBGene00006808/WBGene00003930/WBGene00001007/WBGene00006868/WBGene00002989/WBGene00006923/WBGene00000407/WBGene00001499/WBGene00018187/WBGene00002181/WBGene00013694/WBGene00001475/WBGene00001648/WBGene00001579/WBGene00006839/WBGene00003247/WBGene00015429/WBGene00011345/WBGene00006802/WBGene00022048/WBGene00003144/WBGene00001196/WBGene00006798/WBGene00002081/WBGene00009977/WBGene000…	50	190	26.3158	neuron projection development	0.706736	BP	6125	1204	1.33874	0.420875		synaptic transmission, cholinergic	21/1685	45/6125	0.00454179	0.0741564	0.0639642	WBGene00004363/WBGene00000958/WBGene00022675/WBGene00003558/WBGene00001518/WBGene00003182/WBGene00006757/WBGene00006809/WBGene00001189/WBGene00004267/WBGene00000527/WBGene00004897/WBGene00021528/WBGene00006805/WBGene00006797/WBGene00000086/WBGene00001172/WBGene00000037/WBGene00006768/WBGene00001517/WBGene00006807	21	45	46.6667	synaptic transmission cholinergic	1.19406	BP
	protein-DNA complex subunit organization	22/1647	52/6125	0.0113164	0.177294	0.168152	WBGene00007500/WBGene00002231/WBGene00015091/WBGene00013998/WBGene00001831/WBGene00004297/WBGene00017832/WBGene00006817/WBGene00001852/WBGene00008218/WBGene00001885/WBGene00001092/WBGene00001898/WBGene00007434/WBGene00011532/WBGene00016992/WBGene00005007/WBGene00003791/WBGene00021460/WBGene00006648/WBGene00017758/WBGene00017749	22	52	42.3077	protein-DNA complex subunit organization	0.774299	BP	6125	1647	1.57337	0.653861		organelle fusion	16/1204	47/6125	0.014276	0.215533	0.196455	WBGene00004271/WBGene00004364/WBGene00011972/WBGene00043064/WBGene00022077/WBGene00004924/WBGene00013302/WBGene00006798/WBGene00008438/WBGene00022534/WBGene00009336/WBGene00019757/WBGene00012370/WBGene00006371/WBGene00022769/WBGene00009478	16	47	34.0426	organelle fusion	0.706736	BP	6125	1204	1.73182	0.792286		regulation of cell junction assembly	18/1685	37/6125	0.00486321	0.0787258	0.0679055	WBGene00000103/WBGene00003368/WBGene00002089/WBGene00000254/WBGene00006746/WBGene00007007/WBGene00022697/WBGene00011953/WBGene00000548/WBGene00001189/WBGene00001172/WBGene00006364/WBGene00003772/WBGene00006933/WBGene00000403/WBGene00006776/WBGene00000898/WBGene00004457	18	37	48.6486	regulation of cell junction assembly	1.16809	BP
	nuclear-transcribed mRNA catabolic process, exonucleolytic	7/1647	1543456	0.0115114	0.177294	0.168152	WBGene00022232/WBGene00010325/WBGene00018154/WBGene00018612/WBGene00008502/WBGene00018305/WBGene00009289	7	11	63.6364	nuclear-transcribed mRNA catabolic process exonucleolytic	0.774299	BP	6125	1647	2.36656	1.24279		protein targeting	25/1204	83/6125	0.0144321	0.216133	0.197002	WBGene00001662/WBGene00008164/WBGene00022773/WBGene00016120/WBGene00018723/WBGene00019679/WBGene00007683/WBGene00014025/WBGene00017799/WBGene00011306/WBGene00045495/WBGene00021925/WBGene00020383/WBGene00001039/WBGene00022783/WBGene00008690/WBGene00014151/WBGene00006573/WBGene00010097/WBGene00009521/WBGene00009012/WBGene00007696/WBGene00016395/WBGene00002025/WBGene00016620	25	83	30.1205	protein targeting	0.705529	BP	6125	1204	1.53229	0.615691		vulval development	55/1685	147/6125	0.0051806	0.0827635	0.0713883	WBGene00003020/WBGene00005022/WBGene00004315/WBGene00004767/WBGene00002169/WBGene00007529/WBGene00011995/WBGene00001834/WBGene00016879/WBGene00000156/WBGene00003000/WBGene00022473/WBGene00000186/WBGene00015547/WBGene00006963/WBGene00002999/WBGene00006961/WBGene00014228/WBGene00004774/WBGene00001061/WBGene00006829/WBGene00000393/WBGene00002335/WBGene00004930/WBGene00006771/WBGene00017607/WBGene000…	55	147	37.415	vulval development	1.14637	BP
	regulation of DNA repair	7/1647	1543456	0.0115114	0.177294	0.168152	WBGene00004051/WBGene00009124/WBGene00019953/WBGene00004052/WBGene00001377/WBGene00006736/WBGene00008852	7	11	63.6364	regulation of DNA repair	0.774299	BP	6125	1647	2.36656	1.24279		nucleotide biosynthetic process	30/1204	104/6125	0.0148793	0.221048	0.201482	WBGene00000230/WBGene00020275/WBGene00008948/WBGene00012258/WBGene00009575/WBGene00000371/WBGene00000206/WBGene00007698/WBGene00002879/WBGene00000869/WBGene00006919/WBGene00011510/WBGene00020682/WBGene00004392/WBGene00000207/WBGene00011064/WBGene00009119/WBGene00011272/WBGene00000068/WBGene00004068/WBGene00010052/WBGene00022089/WBGene00013025/WBGene00020036/WBGene00010419/WBGene00004076/WBGene000…	30	104	28.8462	nucleotide biosynthetic process	0.695764	BP	6125	1204	1.46746	0.553325		regulation of lipid storage	8/1685	12/6125	0.00529029	0.0827635	0.0713883	WBGene00021152/WBGene00010043/WBGene00020297/WBGene00015009/WBGene00003236/WBGene00013766/WBGene00000898/WBGene00012348	8	12	66.6667	regulation of lipid storage	1.14637	BP
	nucleotide-sugar transmembrane transport	7/1647	1543456	0.0115114	0.177294	0.168152	WBGene00015404/WBGene00017480/WBGene00021637/WBGene00005153/WBGene00008237/WBGene00014139/WBGene00005025	7	11	63.6364	nucleotide-sugar transmembrane transport	0.774299	BP	6125	1647	2.36656	1.24279		purine nucleotide biosynthetic process	22/1204	71/6125	0.0149984	0.221048	0.201482	WBGene00000230/WBGene00020275/WBGene00000371/WBGene00000206/WBGene00002879/WBGene00000869/WBGene00006919/WBGene00011510/WBGene00020682/WBGene00000207/WBGene00011064/WBGene00009119/WBGene00004068/WBGene00010052/WBGene00022089/WBGene00013025/WBGene00010419/WBGene00004076/WBGene00011015/WBGene00012131/WBGene00009138/WBGene00022336	22	71	30.9859	purine nucleotide biosynthetic process	0.695764	BP	6125	1204	1.57632	0.656559		positive regulation of axon extension	8/1685	12/6125	0.00529029	0.0827635	0.0713883	WBGene00003368/WBGene00006745/WBGene00001008/WBGene00007007/WBGene00010664/WBGene00003374/WBGene00006970/WBGene00006805	8	12	66.6667	positive regulation of axon extension	1.14637	BP
	neuron fate commitment	7/1647	1543456	0.0115114	0.177294	0.168152	WBGene00001400/WBGene00001182/WBGene00004949/WBGene00004945/WBGene00006818/WBGene00020368/WBGene00006778	7	11	63.6364	neuron fate commitment	0.774299	BP	6125	1647	2.36656	1.24279		protein depolymerization	13/1204	36/6125	0.0155851	0.227886	0.207716	WBGene00302980/WBGene00002219/WBGene00000293/WBGene00016616/WBGene00018187/WBGene00016045/WBGene00000292/WBGene00004951/WBGene00004121/WBGene00001043/WBGene00006823/WBGene00002978/WBGene00006803	13	36	36.1111	protein depolymerization	0.682531	BP	6125	1204	1.83705	0.877389		regulation of plasma membrane bounded cell projection organization	40/1685	101/6125	0.00530276	0.0827635	0.0713883	WBGene00002243/WBGene00006773/WBGene00003368/WBGene00006745/WBGene00002048/WBGene00004140/WBGene00006780/WBGene00001008/WBGene00006746/WBGene00002203/WBGene00006767/WBGene00007007/WBGene00004047/WBGene00003911/WBGene00011953/WBGene00002178/WBGene00010664/WBGene00000366/WBGene00016104/WBGene00010160/WBGene00004267/WBGene00006743/WBGene00003374/WBGene00006970/WBGene00006805/WBGene00004729/WBGene000…	40	101	39.604	regulation of plasma membrane bounded cell projection organization	1.14637	BP
	gonad morphogenesis	17/1647	38/6125	0.0132561	0.202507	0.192064	WBGene00004508/WBGene00003657/WBGene00022121/WBGene00019481/WBGene00008805/WBGene00002148/WBGene00002146/WBGene00006379/WBGene00003254/WBGene00010776/WBGene00000939/WBGene00000585/WBGene00021784/WBGene00021073/WBGene00003258/WBGene00008132/WBGene00005025	17	38	44.7368	gonad morphogenesis	0.716554	BP	6125	1647	1.66371	0.734405		positive regulation of transport	32/1204	113/6125	0.0160119	0.231623	0.211122	WBGene00004271/WBGene00000894/WBGene00004357/WBGene00003929/WBGene00000407/WBGene00015176/WBGene00000390/WBGene00001579/WBGene00013034/WBGene00000089/WBGene00004831/WBGene00013599/WBGene00014025/WBGene00001196/WBGene00006932/WBGene00000426/WBGene00045495/WBGene00018115/WBGene00001580/WBGene00014109/WBGene00013317/WBGene00022783/WBGene00001177/WBGene00003153/WBGene00000565/WBGene00011502/WBGene000…	32	113	28.3186	positive regulation of transport	0.675467	BP	6125	1204	1.44063	0.526695		cellular response to oxygen-containing compound	38/1685	95/6125	0.00533859	0.0827635	0.0713883	WBGene00006459/WBGene00007036/WBGene00001957/WBGene00000103/WBGene00002089/WBGene00000958/WBGene00020506/WBGene00004932/WBGene00001518/WBGene00006767/WBGene00021043/WBGene00010425/WBGene00004777/WBGene00003605/WBGene00002187/WBGene00019240/WBGene00004930/WBGene00044004/WBGene00001189/WBGene00013122/WBGene00001053/WBGene00021897/WBGene00001709/WBGene00002004/WBGene00001459/WBGene00001745/WBGene000…	38	95	40	cellular response to oxygen-containing compound	1.14637	BP
	protein-DNA complex assembly	19/1647	44/6125	0.0140625	0.213092	0.202104	WBGene00007500/WBGene00002231/WBGene00015091/WBGene00001831/WBGene00004297/WBGene00017832/WBGene00006817/WBGene00001852/WBGene00008218/WBGene00001885/WBGene00001092/WBGene00001898/WBGene00011532/WBGene00005007/WBGene00003791/WBGene00021460/WBGene00006648/WBGene00017758/WBGene00017749	19	44	43.1818	protein-DNA complex assembly	0.694425	BP	6125	1647	1.60588	0.683365		regulation of cellular component size	27/1204	92/6125	0.0160902	0.231623	0.211122	WBGene00004271/WBGene00006808/WBGene00302980/WBGene00003989/WBGene00000293/WBGene00000201/WBGene00006923/WBGene00016616/WBGene00001499/WBGene00018187/WBGene00001579/WBGene00000292/WBGene00006802/WBGene00006932/WBGene00021170/WBGene00004951/WBGene00009977/WBGene00003111/WBGene00019944/WBGene00004719/WBGene00006823/WBGene00002978/WBGene00006803/WBGene00016354/WBGene00000204/WBGene00022769/WBGene000…	27	92	29.3478	regulation of cellular component size	0.675467	BP	6125	1204	1.49299	0.5782		post-embryonic development	135/1685	407/6125	0.00537482	0.0827635	0.0713883	WBGene00018572/WBGene00003020/WBGene00003831/WBGene00006786/WBGene00005022/WBGene00003003/WBGene00003858/WBGene00001957/WBGene00004315/WBGene00000410/WBGene00003625/WBGene00000149/WBGene00004767/WBGene00006437/WBGene00002089/WBGene00008140/WBGene00003478/WBGene00002169/WBGene00007529/WBGene00011995/WBGene00001149/WBGene00000763/WBGene00011559/WBGene00001134/WBGene00004458/WBGene00000157/WBGene000…	135	407	33.1695	post-embryonic development	1.14637	BP
	negative regulation of DNA metabolic process	10/1647	19/6125	0.0150284	0.225907	0.214257	WBGene00004324/WBGene00003508/WBGene00001852/WBGene00009124/WBGene00001898/WBGene00015806/WBGene00006571/WBGene00011411/WBGene00001087/WBGene00008852	10	19	52.6316	negative regulation of DNA metabolic process	0.669065	BP	6125	1647	1.95731	0.96887		regulation of transmembrane transporter activity	9/1204	22/6125	0.0178848	0.239256	0.218078	WBGene00011648/WBGene00001173/WBGene00011216/WBGene00011146/WBGene00018115/WBGene00014109/WBGene00014569/WBGene00022358/WBGene00000368	9	22	40.9091	regulation of transmembrane transporter activity	0.661387	BP	6125	1204	2.08113	1.05737		plasma membrane bounded cell projection morphogenesis	59/1685	160/6125	0.00558669	0.0846496	0.0730151	WBGene00006942/WBGene00006786/WBGene00002243/WBGene00006773/WBGene00000149/WBGene00003368/WBGene00006745/WBGene00002048/WBGene00004140/WBGene00006780/WBGene00001008/WBGene00006746/WBGene00010556/WBGene00002203/WBGene00006767/WBGene00007007/WBGene00004749/WBGene00004047/WBGene00003068/WBGene00003911/WBGene00011953/WBGene00010664/WBGene00005077/WBGene00016104/WBGene00010160/WBGene00020800/WBGene000…	59	160	36.875	plasma membrane bounded cell projection morphogenesis	1.13659	BP
	mitochondrial translation	20/1647	48/6125	0.0184728	0.275479	0.261273	WBGene00020718/WBGene00014176/WBGene00022583/WBGene00013324/WBGene00011412/WBGene00007001/WBGene00022054/WBGene00006946/WBGene00005662/WBGene00007712/WBGene00020037/WBGene00016524/WBGene00013433/WBGene00015425/WBGene00001744/WBGene00002001/WBGene00020993/WBGene00019838/WBGene00018961/WBGene00017924	20	48	41.6667	mitochondrial translation	0.582905	BP	6125	1647	1.54953	0.631835		endoplasmic reticulum to Golgi vesicle-mediated transport	17/1204	52/6125	0.0179087	0.239256	0.218078	WBGene00002070/WBGene00043064/WBGene00011775/WBGene00011648/WBGene00012371/WBGene00021046/WBGene00022119/WBGene00077643/WBGene00013259/WBGene00013434/WBGene00015164/WBGene00010670/WBGene00018088/WBGene00010699/WBGene00011338/WBGene00009336/WBGene00014222	17	52	32.6923	endoplasmic reticulum to Golgi vesicle-mediated transport	0.661387	BP	6125	1204	1.66313	0.733898		neuron projection morphogenesis	59/1685	160/6125	0.00558669	0.0846496	0.0730151	WBGene00006942/WBGene00006786/WBGene00002243/WBGene00006773/WBGene00000149/WBGene00003368/WBGene00006745/WBGene00002048/WBGene00004140/WBGene00006780/WBGene00001008/WBGene00006746/WBGene00010556/WBGene00002203/WBGene00006767/WBGene00007007/WBGene00004749/WBGene00004047/WBGene00003068/WBGene00003911/WBGene00011953/WBGene00010664/WBGene00005077/WBGene00016104/WBGene00010160/WBGene00020800/WBGene000…	59	160	36.875	neuron projection morphogenesis	1.13659	BP
	meiotic nuclear division	32/1647	85/6125	0.0189228	0.279968	0.265531	WBGene00008878/WBGene00004324/WBGene00002231/WBGene00021560/WBGene00018923/WBGene00004775/WBGene00006376/WBGene00002214/WBGene00002068/WBGene00004297/WBGene00022694/WBGene00000467/WBGene00017269/WBGene00003785/WBGene00013209/WBGene00001865/WBGene00002201/WBGene00001085/WBGene00016151/WBGene00003134/WBGene00004738/WBGene00003183/WBGene00004332/WBGene00011415/WBGene00006571/WBGene00001236/WBGene000…	32	85	37.6471	meiotic nuclear division	0.575885	BP	6125	1647	1.40005	0.485478		regulation of multicellular organism growth	21/1204	68/6125	0.017908	0.239256	0.218078	WBGene00002029/WBGene00016343/WBGene00006750/WBGene00004014/WBGene00006414/WBGene00001173/WBGene00003056/WBGene00011146/WBGene00015429/WBGene00001073/WBGene00004862/WBGene00006798/WBGene00004951/WBGene00022492/WBGene00010560/WBGene00002210/WBGene00003040/WBGene00016354/WBGene00006573/WBGene00004203/WBGene00006831	21	68	30.8824	regulation of multicellular organism growth	0.661387	BP	6125	1204	1.57105	0.651729		amide biosynthetic process	124/1685	371/6125	0.00567021	0.0852331	0.0735185	WBGene00011391/WBGene00001225/WBGene00012950/WBGene00006728/WBGene00004452/WBGene00001227/WBGene00019162/WBGene00014224/WBGene00004892/WBGene00004446/WBGene00003559/WBGene00013530/WBGene00006796/WBGene00004420/WBGene00015413/WBGene00013361/WBGene00018391/WBGene00004432/WBGene00012179/WBGene00004469/WBGene00013605/WBGene00004475/WBGene00004429/WBGene00004410/WBGene00010556/WBGene00004474/WBGene000…	124	371	33.4232	amide biosynthetic process	1.1336	BP
	sister chromatid cohesion	9/1647	17/6125	0.019947	0.290546	0.275563	WBGene00018238/WBGene00021560/WBGene00017269/WBGene00004873/WBGene00019953/WBGene00004738/WBGene00006571/WBGene00010839/WBGene00018831	9	17	52.9412	sister chromatid cohesion	0.559779	BP	6125	1647	1.96882	0.977331		regulation of ion transmembrane transporter activity	9/1204	22/6125	0.0178848	0.239256	0.218078	WBGene00011648/WBGene00001173/WBGene00011216/WBGene00011146/WBGene00018115/WBGene00014109/WBGene00014569/WBGene00022358/WBGene00000368	9	22	40.9091	regulation of ion transmembrane transporter activity	0.661387	BP	6125	1204	2.08113	1.05737		cellular macromolecule biosynthetic process	156/1685	478/6125	0.00576042	0.0852404	0.0735247	WBGene00011391/WBGene00001225/WBGene00012950/WBGene00009219/WBGene00013323/WBGene00003858/WBGene00020549/WBGene00006728/WBGene00004452/WBGene00001227/WBGene00019162/WBGene00014224/WBGene00012206/WBGene00019211/WBGene00004446/WBGene00003559/WBGene00013530/WBGene00010720/WBGene00006796/WBGene00004420/WBGene00008504/WBGene00013361/WBGene00018391/WBGene00000896/WBGene00004432/WBGene00012179/WBGene000…	156	478	32.636	cellular macromolecule biosynthetic process	1.13357	BP
	telomere organization	9/1647	17/6125	0.019947	0.290546	0.275563	WBGene00006944/WBGene00009124/WBGene00002042/WBGene00044069/WBGene00006618/WBGene00007028/WBGene00045237/WBGene00003405/WBGene00004296	9	17	52.9412	telomere organization	0.559779	BP	6125	1647	1.96882	0.977331		ATP metabolic process	17/1204	52/6125	0.0179087	0.239256	0.218078	WBGene00000230/WBGene00020275/WBGene00010416/WBGene00000371/WBGene00000206/WBGene00020679/WBGene00002879/WBGene00000869/WBGene00006919/WBGene00011510/WBGene00000207/WBGene00008780/WBGene00022089/WBGene00013025/WBGene00010419/WBGene00011015/WBGene00022336	17	52	32.6923	ATP metabolic process	0.661387	BP	6125	1204	1.66313	0.733898		cellular response to monoamine stimulus	17/1685	35/6125	0.00627064	0.0852404	0.0735247	WBGene00006459/WBGene00000958/WBGene00020506/WBGene00001518/WBGene00004777/WBGene00044004/WBGene00001053/WBGene00021897/WBGene00001709/WBGene00002004/WBGene00001745/WBGene00006747/WBGene00001517/WBGene00004779/WBGene00003386/WBGene00001680/WBGene00006772	17	35	48.5714	cellular response to monoamine stimulus	1.13357	BP
	pseudouridine synthesis	7/1647	1543486	0.0212795	0.305223	0.289484	WBGene00010478/WBGene00006473/WBGene00009132/WBGene00012998/WBGene00004248/WBGene00012964/WBGene00021544	7	12	58.3333	pseudouridine synthesis	0.538376	BP	6125	1647	2.16935	1.11726		secretion	36/1204	131/6125	0.017847	0.239256	0.218078	WBGene00004364/WBGene00000166/WBGene00011775/WBGene00006750/WBGene00000894/WBGene00004357/WBGene00016606/WBGene00004923/WBGene00000089/WBGene00004924/WBGene00004831/WBGene00018468/WBGene00017284/WBGene00014025/WBGene00001196/WBGene00006798/WBGene00006932/WBGene00015164/WBGene00020051/WBGene00020298/WBGene00011392/WBGene00004273/WBGene00008438/WBGene00016376/WBGene00001177/WBGene00000068/WBGene000…	36	131	27.4809	secretion	0.661387	BP	6125	1204	1.39801	0.483376		larval development	129/1685	388/6125	0.00589729	0.0852404	0.0735247	WBGene00018572/WBGene00003020/WBGene00003831/WBGene00006786/WBGene00005022/WBGene00003003/WBGene00003858/WBGene00001957/WBGene00004315/WBGene00000410/WBGene00000149/WBGene00004767/WBGene00006437/WBGene00002089/WBGene00008140/WBGene00003478/WBGene00002169/WBGene00007529/WBGene00011995/WBGene00001149/WBGene00000763/WBGene00011559/WBGene00001134/WBGene00004458/WBGene00000157/WBGene00001834/WBGene000…	129	388	33.2474	larval development	1.13357	BP
	centromere complex assembly	7/1647	1543486	0.0212795	0.305223	0.289484	WBGene00007500/WBGene00002231/WBGene00001831/WBGene00017832/WBGene00008218/WBGene00003791/WBGene00021460	7	12	58.3333	centromere complex assembly	0.538376	BP	6125	1647	2.16935	1.11726		oxidative phosphorylation	16/1204	48/6125	0.017614	0.239256	0.218078	WBGene00000230/WBGene00015810/WBGene00009992/WBGene00000536/WBGene00009739/WBGene00004014/WBGene00013308/WBGene00000371/WBGene00003061/WBGene00012094/WBGene00000869/WBGene00021839/WBGene00019401/WBGene00012553/WBGene00022169/WBGene00019007	16	48	33.3333	oxidative phosphorylation	0.661387	BP	6125	1204	1.69574	0.761912		cellular response to dopamine	17/1685	35/6125	0.00627064	0.0852404	0.0735247	WBGene00006459/WBGene00000958/WBGene00020506/WBGene00001518/WBGene00004777/WBGene00044004/WBGene00001053/WBGene00021897/WBGene00001709/WBGene00002004/WBGene00001745/WBGene00006747/WBGene00001517/WBGene00004779/WBGene00003386/WBGene00001680/WBGene00006772	17	35	48.5714	cellular response to dopamine	1.13357	BP
	cellular macromolecule biosynthetic process	148/1647	478/6125	0.0218203	0.310608	0.294591	WBGene00004361/WBGene00013258/WBGene00044071/WBGene00020718/WBGene00003970/WBGene00022232/WBGene00022862/WBGene00018009/WBGene00001228/WBGene00017951/WBGene00007784/WBGene00007464/WBGene00016142/WBGene00019725/WBGene00008379/WBGene00021829/WBGene00014176/WBGene00021753/WBGene00007435/WBGene00013591/WBGene00001338/WBGene00005663/WBGene00022583/WBGene00013324/WBGene00000270/WBGene00007194/WBGene000…	148	478	30.9623	cellular macromolecule biosynthetic process	0.530781	BP	6125	1647	1.15145	0.203456		purine-containing compound biosynthetic process	23/1204	76/6125	0.0174527	0.239256	0.218078	WBGene00000230/WBGene00020275/WBGene00015551/WBGene00000371/WBGene00000206/WBGene00002879/WBGene00000869/WBGene00006919/WBGene00011510/WBGene00020682/WBGene00000207/WBGene00011064/WBGene00009119/WBGene00004068/WBGene00010052/WBGene00022089/WBGene00013025/WBGene00010419/WBGene00004076/WBGene00011015/WBGene00012131/WBGene00009138/WBGene00022336	23	76	30.2632	purine-containing compound biosynthetic process	0.661387	BP	6125	1204	1.53955	0.622509		response to dopamine	17/1685	35/6125	0.00627064	0.0852404	0.0735247	WBGene00006459/WBGene00000958/WBGene00020506/WBGene00001518/WBGene00004777/WBGene00044004/WBGene00001053/WBGene00021897/WBGene00001709/WBGene00002004/WBGene00001745/WBGene00006747/WBGene00001517/WBGene00004779/WBGene00003386/WBGene00001680/WBGene00006772	17	35	48.5714	response to dopamine	1.13357	BP
	double-strand break repair	23/1647	58/6125	0.0228741	0.323161	0.306496	WBGene00006944/WBGene00018923/WBGene00004297/WBGene00013405/WBGene00020843/WBGene00001865/WBGene00009124/WBGene00019953/WBGene00016151/WBGene00002042/WBGene00004738/WBGene00020964/WBGene00010056/WBGene00011415/WBGene00045237/WBGene00003405/WBGene00018909/WBGene00008082/WBGene00004050/WBGene00002276/WBGene00004049/WBGene00004296/WBGene00008852	23	58	39.6552	double-strand break repair	0.513575	BP	6125	1647	1.47473	0.56045		nucleoside phosphate biosynthetic process	30/1204	105/6125	0.0170337	0.239256	0.218078	WBGene00000230/WBGene00020275/WBGene00008948/WBGene00012258/WBGene00009575/WBGene00000371/WBGene00000206/WBGene00007698/WBGene00002879/WBGene00000869/WBGene00006919/WBGene00011510/WBGene00020682/WBGene00004392/WBGene00000207/WBGene00011064/WBGene00009119/WBGene00011272/WBGene00000068/WBGene00004068/WBGene00010052/WBGene00022089/WBGene00013025/WBGene00020036/WBGene00010419/WBGene00004076/WBGene000…	30	105	28.5714	nucleoside phosphate biosynthetic process	0.661387	BP	6125	1204	1.45349	0.53952		cellular response to catecholamine stimulus	17/1685	35/6125	0.00627064	0.0852404	0.0735247	WBGene00006459/WBGene00000958/WBGene00020506/WBGene00001518/WBGene00004777/WBGene00044004/WBGene00001053/WBGene00021897/WBGene00001709/WBGene00002004/WBGene00001745/WBGene00006747/WBGene00001517/WBGene00004779/WBGene00003386/WBGene00001680/WBGene00006772	17	35	48.5714	cellular response to catecholamine stimulus	1.13357	BP
	tRNA aminoacylation	17/1647	40/6125	0.0233118	0.326887	0.31003	WBGene00001338/WBGene00005663/WBGene00002152/WBGene00006946/WBGene00003815/WBGene00005662/WBGene00016524/WBGene00013433/WBGene00001744/WBGene00002001/WBGene00006936/WBGene00021828/WBGene00001094/WBGene00013447/WBGene00006935/WBGene00000197/WBGene00003415	17	40	42.5	tRNA aminoacylation	0.508596	BP	6125	1647	1.58053	0.660404		regulation of clathrin-dependent endocytosis	6/1204	12/6125	0.0177567	0.239256	0.218078	WBGene00004762/WBGene00000390/WBGene00001579/WBGene00001580/WBGene00006751/WBGene00006957	6	12	50	regulation of clathrin-dependent endocytosis	0.661387	BP	6125	1204	2.5436	1.34687		response to catecholamine	17/1685	35/6125	0.00627064	0.0852404	0.0735247	WBGene00006459/WBGene00000958/WBGene00020506/WBGene00001518/WBGene00004777/WBGene00044004/WBGene00001053/WBGene00021897/WBGene00001709/WBGene00002004/WBGene00001745/WBGene00006747/WBGene00001517/WBGene00004779/WBGene00003386/WBGene00001680/WBGene00006772	17	35	48.5714	response to catecholamine	1.13357	BP
	ribosomal large subunit biogenesis	20/1647	49/6125	0.0235221	0.327393	0.31051	WBGene00012978/WBGene00010896/WBGene00021830/WBGene00007617/WBGene00011538/WBGene00017347/WBGene00012351/WBGene00015941/WBGene00021074/WBGene00012964/WBGene00013958/WBGene00012992/WBGene00009993/WBGene00016607/WBGene00006489/WBGene00021073/WBGene00018893/WBGene00012692/WBGene00018762/WBGene00020273	20	49	40.8163	ribosomal large subunit biogenesis	0.507924	BP	6125	1647	1.51791	0.602088		regulation of oviposition	19/1204	60/6125	0.018102	0.240111	0.218858	WBGene00002249/WBGene00006774/WBGene00014054/WBGene00001173/WBGene00001648/WBGene00001579/WBGene00001179/WBGene00011146/WBGene00013599/WBGene00001196/WBGene00001580/WBGene00003123/WBGene00001145/WBGene00001177/WBGene00013548/WBGene00006830/WBGene00000917/WBGene00006957/WBGene00004203	19	60	31.6667	regulation of oviposition	0.659838	BP	6125	1204	1.61095	0.687911		response to nutrient levels	29/1685	69/6125	0.00630077	0.0852404	0.0735247	WBGene00006786/WBGene00000958/WBGene00020506/WBGene00003182/WBGene00020633/WBGene00021043/WBGene00002981/WBGene00002187/WBGene00013732/WBGene00003954/WBGene00013122/WBGene00001053/WBGene00018953/WBGene00021697/WBGene00003374/WBGene00000247/WBGene00012326/WBGene00012497/WBGene00021527/WBGene00003822/WBGene00045192/WBGene00000911/WBGene00010882/WBGene00003476/WBGene00022152/WBGene00013766/WBGene000…	29	69	42.029	response to nutrient levels	1.13357	BP
	positive regulation of mitotic cell cycle	11/1647	23/6125	0.0252491	0.348846	0.330857	WBGene00003132/WBGene00003787/WBGene00001583/WBGene00010198/WBGene00018721/WBGene00016944/WBGene00003134/WBGene00001281/WBGene00001210/WBGene00006988/WBGene00018586	11	23	47.8261	positive regulation of mitotic cell cycle	0.480359	BP	6125	1647	1.7786	0.830739		organelle localization	53/1204	206/6125	0.0183481	0.241648	0.220259	WBGene00006528/WBGene00011775/WBGene00013847/WBGene00000231/WBGene00016793/WBGene00011648/WBGene00002219/WBGene00016606/WBGene00013340/WBGene00000407/WBGene00021376/WBGene00015176/WBGene00022251/WBGene00000390/WBGene00000837/WBGene00003052/WBGene00001820/WBGene00001513/WBGene00010796/WBGene00016045/WBGene00000089/WBGene00006753/WBGene00018468/WBGene00013599/WBGene00006798/WBGene00015164/WBGene000…	53	206	25.7282	organelle localization	0.657067	BP	6125	1204	1.30885	0.388294		positive regulation of synaptic transmission	17/1685	35/6125	0.00627064	0.0852404	0.0735247	WBGene00004363/WBGene00006763/WBGene00002048/WBGene00003558/WBGene00006921/WBGene00006757/WBGene00006809/WBGene00001189/WBGene00006805/WBGene00000086/WBGene00001172/WBGene00006768/WBGene00006807/WBGene00006306/WBGene00000403/WBGene00000898/WBGene00010587	17	35	48.5714	positive regulation of synaptic transmission	1.13357	BP
	RNA 3'-end processing	26/1647	68/6125	0.0264539	0.361857	0.343197	WBGene00015266/WBGene00022232/WBGene00014124/WBGene00013265/WBGene00017004/WBGene00010478/WBGene00015499/WBGene00000797/WBGene00010325/WBGene00019629/WBGene00011131/WBGene00018399/WBGene00020345/WBGene00000796/WBGene00018154/WBGene00010089/WBGene00015524/WBGene00022301/WBGene00019724/WBGene00020480/WBGene00018305/WBGene00010304/WBGene00009289/WBGene00008361/WBGene00001332/WBGene00013075	26	68	38.2353	RNA 3'-end processing	0.464457	BP	6125	1647	1.42193	0.507846		secretion by cell	33/1204	119/6125	0.019894	0.255821	0.233178	WBGene00004364/WBGene00000166/WBGene00011775/WBGene00006750/WBGene00000894/WBGene00004357/WBGene00016606/WBGene00004923/WBGene00000089/WBGene00004924/WBGene00004831/WBGene00018468/WBGene00017284/WBGene00014025/WBGene00001196/WBGene00006798/WBGene00006932/WBGene00015164/WBGene00020051/WBGene00020298/WBGene00011392/WBGene00004273/WBGene00008438/WBGene00016376/WBGene00001177/WBGene00004368/WBGene000…	33	119	27.7311	secretion by cell	0.632313	BP	6125	1204	1.41074	0.496451		reproductive behavior	56/1685	151/6125	0.00596199	0.0852404	0.0735247	WBGene00005022/WBGene00014232/WBGene00000958/WBGene00000248/WBGene00020506/WBGene00022073/WBGene00004140/WBGene00003914/WBGene00004758/WBGene00003000/WBGene00006767/WBGene00007054/WBGene00003592/WBGene00000229/WBGene00006062/WBGene00002149/WBGene00001824/WBGene00006755/WBGene00017298/WBGene00006815/WBGene00003243/WBGene00001194/WBGene00001053/WBGene00006640/WBGene00017304/WBGene00004267/WBGene000…	56	151	37.0861	reproductive behavior	1.13357	BP
	regulation of mitotic cell cycle, embryonic	8/1647	15/6125	0.026576	0.361857	0.343197	WBGene00003799/WBGene00003787/WBGene00003789/WBGene00006540/WBGene00006392/WBGene00006988/WBGene00018586/WBGene00001051	8	15	53.3333	regulation of mitotic cell cycle embryonic	0.464457	BP	6125	1647	1.9834	0.987979		protein maturation	24/1204	81/6125	0.0199753	0.255821	0.233178	WBGene00020068/WBGene00010842/WBGene00023450/WBGene00001405/WBGene00011033/WBGene00004134/WBGene00022773/WBGene00001590/WBGene00019679/WBGene00000147/WBGene00009736/WBGene00021925/WBGene00003066/WBGene00021844/WBGene00022394/WBGene00003129/WBGene00003130/WBGene00008690/WBGene00020719/WBGene00015074/WBGene00000148/WBGene00016395/WBGene00002232/WBGene00019657	24	81	29.6296	protein maturation	0.632313	BP	6125	1204	1.50732	0.591987		positive regulation of neuron projection development	17/1685	35/6125	0.00627064	0.0852404	0.0735247	WBGene00003368/WBGene00006745/WBGene00002048/WBGene00001008/WBGene00006746/WBGene00006767/WBGene00007007/WBGene00010664/WBGene00016104/WBGene00004267/WBGene00003374/WBGene00000086/WBGene00006599/WBGene00003238/WBGene00003007/WBGene00005021/WBGene00003397	17	35	48.5714	positive regulation of neuron projection development	1.13357	BP
	meiotic chromosome separation	12/1647	26/6125	0.0269803	0.362114	0.343441	WBGene00002231/WBGene00018923/WBGene00004775/WBGene00002068/WBGene00013209/WBGene00001865/WBGene00003134/WBGene00011415/WBGene00001236/WBGene00018909/WBGene00006996/WBGene00002276	12	26	46.1538	meiotic chromosome separation	0.464148	BP	6125	1647	1.71641	0.779392		proton transmembrane transport	13/1204	37/6125	0.0198184	0.255821	0.233178	WBGene00006920/WBGene00010130/WBGene00020507/WBGene00006918/WBGene00006919/WBGene00014109/WBGene00012033/WBGene00016258/WBGene00003733/WBGene00013025/WBGene00010419/WBGene00006911/WBGene00022336	13	37	35.1351	proton transmembrane transport	0.632313	BP	6125	1204	1.7874	0.837861		regulation of localization	111/1685	329/6125	0.00627188	0.0852404	0.0735247	WBGene00021152/WBGene00006786/WBGene00000566/WBGene00001746/WBGene00001445/WBGene00006763/WBGene00010259/WBGene00006437/WBGene00022271/WBGene00015146/WBGene00000958/WBGene00006777/WBGene00010444/WBGene00002048/WBGene00001373/WBGene00012353/WBGene00010043/WBGene00006921/WBGene00003182/WBGene00006941/WBGene00006757/WBGene00000552/WBGene00015547/WBGene00015327/WBGene00001082/WBGene00020297/WBGene000…	111	329	33.7386	regulation of localization	1.13357	BP
	regulation of chromosome separation	12/1647	26/6125	0.0269803	0.362114	0.343441	WBGene00002231/WBGene00000143/WBGene00003132/WBGene00001583/WBGene00013209/WBGene00003134/WBGene00001281/WBGene00006988/WBGene00001236/WBGene00003791/WBGene00021460/WBGene00006996	12	26	46.1538	regulation of chromosome separation	0.464148	BP	6125	1647	1.71641	0.779392		positive regulation of multicellular organism growth	13/1204	37/6125	0.0198184	0.255821	0.233178	WBGene00002029/WBGene00016343/WBGene00006750/WBGene00004014/WBGene00006414/WBGene00011146/WBGene00001073/WBGene00004862/WBGene00004951/WBGene00022492/WBGene00002210/WBGene00004203/WBGene00006831	13	37	35.1351	positive regulation of multicellular organism growth	0.632313	BP	6125	1204	1.7874	0.837861		nucleotide salvage	7/1685	10/6125	0.0062547	0.0852404	0.0735247	WBGene00022817/WBGene00013690/WBGene00016415/WBGene00020557/WBGene00007089/WBGene00007745/WBGene00021882	7	10	70	nucleotide salvage	1.13357	BP
	nucleotide transport	6/1647	1543425	0.0280541	0.371223	0.35208	WBGene00008924/WBGene00017770/WBGene00011662/WBGene00008147/WBGene00018827/WBGene00010459	6	10	60	nucleotide transport	0.453359	BP	6125	1647	2.23133	1.1579		regulation of protein-containing complex disassembly	10/1204	26/6125	0.0204725	0.257107	0.23435	WBGene00000293/WBGene00016616/WBGene00018187/WBGene00016045/WBGene00000292/WBGene00004951/WBGene00004121/WBGene00006823/WBGene00002978/WBGene00006803	10	26	38.4615	regulation of protein-containing complex disassembly	0.630135	BP	6125	1204	1.95662	0.968363		negative regulation of canonical Wnt signaling pathway	7/1685	10/6125	0.0062547	0.0852404	0.0735247	WBGene00001746/WBGene00006773/WBGene00000156/WBGene00002202/WBGene00004202/WBGene00008095/WBGene00003238	7	10	70	negative regulation of canonical Wnt signaling pathway	1.13357	BP
	pyrimidine nucleotide-sugar transmembrane transport	6/1647	1543425	0.0280541	0.371223	0.35208	WBGene00015404/WBGene00017480/WBGene00021637/WBGene00005153/WBGene00014139/WBGene00005025	6	10	60	pyrimidine nucleotide-sugar transmembrane transport	0.453359	BP	6125	1647	2.23133	1.1579		cellular ion homeostasis	22/1204	73/6125	0.0207836	0.257107	0.23435	WBGene00010993/WBGene00006801/WBGene00009804/WBGene00000822/WBGene00013462/WBGene00023450/WBGene00006833/WBGene00010130/WBGene00009920/WBGene00006918/WBGene00007646/WBGene00008980/WBGene00004736/WBGene00009045/WBGene00016258/WBGene00003153/WBGene00004063/WBGene00019296/WBGene00003733/WBGene00013025/WBGene00010419/WBGene00017062	22	73	30.137	cellular ion homeostasis	0.630135	BP	6125	1204	1.53313	0.616482		phospholipid dephosphorylation	10/1685	17/6125	0.00650673	0.0874024	0.0753896	WBGene00006763/WBGene00007912/WBGene00003478/WBGene00012353/WBGene00007620/WBGene00009264/WBGene00003475/WBGene00003476/WBGene00003479/WBGene00018697	10	17	58.8235	phospholipid dephosphorylation	1.12269	BP
	establishment of mitotic spindle orientation	18/1647	44/6125	0.0300511	0.382247	0.362535	WBGene00008878/WBGene00001018/WBGene00003246/WBGene00006943/WBGene00022381/WBGene00003799/WBGene00003787/WBGene00003241/WBGene00003790/WBGene00003918/WBGene00003797/WBGene00004808/WBGene00003789/WBGene00018392/WBGene00000419/WBGene00000421/WBGene00003868/WBGene00000415	18	44	40.9091	establishment of mitotic spindle orientation	0.44065	BP	6125	1647	1.52136	0.605363		cellular cation homeostasis	22/1204	73/6125	0.0207836	0.257107	0.23435	WBGene00010993/WBGene00006801/WBGene00009804/WBGene00000822/WBGene00013462/WBGene00023450/WBGene00006833/WBGene00010130/WBGene00009920/WBGene00006918/WBGene00007646/WBGene00008980/WBGene00004736/WBGene00009045/WBGene00016258/WBGene00003153/WBGene00004063/WBGene00019296/WBGene00003733/WBGene00013025/WBGene00010419/WBGene00017062	22	73	30.137	cellular cation homeostasis	0.630135	BP	6125	1204	1.53313	0.616482		glycolytic process	12/1685	22/6125	0.00662923	0.0878026	0.0757348	WBGene00022306/WBGene00015413/WBGene00011474/WBGene00013597/WBGene00006601/WBGene00009126/WBGene00001685/WBGene00011884/WBGene00019001/WBGene00001684/WBGene00020185/WBGene00009082	12	22	54.5455	glycolytic process	1.1207	BP
	import into nucleus	17/1647	41/6125	0.0301078	0.382247	0.362535	WBGene00006739/WBGene00002077/WBGene00003799/WBGene00003787/WBGene00007047/WBGene00003790/WBGene00003797/WBGene00003801/WBGene00019862/WBGene00003789/WBGene00003806/WBGene00000913/WBGene00003788/WBGene00003791/WBGene00012352/WBGene00002076/WBGene00006647	17	41	41.4634	import into nucleus	0.44065	BP	6125	1647	1.54198	0.62478		endocytosis	35/1204	128/6125	0.0208164	0.257107	0.23435	WBGene00004205/WBGene00000894/WBGene00017161/WBGene00003929/WBGene00004923/WBGene00000554/WBGene00020246/WBGene00004762/WBGene00000390/WBGene00000018/WBGene00000160/WBGene00000164/WBGene00022453/WBGene00001579/WBGene00013034/WBGene00000843/WBGene00000182/WBGene00018468/WBGene00004788/WBGene00006932/WBGene00000426/WBGene00009977/WBGene00001580/WBGene00009119/WBGene00013317/WBGene00001043/WBGene000…	35	128	27.3438	endocytosis	0.630135	BP	6125	1204	1.39103	0.476157		ATP generation from ADP	12/1685	22/6125	0.00662923	0.0878026	0.0757348	WBGene00022306/WBGene00015413/WBGene00011474/WBGene00013597/WBGene00006601/WBGene00009126/WBGene00001685/WBGene00011884/WBGene00019001/WBGene00001684/WBGene00020185/WBGene00009082	12	22	54.5455	ATP generation from ADP	1.1207	BP
	amino acid activation	17/1647	41/6125	0.0301078	0.382247	0.362535	WBGene00001338/WBGene00005663/WBGene00002152/WBGene00006946/WBGene00003815/WBGene00005662/WBGene00016524/WBGene00013433/WBGene00001744/WBGene00002001/WBGene00006936/WBGene00021828/WBGene00001094/WBGene00013447/WBGene00006935/WBGene00000197/WBGene00003415	17	41	41.4634	amino acid activation	0.44065	BP	6125	1647	1.54198	0.62478		microtubule polymerization	8/1204	19/6125	0.0209064	0.257107	0.23435	WBGene00000231/WBGene00002219/WBGene00001589/WBGene00006769/WBGene00018781/WBGene00000424/WBGene00004212/WBGene00011230	8	19	42.1053	microtubule polymerization	0.630135	BP	6125	1204	2.14198	1.09895		peptide metabolic process	133/1685	403/6125	0.00691572	0.0897319	0.077399	WBGene00011391/WBGene00001225/WBGene00012950/WBGene00006728/WBGene00004452/WBGene00001227/WBGene00019162/WBGene00014224/WBGene00004446/WBGene00003559/WBGene00013530/WBGene00022073/WBGene00006796/WBGene00004420/WBGene00013361/WBGene00003914/WBGene00018391/WBGene00000254/WBGene00004432/WBGene00012179/WBGene00004469/WBGene00007021/WBGene00013605/WBGene00004475/WBGene00004429/WBGene00004410/WBGene000…	133	403	33.0025	peptide metabolic process	1.11126	BP
	positive regulation of cell cycle process	16/1647	38/6125	0.0299985	0.382247	0.362535	WBGene00003132/WBGene00006376/WBGene00001583/WBGene00018721/WBGene00003785/WBGene00004178/WBGene00003134/WBGene00004738/WBGene00001281/WBGene00001210/WBGene00003806/WBGene00006988/WBGene00001236/WBGene00001413/WBGene00021460/WBGene00006996	16	38	42.1053	positive regulation of cell cycle process	0.44065	BP	6125	1647	1.56585	0.646942		regulation of cytoplasmic transport	8/1204	19/6125	0.0209064	0.257107	0.23435	WBGene00004271/WBGene00000407/WBGene00015176/WBGene00013599/WBGene00011955/WBGene00011502/WBGene00022769/WBGene00006831	8	19	42.1053	regulation of cytoplasmic transport	0.630135	BP	6125	1204	2.14198	1.09895		neuron projection development	68/1685	190/6125	0.0069231	0.0897319	0.077399	WBGene00006942/WBGene00006786/WBGene00002243/WBGene00006773/WBGene00000149/WBGene00003368/WBGene00006745/WBGene00002048/WBGene00004140/WBGene00006780/WBGene00001008/WBGene00006746/WBGene00010556/WBGene00002203/WBGene00003000/WBGene00006767/WBGene00007007/WBGene00004749/WBGene00004047/WBGene00003068/WBGene00003911/WBGene00011953/WBGene00002178/WBGene00010664/WBGene00000366/WBGene00006468/WBGene000…	68	190	35.7895	neuron projection development	1.11126	BP
	organelle disassembly	14/1647	32/6125	0.0291182	0.382247	0.362535	WBGene00004015/WBGene00011737/WBGene00020324/WBGene00012641/WBGene00020334/WBGene00010283/WBGene00003183/WBGene00000423/WBGene00011280/WBGene00020706/WBGene00021922/WBGene00017137/WBGene00003967/WBGene00013695	14	32	43.75	organelle disassembly	0.44065	BP	6125	1647	1.62701	0.702224		energy derivation by oxidation of organic compounds	26/1204	90/6125	0.0219341	0.259437	0.236473	WBGene00000230/WBGene00015810/WBGene00009992/WBGene00000536/WBGene00009739/WBGene00004014/WBGene00020950/WBGene00011050/WBGene00013308/WBGene00000371/WBGene00009664/WBGene00020679/WBGene00003061/WBGene00009440/WBGene00007942/WBGene00017759/WBGene00012094/WBGene00000869/WBGene00021839/WBGene00002855/WBGene00019401/WBGene00012553/WBGene00022169/WBGene00009812/WBGene00044648/WBGene00019007	26	90	28.8889	energy derivation by oxidation of organic compounds	0.626218	BP	6125	1204	1.46964	0.555461		oviposition	48/1685	127/6125	0.00696441	0.0897319	0.077399	WBGene00005022/WBGene00000958/WBGene00000248/WBGene00022073/WBGene00004140/WBGene00003914/WBGene00004758/WBGene00003000/WBGene00006767/WBGene00007054/WBGene00003592/WBGene00006062/WBGene00002149/WBGene00001824/WBGene00006755/WBGene00017298/WBGene00006815/WBGene00003243/WBGene00001194/WBGene00006640/WBGene00017304/WBGene00001709/WBGene00006805/WBGene00001209/WBGene00002245/WBGene00006797/WBGene000…	48	127	37.7953	oviposition	1.11126	BP
	RNA phosphodiester bond hydrolysis, endonucleolytic	19/1647	47/6125	0.0298602	0.382247	0.362535	WBGene00302968/WBGene00007617/WBGene00013176/WBGene00022021/WBGene00013143/WBGene00013231/WBGene00019264/WBGene00011663/WBGene00004383/WBGene00013373/WBGene00011664/WBGene00000939/WBGene00013107/WBGene00000937/WBGene00002147/WBGene00010488/WBGene00004323/WBGene00022852/WBGene00021287	19	47	40.4255	RNA phosphodiester bond hydrolysis endonucleolytic	0.44065	BP	6125	1647	1.50338	0.588208		positive regulation of biosynthetic process	61/1204	244/6125	0.0218267	0.259437	0.236473	WBGene00000536/WBGene00003026/WBGene00005008/WBGene00013878/WBGene00011729/WBGene00009584/WBGene00014054/WBGene00012990/WBGene00004765/WBGene00006959/WBGene00000506/WBGene00000223/WBGene00015285/WBGene00001423/WBGene00009180/WBGene00004806/WBGene00001820/WBGene00004147/WBGene00004134/WBGene00000908/WBGene00006391/WBGene00018064/WBGene00003509/WBGene00017742/WBGene00003119/WBGene00004862/WBGene000…	61	244	25	positive regulation of biosynthetic process	0.626218	BP	6125	1204	1.2718	0.346874		regulation of nervous system development	23/1685	52/6125	0.00690279	0.0897319	0.077399	WBGene00003368/WBGene00006745/WBGene00000254/WBGene00001008/WBGene00006746/WBGene00007007/WBGene00004047/WBGene00022697/WBGene00011953/WBGene00010664/WBGene00000548/WBGene00001189/WBGene00010160/WBGene00003374/WBGene00006970/WBGene00006805/WBGene00001172/WBGene00004732/WBGene00015704/WBGene00000403/WBGene00006776/WBGene00000898/WBGene00004457	23	52	44.2308	regulation of nervous system development	1.11126	BP
	metaphase/anaphase transition of mitotic cell cycle	9/1647	18/6125	0.0305574	0.385351	0.365479	WBGene00002231/WBGene00000143/WBGene00003132/WBGene00001583/WBGene00013209/WBGene00003134/WBGene00001281/WBGene00006988/WBGene00021460	9	18	50	metaphase/anaphase transition of mitotic cell cycle	0.437137	BP	6125	1647	1.85944	0.894869		positive regulation of cellular biosynthetic process	61/1204	244/6125	0.0218267	0.259437	0.236473	WBGene00000536/WBGene00003026/WBGene00005008/WBGene00013878/WBGene00011729/WBGene00009584/WBGene00014054/WBGene00012990/WBGene00004765/WBGene00006959/WBGene00000506/WBGene00000223/WBGene00015285/WBGene00001423/WBGene00009180/WBGene00004806/WBGene00001820/WBGene00004147/WBGene00004134/WBGene00000908/WBGene00006391/WBGene00018064/WBGene00003509/WBGene00017742/WBGene00003119/WBGene00004862/WBGene000…	61	244	25	positive regulation of cellular biosynthetic process	0.626218	BP	6125	1204	1.2718	0.346874		nucleoside phosphate metabolic process	65/1685	181/6125	0.0074949	0.0959144	0.0827317	WBGene00185014/WBGene00022306/WBGene00022817/WBGene00017268/WBGene00013690/WBGene00016415/WBGene00020114/WBGene00003778/WBGene00015413/WBGene00011559/WBGene00012463/WBGene00011474/WBGene00017981/WBGene00020557/WBGene00006921/WBGene00013597/WBGene00007812/WBGene00009531/WBGene00015101/WBGene00017982/WBGene00000940/WBGene00000229/WBGene00007089/WBGene00022171/WBGene00007745/WBGene00003581/WBGene000…	65	181	35.9116	nucleoside phosphate metabolic process	1.08233	BP
	regulation of mitotic sister chromatid separation	10/1647	21/6125	0.0334756	0.419338	0.397714	WBGene00002231/WBGene00000143/WBGene00003132/WBGene00001583/WBGene00013209/WBGene00003134/WBGene00001281/WBGene00006988/WBGene00003791/WBGene00021460	10	21	47.619	regulation of mitotic sister chromatid separation	0.400429	BP	6125	1647	1.7709	0.82448		export from cell	34/1204	124/6125	0.0216115	0.259437	0.236473	WBGene00004364/WBGene00000166/WBGene00011775/WBGene00006750/WBGene00000894/WBGene00004357/WBGene00016606/WBGene00004923/WBGene00000089/WBGene00004924/WBGene00004831/WBGene00018468/WBGene00007646/WBGene00017284/WBGene00014025/WBGene00001196/WBGene00006798/WBGene00006932/WBGene00015164/WBGene00020051/WBGene00020298/WBGene00011392/WBGene00004273/WBGene00008438/WBGene00016376/WBGene00001177/WBGene000…	34	124	27.4194	export from cell	0.626218	BP	6125	1204	1.39488	0.480141		nucleotide metabolic process	64/1685	178/6125	0.00769363	0.0977969	0.0843554	WBGene00185014/WBGene00022306/WBGene00022817/WBGene00017268/WBGene00013690/WBGene00016415/WBGene00020114/WBGene00003778/WBGene00015413/WBGene00011559/WBGene00012463/WBGene00011474/WBGene00017981/WBGene00020557/WBGene00006921/WBGene00013597/WBGene00007812/WBGene00009531/WBGene00015101/WBGene00017982/WBGene00000940/WBGene00000229/WBGene00007089/WBGene00022171/WBGene00007745/WBGene00003581/WBGene000…	64	178	35.9551	nucleotide metabolic process	1.07389	BP
	phospholipid metabolic process	45/1647	131/6125	0.0346042	0.4289	0.406783	WBGene00015295/WBGene00009207/WBGene00003477/WBGene00000511/WBGene00044233/WBGene00011058/WBGene00006491/WBGene00010339/WBGene00000001/WBGene00022044/WBGene00012984/WBGene00004272/WBGene00018076/WBGene00015159/WBGene00011511/WBGene00002146/WBGene00194986/WBGene00007045/WBGene00010565/WBGene00008431/WBGene00022167/WBGene00009456/WBGene00011914/WBGene00011835/WBGene00009204/WBGene00019806/WBGene000…	45	131	34.3511	phospholipid metabolic process	0.390637	BP	6125	1647	1.27748	0.353299		neurogenesis	63/1204	253/6125	0.021694	0.259437	0.236473	WBGene00002029/WBGene00004895/WBGene00006808/WBGene00001368/WBGene00003930/WBGene00001007/WBGene00006868/WBGene00001324/WBGene00002989/WBGene00006923/WBGene00000407/WBGene00001499/WBGene00018187/WBGene00002181/WBGene00013694/WBGene00001475/WBGene00001820/WBGene00001648/WBGene00001579/WBGene00006839/WBGene00003247/WBGene00003035/WBGene00015429/WBGene00011345/WBGene00006802/WBGene00022048/WBGene000…	63	253	24.9012	neurogenesis	0.626218	BP	6125	1204	1.26678	0.341161		signal release	28/1685	67/6125	0.00788954	0.0993634	0.0857067	WBGene00006763/WBGene00010259/WBGene00022271/WBGene00002048/WBGene00006921/WBGene00003182/WBGene00006757/WBGene00006767/WBGene00015327/WBGene00001082/WBGene00001189/WBGene00020861/WBGene00004921/WBGene00001053/WBGene00004922/WBGene00004316/WBGene00004897/WBGene00006805/WBGene00000086/WBGene00001172/WBGene00002991/WBGene00006752/WBGene00006768/WBGene00006594/WBGene00004913/WBGene00006306/WBGene000…	28	67	41.791	signal release	1.06699	BP
	metaphase/anaphase transition of cell cycle	11/1647	24/6125	0.0355558	0.4289	0.406783	WBGene00002231/WBGene00000143/WBGene00003132/WBGene00001583/WBGene00013209/WBGene00003134/WBGene00001281/WBGene00006988/WBGene00001236/WBGene00021460/WBGene00006996	11	24	45.8333	metaphase/anaphase transition of cell cycle	0.390637	BP	6125	1647	1.70449	0.769338		ribonucleoprotein complex biogenesis	65/1204	262/6125	0.0215326	0.259437	0.236473	WBGene00017997/WBGene00010435/WBGene00001233/WBGene00004485/WBGene00006359/WBGene00004887/WBGene00015207/WBGene00014012/WBGene00012932/WBGene00001226/WBGene00013422/WBGene00004408/WBGene00004419/WBGene00004914/WBGene00012393/WBGene00010805/WBGene00010303/WBGene00001423/WBGene00004448/WBGene00008639/WBGene00016145/WBGene00019005/WBGene00006497/WBGene00004886/WBGene00007413/WBGene00016113/WBGene000…	65	262	24.8092	ribonucleoprotein complex biogenesis	0.626218	BP	6125	1204	1.26209	0.335819		ribose phosphate metabolic process	50/1685	134/6125	0.00792179	0.0993634	0.0857067	WBGene00022306/WBGene00022817/WBGene00017268/WBGene00013690/WBGene00016415/WBGene00020114/WBGene00015413/WBGene00011559/WBGene00011474/WBGene00017981/WBGene00020557/WBGene00006921/WBGene00013597/WBGene00007812/WBGene00009531/WBGene00017982/WBGene00000940/WBGene00000229/WBGene00007089/WBGene00022171/WBGene00003581/WBGene00007969/WBGene00006601/WBGene00009126/WBGene00020107/WBGene00001685/WBGene000…	50	134	37.3134	ribose phosphate metabolic process	1.06699	BP
	regulation of translational fidelity	7/1647	13/6125	0.0355746	0.4289	0.406783	WBGene00004151/WBGene00002152/WBGene00021466/WBGene00013433/WBGene00006936/WBGene00006935/WBGene00000197	7	13	53.8462	regulation of translational fidelity	0.390637	BP	6125	1647	2.00248	1.00178		regulation of growth	39/1204	146/6125	0.022233	0.260325	0.237283	WBGene00002029/WBGene00000536/WBGene00006808/WBGene00022402/WBGene00016343/WBGene00002249/WBGene00006750/WBGene00000894/WBGene00004014/WBGene00006414/WBGene00001173/WBGene00006923/WBGene00001499/WBGene00003056/WBGene00011146/WBGene00015429/WBGene00001073/WBGene00011345/WBGene00006802/WBGene00004862/WBGene00006798/WBGene00004951/WBGene00009556/WBGene00009977/WBGene00022492/WBGene00003111/WBGene000…	39	146	26.7123	regulation of growth	0.624734	BP	6125	1204	1.35891	0.442452		cellular response to toxic substance	16/1685	33/6125	0.00809518	0.0995602	0.0858764	WBGene00015553/WBGene00007036/WBGene00011045/WBGene00004932/WBGene00002981/WBGene00001815/WBGene00002187/WBGene00019240/WBGene00002982/WBGene00004930/WBGene00043097/WBGene00020314/WBGene00018294/WBGene00014028/WBGene00021331/WBGene00004931	16	33	48.4848	cellular response to toxic substance	1.06613	BP
	meiotic sister chromatid segregation	7/1647	13/6125	0.0355746	0.4289	0.406783	WBGene00021560/WBGene00001085/WBGene00004738/WBGene00006571/WBGene00001236/WBGene00006996/WBGene00001087	7	13	53.8462	meiotic sister chromatid segregation	0.390637	BP	6125	1647	2.00248	1.00178		endomembrane system organization	33/1204	120/6125	0.0224297	0.260325	0.237283	WBGene00002070/WBGene00004364/WBGene00043064/WBGene00006833/WBGene00015176/WBGene00000390/WBGene00003052/WBGene00013407/WBGene00021945/WBGene00013302/WBGene00019693/WBGene00021921/WBGene00019607/WBGene00014025/WBGene00004788/WBGene00013434/WBGene00006798/WBGene00006932/WBGene00014200/WBGene00010670/WBGene00015437/WBGene00020930/WBGene00004368/WBGene00011338/WBGene00018017/WBGene00017825/WBGene000…	33	120	27.5	endomembrane system organization	0.624734	BP	6125	1204	1.39898	0.484378		ion homeostasis	37/1685	94/6125	0.00803111	0.0995602	0.0858764	WBGene00006910/WBGene00006615/WBGene00000834/WBGene00008345/WBGene00016879/WBGene00000040/WBGene00006921/WBGene00006941/WBGene00012885/WBGene00017852/WBGene00019018/WBGene00003613/WBGene00000393/WBGene00022010/WBGene00004313/WBGene00019205/WBGene00000846/WBGene00017350/WBGene00014204/WBGene00012543/WBGene00020299/WBGene00004276/WBGene00021936/WBGene00003569/WBGene00021952/WBGene00010117/WBGene000…	37	94	39.3617	ion homeostasis	1.06613	BP
	positive regulation of nuclear division	7/1647	13/6125	0.0355746	0.4289	0.406783	WBGene00003132/WBGene00006376/WBGene00001583/WBGene00003785/WBGene00004178/WBGene00003134/WBGene00001281	7	13	53.8462	positive regulation of nuclear division	0.390637	BP	6125	1647	2.00248	1.00178		protein targeting to mitochondrion	11/1204	30/6125	0.0224265	0.260325	0.237283	WBGene00001662/WBGene00008164/WBGene00022773/WBGene00018723/WBGene00021925/WBGene00020383/WBGene00001039/WBGene00022783/WBGene00008690/WBGene00006573/WBGene00002025	11	30	36.6667	protein targeting to mitochondrion	0.624734	BP	6125	1204	1.86531	0.899415		ribonucleoside diphosphate metabolic process	16/1685	33/6125	0.00809518	0.0995602	0.0858764	WBGene00022306/WBGene00015413/WBGene00011474/WBGene00013597/WBGene00007812/WBGene00009531/WBGene00003581/WBGene00006601/WBGene00009126/WBGene00001685/WBGene00011884/WBGene00019001/WBGene00001684/WBGene00020185/WBGene00009082/WBGene00020190	16	33	48.4848	ribonucleoside diphosphate metabolic process	1.06613	BP
	cell division	62/1647	188/6125	0.0356085	0.4289	0.406783	WBGene00003006/WBGene00004304/WBGene00016202/WBGene00008878/WBGene00002231/WBGene00007010/WBGene00000143/WBGene00003132/WBGene00003919/WBGene00004775/WBGene00003210/WBGene00006943/WBGene00001182/WBGene00003787/WBGene00019630/WBGene00002214/WBGene00002068/WBGene00001583/WBGene00003184/WBGene00010198/WBGene00017832/WBGene00004873/WBGene00021270/WBGene00013209/WBGene00003918/WBGene00006381/WBGene000…	62	188	32.9787	cell division	0.390637	BP	6125	1647	1.22644	0.294477		establishment of protein localization to mitochondrion	12/1204	34/6125	0.0238559	0.261419	0.23828	WBGene00001662/WBGene00007215/WBGene00008164/WBGene00022773/WBGene00018723/WBGene00021925/WBGene00020383/WBGene00001039/WBGene00022783/WBGene00008690/WBGene00006573/WBGene00002025	12	34	35.2941	establishment of protein localization to mitochondrion	0.622912	BP	6125	1204	1.79549	0.844374		directional locomotion	9/1685	15/6125	0.00826693	0.100289	0.086505	WBGene00006763/WBGene00002999/WBGene00006062/WBGene00006784/WBGene00006584/WBGene00002242/WBGene00001172/WBGene00000037/WBGene00016326	9	15	60	directional locomotion	1.06296	BP
	cellular response to topologically incorrect protein	50/1647	148/6125	0.036452	0.436263	0.413766	WBGene00021626/WBGene00015295/WBGene00003970/WBGene00000097/WBGene00007918/WBGene00000664/WBGene00013591/WBGene00003246/WBGene00003036/WBGene00006739/WBGene00013667/WBGene00004949/WBGene00010500/WBGene00012606/WBGene00004804/WBGene00001046/WBGene00021883/WBGene00013765/WBGene00015168/WBGene00008940/WBGene00001045/WBGene00012766/WBGene00003870/WBGene00002010/WBGene00019444/WBGene00009783/WBGene000…	50	148	33.7838	cellular response to topologically incorrect protein	0.383245	BP	6125	1647	1.25638	0.329272		positive regulation of cytoplasmic transport	7/1204	16/6125	0.0242133	0.261419	0.23828	WBGene00004271/WBGene00000407/WBGene00015176/WBGene00013599/WBGene00011502/WBGene00022769/WBGene00006831	7	16	43.75	positive regulation of cytoplasmic transport	0.622912	BP	6125	1204	2.22565	1.15423		post-embryonic animal organ development	55/1685	150/6125	0.00831329	0.100289	0.086505	WBGene00003020/WBGene00005022/WBGene00004315/WBGene00004767/WBGene00002169/WBGene00007529/WBGene00011995/WBGene00001834/WBGene00016879/WBGene00000156/WBGene00003000/WBGene00022473/WBGene00000186/WBGene00015547/WBGene00006963/WBGene00002999/WBGene00006961/WBGene00014228/WBGene00004774/WBGene00001061/WBGene00006829/WBGene00000393/WBGene00002335/WBGene00004930/WBGene00006771/WBGene00017607/WBGene000…	55	150	36.6667	post-embryonic animal organ development	1.06296	BP
	Golgi vesicle transport	36/1647	102/6125	0.0370983	0.441188	0.418437	WBGene00006565/WBGene00013365/WBGene00001650/WBGene00004752/WBGene00015734/WBGene00022121/WBGene00019481/WBGene00002071/WBGene00020193/WBGene00004753/WBGene00021883/WBGene00007846/WBGene00010333/WBGene00004272/WBGene00011611/WBGene00015789/WBGene00018703/WBGene00009829/WBGene00011835/WBGene00009783/WBGene00004754/WBGene00022678/WBGene00006373/WBGene00021841/WBGene00003806/WBGene00000585/WBGene000…	36	102	35.2941	Golgi vesicle transport	0.37837	BP	6125	1647	1.31255	0.392369		regulation of microtubule polymerization or depolymerization	7/1204	16/6125	0.0242133	0.261419	0.23828	WBGene00000231/WBGene00002219/WBGene00016045/WBGene00004121/WBGene00006769/WBGene00013344/WBGene00000424	7	16	43.75	regulation of microtubule polymerization or depolymerization	0.622912	BP	6125	1204	2.22565	1.15423		cation transport	88/1685	256/6125	0.00822566	0.100289	0.086505	WBGene00006910/WBGene00006682/WBGene00006763/WBGene00006913/WBGene00003387/WBGene00019841/WBGene00006681/WBGene00004902/WBGene00003778/WBGene00006615/WBGene00006696/WBGene00021546/WBGene00000834/WBGene00003558/WBGene00001373/WBGene00008345/WBGene00016879/WBGene00006921/WBGene00019904/WBGene00000042/WBGene00003182/WBGene00022682/WBGene00009882/WBGene00006657/WBGene00006941/WBGene00012354/WBGene000…	88	256	34.375	cation transport	1.06296	BP
	chromosome organization involved in meiotic cell cycle	13/1647	30/6125	0.0378894	0.444964	0.422018	WBGene00016202/WBGene00021560/WBGene00006376/WBGene00004297/WBGene00003406/WBGene00001085/WBGene00004738/WBGene00006571/WBGene00001236/WBGene00001833/WBGene00006996/WBGene00004296/WBGene00001087	13	30	43.3333	chromosome organization involved in meiotic cell cycle	0.374669	BP	6125	1647	1.61152	0.688418		positive regulation of RNA biosynthetic process	53/1204	209/6125	0.0240147	0.261419	0.23828	WBGene00000536/WBGene00003026/WBGene00005008/WBGene00013878/WBGene00011729/WBGene00009584/WBGene00012990/WBGene00004765/WBGene00006959/WBGene00000506/WBGene00000223/WBGene00015285/WBGene00009180/WBGene00004806/WBGene00001820/WBGene00004134/WBGene00000908/WBGene00006391/WBGene00018064/WBGene00003509/WBGene00017742/WBGene00004862/WBGene00006604/WBGene00004355/WBGene00003002/WBGene00003149/WBGene000…	53	209	25.3589	positive regulation of RNA biosynthetic process	0.622912	BP	6125	1204	1.29006	0.367436		nucleobase-containing small molecule metabolic process	75/1685	214/6125	0.0084438	0.101219	0.087307	WBGene00005022/WBGene00185014/WBGene00003858/WBGene00022306/WBGene00022817/WBGene00019199/WBGene00017268/WBGene00013690/WBGene00016415/WBGene00020114/WBGene00003778/WBGene00015413/WBGene00011559/WBGene00012463/WBGene00011474/WBGene00017981/WBGene00020557/WBGene00006921/WBGene00013597/WBGene00007812/WBGene00009531/WBGene00015101/WBGene00017982/WBGene00000940/WBGene00000229/WBGene00007089/WBGene000…	75	214	35.0467	nucleobase-containing small molecule metabolic process	1.05895	BP
	regulation of sister chromatid segregation	13/1647	30/6125	0.0378894	0.444964	0.422018	WBGene00008878/WBGene00002231/WBGene00000143/WBGene00003132/WBGene00001583/WBGene00013209/WBGene00003134/WBGene00001281/WBGene00006988/WBGene00001236/WBGene00013223/WBGene00021460/WBGene00006996	13	30	43.3333	regulation of sister chromatid segregation	0.374669	BP	6125	1647	1.61152	0.688418		positive regulation of DNA-templated transcription	53/1204	209/6125	0.0240147	0.261419	0.23828	WBGene00000536/WBGene00003026/WBGene00005008/WBGene00013878/WBGene00011729/WBGene00009584/WBGene00012990/WBGene00004765/WBGene00006959/WBGene00000506/WBGene00000223/WBGene00015285/WBGene00009180/WBGene00004806/WBGene00001820/WBGene00004134/WBGene00000908/WBGene00006391/WBGene00018064/WBGene00003509/WBGene00017742/WBGene00004862/WBGene00006604/WBGene00004355/WBGene00003002/WBGene00003149/WBGene000…	53	209	25.3589	positive regulation of DNA-templated transcription	0.622912	BP	6125	1204	1.29006	0.367436		multicellular organism reproduction	120/1685	362/6125	0.00861898	0.102669	0.0885578	WBGene00003796/WBGene00003020/WBGene00005022/WBGene00001746/WBGene00006910/WBGene00009542/WBGene00000410/WBGene00014232/WBGene00003047/WBGene00000958/WBGene00000248/WBGene00020506/WBGene00022073/WBGene00003392/WBGene00004140/WBGene00003914/WBGene00011559/WBGene00002957/WBGene00004758/WBGene00007554/WBGene00006787/WBGene00010556/WBGene00003393/WBGene00004975/WBGene00003000/WBGene00006697/WBGene000…	120	362	33.1492	multicellular organism reproduction	1.05277	BP
	protein import into nucleus	16/1647	39/6125	0.0385247	0.449614	0.426428	WBGene00006739/WBGene00002077/WBGene00003799/WBGene00003787/WBGene00007047/WBGene00003790/WBGene00003797/WBGene00003801/WBGene00003789/WBGene00003806/WBGene00000913/WBGene00003788/WBGene00003791/WBGene00012352/WBGene00002076/WBGene00006647	16	39	41.0256	protein import into nucleus	0.370154	BP	6125	1647	1.5257	0.609467		DNA catabolic process	7/1204	16/6125	0.0242133	0.261419	0.23828	WBGene00016602/WBGene00000787/WBGene00007056/WBGene00020949/WBGene00000889/WBGene00006964/WBGene00000798	7	16	43.75	DNA catabolic process	0.622912	BP	6125	1204	2.22565	1.15423		nucleoside diphosphate metabolic process	17/1685	36/6125	0.00888891	0.105222	0.0907604	WBGene00022306/WBGene00015413/WBGene00011474/WBGene00013597/WBGene00007812/WBGene00009531/WBGene00003581/WBGene00006601/WBGene00009126/WBGene00001685/WBGene00011884/WBGene00019001/WBGene00021692/WBGene00001684/WBGene00020185/WBGene00009082/WBGene00020190	17	36	47.2222	nucleoside diphosphate metabolic process	1.0421	BP
	response to endoplasmic reticulum stress	54/1647	162/6125	0.0392138	0.454832	0.431377	WBGene00021626/WBGene00015295/WBGene00003970/WBGene00000664/WBGene00013667/WBGene00004949/WBGene00010500/WBGene00012606/WBGene00004804/WBGene00001046/WBGene00006734/WBGene00021883/WBGene00013765/WBGene00006718/WBGene00015168/WBGene00004117/WBGene00022502/WBGene00008940/WBGene00022703/WBGene00001045/WBGene00012766/WBGene00019444/WBGene00009783/WBGene00011115/WBGene00006733/WBGene00008148/WBGene000…	54	162	33.3333	response to endoplasmic reticulum stress	0.365143	BP	6125	1647	1.23963	0.309907		protein localization to mitochondrion	12/1204	34/6125	0.0238559	0.261419	0.23828	WBGene00001662/WBGene00007215/WBGene00008164/WBGene00022773/WBGene00018723/WBGene00021925/WBGene00020383/WBGene00001039/WBGene00022783/WBGene00008690/WBGene00006573/WBGene00002025	12	34	35.2941	protein localization to mitochondrion	0.622912	BP	6125	1204	1.79549	0.844374		nucleotide phosphorylation	14/1685	28/6125	0.00932802	0.109735	0.0946524	WBGene00022306/WBGene00015413/WBGene00011474/WBGene00013597/WBGene00009531/WBGene00006601/WBGene00009126/WBGene00001685/WBGene00011884/WBGene00019001/WBGene00021692/WBGene00001684/WBGene00020185/WBGene00009082	14	28	50	nucleotide phosphorylation	1.02387	BP
	telomere maintenance	8/1647	16/6125	0.0408806	0.465543	0.441537	WBGene00006944/WBGene00009124/WBGene00002042/WBGene00006618/WBGene00007028/WBGene00045237/WBGene00003405/WBGene00004296	8	16	50	telomere maintenance	0.355033	BP	6125	1647	1.85944	0.894869		peptidyl-amino acid modification	70/1204	286/6125	0.0235444	0.261419	0.23828	WBGene00020068/WBGene00018995/WBGene00003186/WBGene00004205/WBGene00001427/WBGene00006868/WBGene00002207/WBGene00011729/WBGene00001628/WBGene00000892/WBGene00012298/WBGene00008331/WBGene00001173/WBGene00000884/WBGene00001426/WBGene00013694/WBGene00013355/WBGene00014227/WBGene00000018/WBGene00011352/WBGene00006391/WBGene00007413/WBGene00002191/WBGene00001590/WBGene00022185/WBGene00000142/WBGene000…	70	286	24.4755	peptidyl-amino acid modification	0.622912	BP	6125	1204	1.24512	0.316286		lipid modification	25/1685	59/6125	0.00956395	0.111767	0.0964054	WBGene00015423/WBGene00006763/WBGene00007912/WBGene00003478/WBGene00000958/WBGene00012353/WBGene00016325/WBGene00011122/WBGene00000959/WBGene00009187/WBGene00004060/WBGene00021897/WBGene00007620/WBGene00002004/WBGene00016610/WBGene00020115/WBGene00009264/WBGene00003475/WBGene00003476/WBGene00003479/WBGene00020166/WBGene00018697/WBGene00009952/WBGene00003386/WBGene00020831	25	59	42.3729	lipid modification	1.0159	BP
	mitotic cell cycle, embryonic	8/1647	16/6125	0.0408806	0.465543	0.441537	WBGene00003799/WBGene00003787/WBGene00003789/WBGene00006540/WBGene00006392/WBGene00006988/WBGene00018586/WBGene00001051	8	16	50	mitotic cell cycle embryonic	0.355033	BP	6125	1647	1.85944	0.894869		cellular homeostasis	32/1204	116/6125	0.0232704	0.261419	0.23828	WBGene00003930/WBGene00010993/WBGene00006801/WBGene00009804/WBGene00010416/WBGene00003929/WBGene00000822/WBGene00013462/WBGene00023450/WBGene00006833/WBGene00010130/WBGene00009920/WBGene00006918/WBGene00007646/WBGene00008980/WBGene00011110/WBGene00011232/WBGene00004736/WBGene00001115/WBGene00009045/WBGene00003932/WBGene00008780/WBGene00016258/WBGene00003153/WBGene00006803/WBGene00004063/WBGene000…	32	116	27.5862	cellular homeostasis	0.622912	BP	6125	1204	1.40337	0.488893		muscle system process	26/1685	62/6125	0.00973682	0.111767	0.0964054	WBGene00004363/WBGene00006763/WBGene00010259/WBGene00001373/WBGene00000042/WBGene00006767/WBGene00006792/WBGene00003931/WBGene00001189/WBGene00007635/WBGene00006836/WBGene00006584/WBGene00001461/WBGene00004897/WBGene00001137/WBGene00021983/WBGene00006764/WBGene00006797/WBGene00000051/WBGene00001172/WBGene00001459/WBGene00016801/WBGene00006819/WBGene00006587/WBGene00002179/WBGene00014051	26	62	41.9355	muscle system process	1.0159	BP
	apoptotic process involved in development	8/1647	16/6125	0.0408806	0.465543	0.441537	WBGene00000423/WBGene00000422/WBGene00000419/WBGene00000421/WBGene00001377/WBGene00000455/WBGene00000415/WBGene00000418	8	16	50	apoptotic process involved in development	0.355033	BP	6125	1647	1.85944	0.894869		multicellular organism growth	24/1204	82/6125	0.0231437	0.261419	0.23828	WBGene00002029/WBGene00016343/WBGene00006750/WBGene00004014/WBGene00006414/WBGene00001173/WBGene00003056/WBGene00022702/WBGene00011146/WBGene00015429/WBGene00001073/WBGene00004862/WBGene00006798/WBGene00004951/WBGene00022492/WBGene00010560/WBGene00002210/WBGene00003040/WBGene00016354/WBGene00006573/WBGene00004203/WBGene00014222/WBGene00006831/WBGene00001240	24	82	29.2683	multicellular organism growth	0.622912	BP	6125	1204	1.48894	0.574285		muscle contraction	26/1685	62/6125	0.00973682	0.111767	0.0964054	WBGene00004363/WBGene00006763/WBGene00010259/WBGene00001373/WBGene00000042/WBGene00006767/WBGene00006792/WBGene00003931/WBGene00001189/WBGene00007635/WBGene00006836/WBGene00006584/WBGene00001461/WBGene00004897/WBGene00001137/WBGene00021983/WBGene00006764/WBGene00006797/WBGene00000051/WBGene00001172/WBGene00001459/WBGene00016801/WBGene00006819/WBGene00006587/WBGene00002179/WBGene00014051	26	62	41.9355	muscle contraction	1.0159	BP
	response to topologically incorrect protein	52/1647	156/6125	0.0424167	0.479413	0.454691	WBGene00021626/WBGene00015295/WBGene00003970/WBGene00000097/WBGene00007918/WBGene00000664/WBGene00013591/WBGene00003246/WBGene00003036/WBGene00006739/WBGene00013667/WBGene00004949/WBGene00010500/WBGene00012606/WBGene00004804/WBGene00001046/WBGene00021883/WBGene00013765/WBGene00015168/WBGene00008940/WBGene00022703/WBGene00001045/WBGene00012766/WBGene00003870/WBGene00002010/WBGene00019444/WBGene000…	52	156	33.3333	response to topologically incorrect protein	0.342283	BP	6125	1647	1.23963	0.309907		positive regulation of multicellular organismal process	52/1204	204/6125	0.0229629	0.261419	0.23828	WBGene00016602/WBGene00002029/WBGene00006888/WBGene00000536/WBGene00016343/WBGene00003930/WBGene00006750/WBGene00013878/WBGene00000231/WBGene00006774/WBGene00014054/WBGene00004014/WBGene00006414/WBGene00001173/WBGene00011216/WBGene00000407/WBGene00001499/WBGene00015176/WBGene00000390/WBGene00004387/WBGene00000908/WBGene00001579/WBGene00000089/WBGene00011146/WBGene00013599/WBGene00003119/WBGene000…	52	204	25.4902	positive regulation of multicellular organismal process	0.622912	BP	6125	1204	1.29674	0.374889		nucleoside triphosphate metabolic process	26/1685	62/6125	0.00973682	0.111767	0.0964054	WBGene00022306/WBGene00015413/WBGene00011474/WBGene00017981/WBGene00006921/WBGene00013597/WBGene00009531/WBGene00017982/WBGene00000229/WBGene00007089/WBGene00003581/WBGene00006601/WBGene00009126/WBGene00001685/WBGene00011884/WBGene00000210/WBGene00007385/WBGene00019061/WBGene00000209/WBGene00019001/WBGene00011273/WBGene00006768/WBGene00001684/WBGene00020185/WBGene00009082/WBGene00004959	26	62	41.9355	nucleoside triphosphate metabolic process	1.0159	BP
	response to unfolded protein	49/1647	146/6125	0.0426088	0.479413	0.454691	WBGene00021626/WBGene00015295/WBGene00003970/WBGene00007918/WBGene00000664/WBGene00013591/WBGene00003246/WBGene00003036/WBGene00006739/WBGene00013667/WBGene00004949/WBGene00010500/WBGene00012606/WBGene00004804/WBGene00001046/WBGene00021883/WBGene00013765/WBGene00015168/WBGene00008940/WBGene00022703/WBGene00001045/WBGene00012766/WBGene00002010/WBGene00019444/WBGene00009783/WBGene00011115/WBGene000…	49	146	33.5616	response to unfolded protein	0.342283	BP	6125	1647	1.24812	0.319755		positive regulation of nucleic acid-templated transcription	53/1204	209/6125	0.0240147	0.261419	0.23828	WBGene00000536/WBGene00003026/WBGene00005008/WBGene00013878/WBGene00011729/WBGene00009584/WBGene00012990/WBGene00004765/WBGene00006959/WBGene00000506/WBGene00000223/WBGene00015285/WBGene00009180/WBGene00004806/WBGene00001820/WBGene00004134/WBGene00000908/WBGene00006391/WBGene00018064/WBGene00003509/WBGene00017742/WBGene00004862/WBGene00006604/WBGene00004355/WBGene00003002/WBGene00003149/WBGene000…	53	209	25.3589	positive regulation of nucleic acid-templated transcription	0.622912	BP	6125	1204	1.29006	0.367436		regulation of transport	82/1685	238/6125	0.00986264	0.112529	0.0970629	WBGene00000566/WBGene00001746/WBGene00001445/WBGene00006763/WBGene00010259/WBGene00006437/WBGene00022271/WBGene00015146/WBGene00000958/WBGene00006777/WBGene00002048/WBGene00001373/WBGene00012353/WBGene00010043/WBGene00006921/WBGene00003182/WBGene00006941/WBGene00006757/WBGene00015327/WBGene00001082/WBGene00006405/WBGene00001371/WBGene00006062/WBGene00002149/WBGene00000192/WBGene00018672/WBGene000…	82	238	34.4538	regulation of transport	1.01295	BP
	phospholipid biosynthetic process	32/1647	90/6125	0.0429502	0.480378	0.455606	WBGene00015295/WBGene00009207/WBGene00000511/WBGene00044233/WBGene00011058/WBGene00010339/WBGene00000001/WBGene00022044/WBGene00012984/WBGene00004272/WBGene00018076/WBGene00015159/WBGene00194986/WBGene00007045/WBGene00010565/WBGene00008431/WBGene00011914/WBGene00009204/WBGene00019806/WBGene00017769/WBGene00013131/WBGene00018077/WBGene00021444/WBGene00021840/WBGene00017261/WBGene00021677/WBGene000…	32	90	35.5556	phospholipid biosynthetic process	0.341411	BP	6125	1647	1.32227	0.403016		regulation of transporter activity	9/1204	23/6125	0.0243815	0.261713	0.238548	WBGene00011648/WBGene00001173/WBGene00011216/WBGene00011146/WBGene00018115/WBGene00014109/WBGene00014569/WBGene00022358/WBGene00000368	9	23	39.1304	regulation of transporter activity	0.622423	BP	6125	1204	1.99065	0.993237		regulation of mRNA metabolic process	33/1685	83/6125	0.0100401	0.113191	0.0976333	WBGene00018391/WBGene00001008/WBGene00004706/WBGene00017098/WBGene00006697/WBGene00007007/WBGene00008362/WBGene00000940/WBGene00004980/WBGene00022019/WBGene00016489/WBGene00014228/WBGene00017929/WBGene00012558/WBGene00004389/WBGene00003076/WBGene00009671/WBGene00000106/WBGene00021845/WBGene00000376/WBGene00012648/WBGene00045383/WBGene00002845/WBGene00022738/WBGene00009661/WBGene00017025/WBGene000…	33	83	39.759	regulation of mRNA metabolic process	1.0104	BP
	translational elongation	12/1647	28/6125	0.0493292	0.501666	0.475796	WBGene00008379/WBGene00007194/WBGene00007001/WBGene00022350/WBGene00007576/WBGene00010569/WBGene00016888/WBGene00021831/WBGene00010484/WBGene00002064/WBGene00000480/WBGene00007488	12	28	42.8571	translational elongation	0.322579	BP	6125	1647	1.59381	0.672477		cation homeostasis	26/1204	91/6125	0.0251508	0.26842	0.244661	WBGene00016343/WBGene00010993/WBGene00006812/WBGene00006801/WBGene00009804/WBGene00000822/WBGene00013462/WBGene00023450/WBGene00006833/WBGene00010130/WBGene00022702/WBGene00009920/WBGene00006918/WBGene00007646/WBGene00012204/WBGene00008980/WBGene00004736/WBGene00009045/WBGene00016258/WBGene00003153/WBGene00004063/WBGene00019296/WBGene00003733/WBGene00013025/WBGene00010419/WBGene00017062	26	91	28.5714	cation homeostasis	0.611434	BP	6125	1204	1.45349	0.53952		response to extracellular stimulus	29/1685	71/6125	0.0100347	0.113191	0.0976333	WBGene00006786/WBGene00000958/WBGene00020506/WBGene00003182/WBGene00020633/WBGene00021043/WBGene00002981/WBGene00002187/WBGene00013732/WBGene00003954/WBGene00013122/WBGene00001053/WBGene00018953/WBGene00021697/WBGene00003374/WBGene00000247/WBGene00012326/WBGene00012497/WBGene00021527/WBGene00003822/WBGene00045192/WBGene00000911/WBGene00010882/WBGene00003476/WBGene00022152/WBGene00013766/WBGene000…	29	71	40.8451	response to extracellular stimulus	1.0104	BP
	DNA-templated transcription initiation	15/1647	37/6125	0.0492462	0.501666	0.475796	WBGene00015091/WBGene00021423/WBGene00013998/WBGene00011368/WBGene00011743/WBGene00006390/WBGene00001092/WBGene00006392/WBGene00014111/WBGene00020189/WBGene00006542/WBGene00022400/WBGene00006648/WBGene00017758/WBGene00017749	15	37	40.5405	DNA-templated transcription initiation	0.322579	BP	6125	1647	1.50766	0.592307		mitochondrial transmembrane transport	14/1204	42/6125	0.0255149	0.269107	0.245287	WBGene00013462/WBGene00022773/WBGene00018723/WBGene00012204/WBGene00008980/WBGene00011119/WBGene00020383/WBGene00018765/WBGene00001039/WBGene00022783/WBGene00008690/WBGene00019296/WBGene00015777/WBGene00002025	14	42	33.3333	mitochondrial transmembrane transport	0.610325	BP	6125	1204	1.69574	0.761912		post-transcriptional regulation of gene expression	58/1685	161/6125	0.010356	0.113911	0.0982549	WBGene00001225/WBGene00007329/WBGene00006563/WBGene00003559/WBGene00013530/WBGene00006796/WBGene00018391/WBGene00001008/WBGene00008480/WBGene00015547/WBGene00007007/WBGene00002804/WBGene00002060/WBGene00000940/WBGene00002065/WBGene00022019/WBGene00014228/WBGene00004882/WBGene00004884/WBGene00013122/WBGene00002062/WBGene00003076/WBGene00000106/WBGene00001234/WBGene00021845/WBGene00000376/WBGene000…	58	161	36.0248	post-transcriptional regulation of gene expression	1.00765	BP
	tRNA aminoacylation for protein translation	15/1647	37/6125	0.0492462	0.501666	0.475796	WBGene00001338/WBGene00005663/WBGene00002152/WBGene00006946/WBGene00003815/WBGene00005662/WBGene00001744/WBGene00002001/WBGene00006936/WBGene00021828/WBGene00001094/WBGene00013447/WBGene00006935/WBGene00000197/WBGene00003415	15	37	40.5405	tRNA aminoacylation for protein translation	0.322579	BP	6125	1647	1.50766	0.592307		negative regulation of organelle organization	19/1204	62/6125	0.0255753	0.269107	0.245287	WBGene00004807/WBGene00000231/WBGene00018150/WBGene00021758/WBGene00003989/WBGene00002219/WBGene00000293/WBGene00016616/WBGene00018187/WBGene00000292/WBGene00002182/WBGene00004951/WBGene00004121/WBGene00006769/WBGene00006823/WBGene00002978/WBGene00006803/WBGene00000424/WBGene00011637	19	62	30.6452	negative regulation of organelle organization	0.610325	BP	6125	1204	1.55898	0.640606		positive regulation of cellular amide metabolic process	12/1685	23/6125	0.0104395	0.113911	0.0982549	WBGene00006796/WBGene00018391/WBGene00002060/WBGene00002065/WBGene00004882/WBGene00021845/WBGene00016661/WBGene00002583/WBGene00012478/WBGene00020097/WBGene00004478/WBGene00019537	12	23	52.1739	positive regulation of cellular amide metabolic process	1.00765	BP
	nucleotide-excision repair	13/1647	31/6125	0.0496593	0.501666	0.475796	WBGene00008403/WBGene00000803/WBGene00013924/WBGene00022812/WBGene00002042/WBGene00021752/WBGene00011016/WBGene00018769/WBGene00014230/WBGene00045237/WBGene00022400/WBGene00011201/WBGene00008852	13	31	41.9355	nucleotide-excision repair	0.322579	BP	6125	1647	1.55953	0.641113		generation of neurons	61/1204	246/6125	0.0256499	0.269107	0.245287	WBGene00002029/WBGene00004895/WBGene00006808/WBGene00001368/WBGene00003930/WBGene00001007/WBGene00006868/WBGene00001324/WBGene00002989/WBGene00006923/WBGene00000407/WBGene00001499/WBGene00018187/WBGene00002181/WBGene00013694/WBGene00001475/WBGene00001820/WBGene00001648/WBGene00001579/WBGene00006839/WBGene00003247/WBGene00015429/WBGene00011345/WBGene00006802/WBGene00022048/WBGene00003144/WBGene000…	61	246	24.7967	generation of neurons	0.610325	BP	6125	1204	1.26146	0.335097		backward locomotion	8/1685	13/6125	0.0104591	0.113911	0.0982549	WBGene00006763/WBGene00002999/WBGene00006062/WBGene00006784/WBGene00006584/WBGene00001172/WBGene00000037/WBGene00016326	8	13	61.5385	backward locomotion	1.00765	BP
	chromosome condensation	12/1647	28/6125	0.0493292	0.501666	0.475796	WBGene00016202/WBGene00003799/WBGene00004297/WBGene00001852/WBGene00001085/WBGene00019953/WBGene00001898/WBGene00003789/WBGene00003806/WBGene00000235/WBGene00001833/WBGene00001087	12	28	42.8571	chromosome condensation	0.322579	BP	6125	1647	1.59381	0.672477		regulation of RNA splicing	16/1204	50/6125	0.0260488	0.271756	0.247702	WBGene00004895/WBGene00001368/WBGene00013703/WBGene00019347/WBGene00013347/WBGene00004896/WBGene00017816/WBGene00004701/WBGene00013325/WBGene00004424/WBGene00012245/WBGene00007627/WBGene00000890/WBGene00007534/WBGene00013808/WBGene00006423	16	50	32	regulation of RNA splicing	0.60607	BP	6125	1204	1.62791	0.703018		purine nucleoside diphosphate metabolic process	15/1685	31/6125	0.0104649	0.113911	0.0982549	WBGene00022306/WBGene00015413/WBGene00011474/WBGene00013597/WBGene00009531/WBGene00003581/WBGene00006601/WBGene00009126/WBGene00001685/WBGene00011884/WBGene00019001/WBGene00001684/WBGene00020185/WBGene00009082/WBGene00020190	15	31	48.3871	purine nucleoside diphosphate metabolic process	1.00765	BP
	regulation of response to DNA damage stimulus	12/1647	28/6125	0.0493292	0.501666	0.475796	WBGene00004051/WBGene00018721/WBGene00006735/WBGene00009124/WBGene00019953/WBGene00004052/WBGene00004738/WBGene00004781/WBGene00001377/WBGene00000836/WBGene00006736/WBGene00008852	12	28	42.8571	regulation of response to DNA damage stimulus	0.322579	BP	6125	1647	1.59381	0.672477		protein localization to endoplasmic reticulum	10/1204	27/6125	0.0269399	0.27793	0.253329	WBGene00019679/WBGene00007683/WBGene00014025/WBGene00017799/WBGene00011306/WBGene00010097/WBGene00009521/WBGene00009012/WBGene00007696/WBGene00016395	10	27	37.037	protein localization to endoplasmic reticulum	0.596314	BP	6125	1204	1.88415	0.913915		purine ribonucleoside diphosphate metabolic process	15/1685	31/6125	0.0104649	0.113911	0.0982549	WBGene00022306/WBGene00015413/WBGene00011474/WBGene00013597/WBGene00009531/WBGene00003581/WBGene00006601/WBGene00009126/WBGene00001685/WBGene00011884/WBGene00019001/WBGene00001684/WBGene00020185/WBGene00009082/WBGene00020190	15	31	48.3871	purine ribonucleoside diphosphate metabolic process	1.00765	BP
	DNA recombination	28/1647	78/6125	0.0496461	0.501666	0.475796	WBGene00004324/WBGene00006944/WBGene00018923/WBGene00006376/WBGene00004297/WBGene00020843/WBGene00001865/WBGene00001852/WBGene00009124/WBGene00019953/WBGene00016151/WBGene00002042/WBGene00021752/WBGene00001898/WBGene00004738/WBGene00004332/WBGene00010056/WBGene00019858/WBGene00010626/WBGene00011415/WBGene00003405/WBGene00018909/WBGene00008082/WBGene00010409/WBGene00002276/WBGene00004296/WBGene000…	28	78	35.8974	DNA recombination	0.322579	BP	6125	1647	1.33498	0.416822		synaptic vesicle localization	10/1204	27/6125	0.0269399	0.27793	0.253329	WBGene00011648/WBGene00000407/WBGene00006753/WBGene00018468/WBGene00004719/WBGene00006751/WBGene00011955/WBGene00004912/WBGene00006831/WBGene00011230	10	27	37.037	synaptic vesicle localization	0.596314	BP	6125	1204	1.88415	0.913915		hexose metabolic process	15/1685	31/6125	0.0104649	0.113911	0.0982549	WBGene00022306/WBGene00013597/WBGene00000984/WBGene00021043/WBGene00022719/WBGene00010757/WBGene00019890/WBGene00006601/WBGene00001685/WBGene00009925/WBGene00019001/WBGene00001404/WBGene00001684/WBGene00020185/WBGene00004258	15	31	48.3871	hexose metabolic process	1.00765	BP
	maturation of LSU-rRNA	11/1647	25/6125	0.0484864	0.501666	0.475796	WBGene00012978/WBGene00010896/WBGene00021830/WBGene00012351/WBGene00012964/WBGene00009993/WBGene00006489/WBGene00021073/WBGene00018893/WBGene00018762/WBGene00020273	11	25	44	maturation of LSU-rRNA	0.322579	BP	6125	1647	1.63631	0.710445		positive regulation of protein localization to nucleus	6/1204	13/6125	0.0275909	0.281519	0.256601	WBGene00006923/WBGene00001499/WBGene00004862/WBGene00001196/WBGene00012157/WBGene00004055	6	13	46.1538	positive regulation of protein localization to nucleus	0.590742	BP	6125	1204	2.34794	1.2314		synaptic vesicle recycling	10/1685	18/6125	0.0110717	0.119827	0.103358	WBGene00006763/WBGene00006777/WBGene00012891/WBGene00001224/WBGene00006405/WBGene00004921/WBGene00004922/WBGene00018317/WBGene00006791/WBGene00000162	10	18	55.5556	synaptic vesicle recycling	0.985656	BP
	mitochondrion disassembly	11/1647	25/6125	0.0484864	0.501666	0.475796	WBGene00004015/WBGene00011737/WBGene00020324/WBGene00012641/WBGene00020334/WBGene00000423/WBGene00020706/WBGene00021922/WBGene00017137/WBGene00003967/WBGene00013695	11	25	44	mitochondrion disassembly	0.322579	BP	6125	1647	1.63631	0.710445		morphogenesis of embryonic epithelium	6/1204	13/6125	0.0275909	0.281519	0.256601	WBGene00006868/WBGene00021170/WBGene00003111/WBGene00000199/WBGene00006957/WBGene00000204	6	13	46.1538	morphogenesis of embryonic epithelium	0.590742	BP	6125	1204	2.34794	1.2314		cell-cell signaling by wnt	21/1685	48/6125	0.0111375	0.119854	0.103381	WBGene00001746/WBGene00006773/WBGene00003478/WBGene00000156/WBGene00001082/WBGene00022697/WBGene00008330/WBGene00001194/WBGene00016192/WBGene00002202/WBGene00013709/WBGene00004202/WBGene00022069/WBGene00008095/WBGene00023404/WBGene00009460/WBGene00003238/WBGene00003007/WBGene00001101/WBGene00003397/WBGene00000289	21	48	43.75	cell-cell signaling by wnt	0.985558	BP
	regulation of TORC1 signaling	6/1647	1543456	0.0479053	0.501666	0.475796	WBGene00018635/WBGene00020101/WBGene00020957/WBGene00003806/WBGene00003804/WBGene00007028	6	11	54.5455	regulation of TORC1 signaling	0.322579	BP	6125	1647	2.02848	1.0204		negative regulation of cellular component organization	26/1204	92/6125	0.0287202	0.287846	0.262368	WBGene00004807/WBGene00000231/WBGene00018150/WBGene00021758/WBGene00003989/WBGene00002219/WBGene00000293/WBGene00006923/WBGene00016616/WBGene00001499/WBGene00018187/WBGene00000018/WBGene00001648/WBGene00013034/WBGene00000292/WBGene00002182/WBGene00004951/WBGene00009977/WBGene00004121/WBGene00006769/WBGene00003111/WBGene00006823/WBGene00002978/WBGene00006803/WBGene00000424/WBGene00011637	26	92	28.2609	negative regulation of cellular component organization	0.58109	BP	6125	1204	1.43769	0.523752		system development	148/1685	459/6125	0.0113094	0.121017	0.104384	WBGene00003020/WBGene00007443/WBGene00003831/WBGene00006942/WBGene00006786/WBGene00002243/WBGene00004703/WBGene00016601/WBGene00003003/WBGene00000566/WBGene00004315/WBGene00006773/WBGene00000149/WBGene00003047/WBGene00000103/WBGene00003368/WBGene00006745/WBGene00004879/WBGene00002089/WBGene00015146/WBGene00002048/WBGene00004140/WBGene00006580/WBGene00011559/WBGene00006780/WBGene00000254/WBGene000…	148	459	32.244	system development	0.981364	BP
	autophagy of mitochondrion	11/1647	25/6125	0.0484864	0.501666	0.475796	WBGene00004015/WBGene00011737/WBGene00020324/WBGene00012641/WBGene00020334/WBGene00000423/WBGene00020706/WBGene00021922/WBGene00017137/WBGene00003967/WBGene00013695	11	25	44	autophagy of mitochondrion	0.322579	BP	6125	1647	1.63631	0.710445		mitochondrial respiratory chain complex assembly	11/1204	31/6125	0.028762	0.287846	0.262368	WBGene00001662/WBGene00022380/WBGene00010721/WBGene00020937/WBGene00014227/WBGene00013807/WBGene00009745/WBGene00018240/WBGene00195063/WBGene00013217/WBGene00012483	11	31	35.4839	mitochondrial respiratory chain complex assembly	0.58109	BP	6125	1204	1.80514	0.85211		protein targeting to membrane	17/1685	37/6125	0.0123108	0.127686	0.110137	WBGene00013323/WBGene00013311/WBGene00003830/WBGene00016990/WBGene00017245/WBGene00017800/WBGene00014075/WBGene00007637/WBGene00021952/WBGene00018159/WBGene00021420/WBGene00022042/WBGene00018719/WBGene00001303/WBGene00004201/WBGene00019893/WBGene00013984	17	37	45.9459	protein targeting to membrane	0.958067	BP
	protein localization to chromosome, centromeric region	6/1647	1543456	0.0479053	0.501666	0.475796	WBGene00002231/WBGene00001831/WBGene00006988/WBGene00003788/WBGene00003791/WBGene00021460	6	11	54.5455	protein localization to chromosome centromeric region	0.322579	BP	6125	1647	2.02848	1.0204		endosome transport via multivesicular body sorting pathway	8/1204	20/6125	0.0289861	0.287846	0.262368	WBGene00011972/WBGene00012193/WBGene00022027/WBGene00016167/WBGene00020866/WBGene00008919/WBGene00013598/WBGene00022280	8	20	40	endosome transport via multivesicular body sorting pathway	0.58109	BP	6125	1204	2.03488	1.02495		regulation of cell development	26/1685	63/6125	0.0123372	0.127686	0.110137	WBGene00003368/WBGene00006745/WBGene00006826/WBGene00003914/WBGene00001008/WBGene00022389/WBGene00007007/WBGene00004047/WBGene00022697/WBGene00011953/WBGene00010664/WBGene00002190/WBGene00010160/WBGene00021952/WBGene00003374/WBGene00006970/WBGene00006805/WBGene00000534/WBGene00001745/WBGene00006752/WBGene00004732/WBGene00000383/WBGene00015704/WBGene00006776/WBGene00004457/WBGene00000441	26	63	41.2698	regulation of cell development	0.958067	BP
	negative regulation of DNA recombination	6/1647	1543456	0.0479053	0.501666	0.475796	WBGene00004324/WBGene00001852/WBGene00009124/WBGene00001898/WBGene00001087/WBGene00008852	6	11	54.5455	negative regulation of DNA recombination	0.322579	BP	6125	1647	2.02848	1.0204		clathrin-dependent endocytosis	8/1204	20/6125	0.0289861	0.287846	0.262368	WBGene00020246/WBGene00004762/WBGene00000390/WBGene00001579/WBGene00001580/WBGene00001043/WBGene00006751/WBGene00006957	8	20	40	clathrin-dependent endocytosis	0.58109	BP	6125	1204	2.03488	1.02495		establishment of protein localization to membrane	26/1685	63/6125	0.0123372	0.127686	0.110137	WBGene00013323/WBGene00008860/WBGene00013311/WBGene00003830/WBGene00016990/WBGene00017245/WBGene00017800/WBGene00014075/WBGene00007637/WBGene00002632/WBGene00021952/WBGene00018159/WBGene00018317/WBGene00021420/WBGene00011344/WBGene00014101/WBGene00022042/WBGene00018719/WBGene00003818/WBGene00001303/WBGene00011017/WBGene00000184/WBGene00021932/WBGene00004201/WBGene00019893/WBGene00013984	26	63	41.2698	establishment of protein localization to membrane	0.958067	BP
	regulation of meiotic nuclear division	6/1647	1543456	0.0479053	0.501666	0.475796	WBGene00008878/WBGene00006376/WBGene00003785/WBGene00002201/WBGene00003183/WBGene00001087	6	11	54.5455	regulation of meiotic nuclear division	0.322579	BP	6125	1647	2.02848	1.0204		microtubule polymerization or depolymerization	11/1204	31/6125	0.028762	0.287846	0.262368	WBGene00000231/WBGene00002219/WBGene00001589/WBGene00016045/WBGene00004121/WBGene00006769/WBGene00018781/WBGene00013344/WBGene00000424/WBGene00004212/WBGene00011230	11	31	35.4839	microtubule polymerization or depolymerization	0.58109	BP	6125	1204	1.80514	0.85211		positive regulation of multicellular organismal process	71/1685	204/6125	0.0121641	0.127686	0.110137	WBGene00003020/WBGene00000187/WBGene00004874/WBGene00003792/WBGene00003175/WBGene00006763/WBGene00010259/WBGene00003368/WBGene00001077/WBGene00006745/WBGene00008140/WBGene00020506/WBGene00006707/WBGene00003367/WBGene00004140/WBGene00011559/WBGene00006780/WBGene00000254/WBGene00001373/WBGene00001008/WBGene00004758/WBGene00006746/WBGene00016879/WBGene00006787/WBGene00002238/WBGene00007007/WBGene000…	71	204	34.8039	positive regulation of multicellular organismal process	0.958067	BP
	negative regulation of reproductive process	10/1647	22/6125	0.0469639	0.501666	0.475796	WBGene00001455/WBGene00008878/WBGene00003132/WBGene00004775/WBGene00002068/WBGene00013209/WBGene00003183/WBGene00001453/WBGene00001463/WBGene00001087	10	22	45.4545	negative regulation of reproductive process	0.322579	BP	6125	1647	1.6904	0.757366		positive regulation of receptor-mediated endocytosis	5/1204	10/6125	0.0304669	0.28968	0.264039	WBGene00000390/WBGene00001579/WBGene00001580/WBGene00013317/WBGene00006957	5	10	50	positive regulation of receptor-mediated endocytosis	0.578331	BP	6125	1204	2.5436	1.34687		inorganic ion homeostasis	35/1685	90/6125	0.0120439	0.127686	0.110137	WBGene00006910/WBGene00006615/WBGene00000834/WBGene00008345/WBGene00016879/WBGene00000040/WBGene00006921/WBGene00012885/WBGene00017852/WBGene00003613/WBGene00000393/WBGene00022010/WBGene00004313/WBGene00019205/WBGene00000846/WBGene00017350/WBGene00014204/WBGene00012543/WBGene00020299/WBGene00004276/WBGene00021936/WBGene00003569/WBGene00021952/WBGene00010117/WBGene00001137/WBGene00015735/WBGene000…	35	90	38.8889	inorganic ion homeostasis	0.958067	BP
	regulation of metaphase/anaphase transition of cell cycle	10/1647	22/6125	0.0469639	0.501666	0.475796	WBGene00002231/WBGene00003132/WBGene00001583/WBGene00013209/WBGene00003134/WBGene00001281/WBGene00006988/WBGene00001236/WBGene00021460/WBGene00006996	10	22	45.4545	regulation of metaphase/anaphase transition of cell cycle	0.322579	BP	6125	1647	1.6904	0.757366		phosphorylation of RNA polymerase II C-terminal domain	5/1204	10/6125	0.0304669	0.28968	0.264039	WBGene00019821/WBGene00021904/WBGene00009650/WBGene00000408/WBGene00000890	5	10	50	phosphorylation of RNA polymerase II C-terminal domain	0.578331	BP	6125	1204	2.5436	1.34687		protein localization to membrane	45/1685	121/6125	0.0121401	0.127686	0.110137	WBGene00021334/WBGene00013323/WBGene00000189/WBGene00017037/WBGene00007529/WBGene00006467/WBGene00008860/WBGene00022447/WBGene00013311/WBGene00003830/WBGene00016990/WBGene00002999/WBGene00017245/WBGene00006829/WBGene00017800/WBGene00014075/WBGene00007637/WBGene00002632/WBGene00021952/WBGene00018159/WBGene00004267/WBGene00018317/WBGene00007799/WBGene00021420/WBGene00011344/WBGene00002991/WBGene000…	45	121	37.1901	protein localization to membrane	0.958067	BP
	histone deacetylation	10/1647	22/6125	0.0469639	0.501666	0.475796	WBGene00022278/WBGene00003036/WBGene00004117/WBGene00004312/WBGene00003406/WBGene00009224/WBGene00013632/WBGene00001838/WBGene00012551/WBGene00004027	10	22	45.4545	histone deacetylation	0.322579	BP	6125	1647	1.6904	0.757366		glucose 6-phosphate metabolic process	5/1204	10/6125	0.0304669	0.28968	0.264039	WBGene00010416/WBGene00021286/WBGene00017272/WBGene00008780/WBGene00013301	5	10	50	glucose 6-phosphate metabolic process	0.578331	BP	6125	1204	2.5436	1.34687		organophosphate metabolic process	108/1685	326/6125	0.0125668	0.129357	0.111578	WBGene00017241/WBGene00185014/WBGene00009219/WBGene00022306/WBGene00022817/WBGene00006763/WBGene00004088/WBGene00007912/WBGene00012897/WBGene00004892/WBGene00003478/WBGene00017268/WBGene00017037/WBGene00013690/WBGene00016415/WBGene00020114/WBGene00003778/WBGene00008504/WBGene00015413/WBGene00011559/WBGene00012353/WBGene00012463/WBGene00011474/WBGene00017981/WBGene00012466/WBGene00020557/WBGene000…	108	326	33.1288	organophosphate metabolic process	0.952423	BP
	protein deacetylation	10/1647	22/6125	0.0469639	0.501666	0.475796	WBGene00022278/WBGene00003036/WBGene00004117/WBGene00004312/WBGene00003406/WBGene00009224/WBGene00013632/WBGene00001838/WBGene00012551/WBGene00004027	10	22	45.4545	protein deacetylation	0.322579	BP	6125	1647	1.6904	0.757366		regulation of DNA-binding transcription factor activity	5/1204	10/6125	0.0304669	0.28968	0.264039	WBGene00010406/WBGene00015555/WBGene00021812/WBGene00000553/WBGene00021237	5	10	50	regulation of DNA-binding transcription factor activity	0.578331	BP	6125	1204	2.5436	1.34687		RNA splicing, via transesterification reactions	54/1685	150/6125	0.0132482	0.131042	0.113031	WBGene00010233/WBGene00004703/WBGene00016837/WBGene00004315/WBGene00021901/WBGene00004016/WBGene00003080/WBGene00002957/WBGene00004706/WBGene00003393/WBGene00017098/WBGene00006697/WBGene00001166/WBGene00004980/WBGene00019762/WBGene00003078/WBGene00016489/WBGene00017238/WBGene00014228/WBGene00017929/WBGene00044916/WBGene00012558/WBGene00006481/WBGene00001258/WBGene00004389/WBGene00009671/WBGene000…	54	150	36	RNA splicing via transesterification reactions	0.946803	BP
	IRE1-mediated unfolded protein response	35/1647	101/6125	0.0509044	0.511494	0.485117	WBGene00021626/WBGene00015295/WBGene00000664/WBGene00004949/WBGene00010500/WBGene00012606/WBGene00004804/WBGene00021883/WBGene00013765/WBGene00015168/WBGene00008940/WBGene00001045/WBGene00012766/WBGene00019444/WBGene00009783/WBGene00011115/WBGene00008148/WBGene00019813/WBGene00008546/WBGene00016583/WBGene00019677/WBGene00002147/WBGene00004768/WBGene00018259/WBGene00008877/WBGene00019344/WBGene000…	35	101	34.6535	IRE1-mediated unfolded protein response	0.314153	BP	6125	1647	1.28872	0.365941		neuron differentiation	57/1204	230/6125	0.0305747	0.28968	0.264039	WBGene00002029/WBGene00004895/WBGene00006808/WBGene00001368/WBGene00003930/WBGene00001007/WBGene00006868/WBGene00002989/WBGene00006923/WBGene00000407/WBGene00001499/WBGene00018187/WBGene00002181/WBGene00013694/WBGene00001475/WBGene00001648/WBGene00001579/WBGene00006839/WBGene00003247/WBGene00015429/WBGene00011345/WBGene00006802/WBGene00022048/WBGene00003144/WBGene00001196/WBGene00004896/WBGene000…	57	230	24.7826	neuron differentiation	0.578331	BP	6125	1204	1.26074	0.334274		ribonucleotide metabolic process	48/1685	131/6125	0.013284	0.131042	0.113031	WBGene00022306/WBGene00022817/WBGene00017268/WBGene00013690/WBGene00016415/WBGene00020114/WBGene00015413/WBGene00011559/WBGene00011474/WBGene00017981/WBGene00020557/WBGene00006921/WBGene00013597/WBGene00007812/WBGene00009531/WBGene00017982/WBGene00000940/WBGene00000229/WBGene00007089/WBGene00022171/WBGene00003581/WBGene00007969/WBGene00006601/WBGene00009126/WBGene00001685/WBGene00001538/WBGene000…	48	131	36.6412	ribonucleotide metabolic process	0.946803	BP
	regulation of organelle organization	65/1647	202/6125	0.0520153	0.519876	0.493068	WBGene00008878/WBGene00002231/WBGene00000143/WBGene00003132/WBGene00001526/WBGene00003246/WBGene00019941/WBGene00006376/WBGene00010913/WBGene00003799/WBGene00006958/WBGene00015492/WBGene00001583/WBGene00010198/WBGene00006321/WBGene00017770/WBGene00003241/WBGene00021324/WBGene00003785/WBGene00013209/WBGene00006381/WBGene00001660/WBGene00002201/WBGene00001978/WBGene00004945/WBGene00009124/WBGene000…	65	202	32.1782	regulation of organelle organization	0.307094	BP	6125	1647	1.19667	0.259026		protein localization to cytoskeleton	5/1204	10/6125	0.0304669	0.28968	0.264039	WBGene00000231/WBGene00002219/WBGene00001820/WBGene00013344/WBGene00004105	5	10	50	protein localization to cytoskeleton	0.578331	BP	6125	1204	2.5436	1.34687		mRNA splicing, via spliceosome	54/1685	150/6125	0.0132482	0.131042	0.113031	WBGene00010233/WBGene00004703/WBGene00016837/WBGene00004315/WBGene00021901/WBGene00004016/WBGene00003080/WBGene00002957/WBGene00004706/WBGene00003393/WBGene00017098/WBGene00006697/WBGene00001166/WBGene00004980/WBGene00019762/WBGene00003078/WBGene00016489/WBGene00017238/WBGene00014228/WBGene00017929/WBGene00044916/WBGene00012558/WBGene00006481/WBGene00001258/WBGene00004389/WBGene00009671/WBGene000…	54	150	36	mRNA splicing via spliceosome	0.946803	BP
	negative regulation of nuclear division	7/1647	14/6125	0.0549992	0.535458	0.507846	WBGene00008878/WBGene00002231/WBGene00013209/WBGene00003183/WBGene00006988/WBGene00021460/WBGene00001087	7	14	50	negative regulation of nuclear division	0.294268	BP	6125	1647	1.85944	0.894869		response to amino acid	5/1204	10/6125	0.0304669	0.28968	0.264039	WBGene00022402/WBGene00006414/WBGene00007390/WBGene00022279/WBGene00000950	5	10	50	response to amino acid	0.578331	BP	6125	1204	2.5436	1.34687		RNA splicing, via transesterification reactions with bulged adenosine as nucleophile	54/1685	150/6125	0.0132482	0.131042	0.113031	WBGene00010233/WBGene00004703/WBGene00016837/WBGene00004315/WBGene00021901/WBGene00004016/WBGene00003080/WBGene00002957/WBGene00004706/WBGene00003393/WBGene00017098/WBGene00006697/WBGene00001166/WBGene00004980/WBGene00019762/WBGene00003078/WBGene00016489/WBGene00017238/WBGene00014228/WBGene00017929/WBGene00044916/WBGene00012558/WBGene00006481/WBGene00001258/WBGene00004389/WBGene00009671/WBGene000…	54	150	36	RNA splicing via transesterification reactions with bulged adenosine as nucleophile	0.946803	BP
	siRNA processing	7/1647	14/6125	0.0549992	0.535458	0.507846	WBGene00004508/WBGene00003508/WBGene00008400/WBGene00004326/WBGene00000939/WBGene00019971/WBGene00015504	7	14	50	siRNA processing	0.294268	BP	6125	1647	1.85944	0.894869		regulation of plasma membrane bounded cell projection organization	28/1204	101/6125	0.0304031	0.28968	0.264039	WBGene00002029/WBGene00003930/WBGene00001007/WBGene00006868/WBGene00000293/WBGene00006923/WBGene00001499/WBGene00018187/WBGene00001648/WBGene00006839/WBGene00002182/WBGene00011345/WBGene00003144/WBGene00001196/WBGene00006798/WBGene00000277/WBGene00006769/WBGene00003111/WBGene00020504/WBGene00001177/WBGene00001017/WBGene00022358/WBGene00016354/WBGene00000424/WBGene00006508/WBGene00006831/WBGene000…	28	101	27.7228	regulation of plasma membrane bounded cell projection organization	0.578331	BP	6125	1204	1.41032	0.496018		positive regulation of cell communication	41/1685	109/6125	0.0131484	0.131042	0.113031	WBGene00004363/WBGene00006763/WBGene00002048/WBGene00006826/WBGene00003558/WBGene00000156/WBGene00006921/WBGene00009245/WBGene00006757/WBGene00004472/WBGene00022389/WBGene00001082/WBGene00006809/WBGene00006755/WBGene00000393/WBGene00001189/WBGene00009100/WBGene00010038/WBGene00006640/WBGene00016405/WBGene00006805/WBGene00004929/WBGene00006570/WBGene00000086/WBGene00001172/WBGene00013709/WBGene000…	41	109	37.6147	positive regulation of cell communication	0.946803	BP
	meiosis II	7/1647	14/6125	0.0549992	0.535458	0.507846	WBGene00021560/WBGene00001085/WBGene00004738/WBGene00006571/WBGene00001236/WBGene00006996/WBGene00001087	7	14	50	meiosis II	0.294268	BP	6125	1647	1.85944	0.894869		regulation of neuron projection development	25/1204	88/6125	0.0296747	0.28968	0.264039	WBGene00002029/WBGene00003930/WBGene00001007/WBGene00006868/WBGene00006923/WBGene00001499/WBGene00018187/WBGene00001648/WBGene00011345/WBGene00003144/WBGene00001196/WBGene00006798/WBGene00000277/WBGene00006769/WBGene00003111/WBGene00020504/WBGene00001177/WBGene00001017/WBGene00022358/WBGene00016354/WBGene00000424/WBGene00006508/WBGene00006831/WBGene00002232/WBGene00004048	25	88	28.4091	regulation of neuron projection development	0.578331	BP	6125	1204	1.44523	0.531299		sensory neuron axon guidance	7/1685	11/6125	0.0131361	0.131042	0.113031	WBGene00006746/WBGene00004729/WBGene00003238/WBGene00003007/WBGene00006776/WBGene00004457/WBGene00003397	7	11	63.6364	sensory neuron axon guidance	0.946803	BP
	endosome organization	7/1647	14/6125	0.0549992	0.535458	0.507846	WBGene00007010/WBGene00011737/WBGene00013167/WBGene00020259/WBGene00004378/WBGene00021058/WBGene00011067	7	14	50	endosome organization	0.294268	BP	6125	1647	1.85944	0.894869		calcium ion transport	14/1204	43/6125	0.0312026	0.292643	0.26674	WBGene00006742/WBGene00006801/WBGene00006774/WBGene00000822/WBGene00013462/WBGene00008980/WBGene00004736/WBGene00009045/WBGene00007041/WBGene00003153/WBGene00001187/WBGene00004063/WBGene00019296/WBGene00000368	14	43	32.5581	calcium ion transport	0.573911	BP	6125	1204	1.6563	0.727965		vesicle transport along microtubule	7/1685	11/6125	0.0131361	0.131042	0.113031	WBGene00020838/WBGene00003047/WBGene00000192/WBGene00002217/WBGene00006364/WBGene00000162/WBGene00000962	7	11	63.6364	vesicle transport along microtubule	0.946803	BP
	anion transport	43/1647	128/6125	0.0540438	0.535458	0.507846	WBGene00021626/WBGene00012659/WBGene00008551/WBGene00015404/WBGene00008924/WBGene00020422/WBGene00013551/WBGene00020207/WBGene00001593/WBGene00017770/WBGene00013517/WBGene00017480/WBGene00013963/WBGene00009632/WBGene00008147/WBGene00013746/WBGene00000003/WBGene00206487/WBGene00018827/WBGene00002046/WBGene00008052/WBGene00302978/WBGene00013159/WBGene00020605/WBGene00001586/WBGene00018632/WBGene000…	43	128	33.5938	anion transport	0.294268	BP	6125	1647	1.24931	0.321134		respiratory electron transport chain	14/1204	43/6125	0.0312026	0.292643	0.26674	WBGene00015810/WBGene00009992/WBGene00009739/WBGene00013308/WBGene00000371/WBGene00003061/WBGene00012094/WBGene00000869/WBGene00021839/WBGene00002855/WBGene00019401/WBGene00012553/WBGene00022169/WBGene00019007	14	43	32.5581	respiratory electron transport chain	0.573911	BP	6125	1204	1.6563	0.727965		regulation of backward locomotion	7/1685	11/6125	0.0131361	0.131042	0.113031	WBGene00006763/WBGene00002999/WBGene00006062/WBGene00006784/WBGene00001172/WBGene00000037/WBGene00016326	7	11	63.6364	regulation of backward locomotion	0.946803	BP
	glycerophospholipid metabolic process	36/1647	105/6125	0.055855	0.538213	0.510459	WBGene00015295/WBGene00009207/WBGene00003477/WBGene00000511/WBGene00006491/WBGene00010339/WBGene00000001/WBGene00022044/WBGene00004272/WBGene00018076/WBGene00015159/WBGene00011511/WBGene00002146/WBGene00194986/WBGene00007045/WBGene00010565/WBGene00008431/WBGene00022167/WBGene00011914/WBGene00011835/WBGene00009204/WBGene00019806/WBGene00020264/WBGene00013131/WBGene00018077/WBGene00021444/WBGene000…	36	105	34.2857	glycerophospholipid metabolic process	0.292039	BP	6125	1647	1.27505	0.350549		positive regulation of macromolecule biosynthetic process	58/1204	235/6125	0.0316618	0.295457	0.269306	WBGene00000536/WBGene00003026/WBGene00005008/WBGene00013878/WBGene00011729/WBGene00009584/WBGene00012990/WBGene00004765/WBGene00006959/WBGene00000506/WBGene00000223/WBGene00015285/WBGene00001423/WBGene00009180/WBGene00004806/WBGene00001820/WBGene00004147/WBGene00004134/WBGene00000908/WBGene00006391/WBGene00018064/WBGene00003509/WBGene00017742/WBGene00003119/WBGene00004862/WBGene00006604/WBGene000…	58	235	24.6809	positive regulation of macromolecule biosynthetic process	0.569755	BP	6125	1204	1.25557	0.328339		nervous system development	106/1685	320/6125	0.0133821	0.131325	0.113275	WBGene00006942/WBGene00006786/WBGene00002243/WBGene00003003/WBGene00000566/WBGene00006773/WBGene00000149/WBGene00003047/WBGene00000103/WBGene00003368/WBGene00006745/WBGene00002089/WBGene00015146/WBGene00002048/WBGene00004140/WBGene00006580/WBGene00006780/WBGene00000254/WBGene00006467/WBGene00022774/WBGene00001008/WBGene00004758/WBGene00006746/WBGene00000156/WBGene00010556/WBGene00002203/WBGene000…	106	320	33.125	nervous system development	0.945866	BP
	cellular component disassembly	36/1647	105/6125	0.055855	0.538213	0.510459	WBGene00001040/WBGene00004015/WBGene00012714/WBGene00006987/WBGene00011737/WBGene00007412/WBGene00003184/WBGene00000797/WBGene00020269/WBGene00006817/WBGene00020324/WBGene00006381/WBGene00001660/WBGene00015691/WBGene00000796/WBGene00012641/WBGene00020334/WBGene00010283/WBGene00003183/WBGene00000423/WBGene00011280/WBGene00020706/WBGene00021922/WBGene00000939/WBGene00017137/WBGene00002064/WBGene000…	36	105	34.2857	cellular component disassembly	0.292039	BP	6125	1647	1.27505	0.350549		peptidyl-threonine modification	9/1204	24/6125	0.0323922	0.299037	0.272569	WBGene00001628/WBGene00013355/WBGene00002191/WBGene00001630/WBGene00004033/WBGene00003149/WBGene00013132/WBGene00001994/WBGene00003396	9	24	37.5	peptidyl-threonine modification	0.564524	BP	6125	1204	1.9077	0.931837		positive regulation of translation	11/1685	21/6125	0.0135749	0.13253	0.114315	WBGene00006796/WBGene00018391/WBGene00002060/WBGene00002065/WBGene00004882/WBGene00021845/WBGene00002583/WBGene00012478/WBGene00020097/WBGene00004478/WBGene00019537	11	21	52.381	positive regulation of translation	0.941898	BP
	cellular response to unfolded protein	47/1647	142/6125	0.05777	0.55155	0.523108	WBGene00021626/WBGene00015295/WBGene00003970/WBGene00007918/WBGene00000664/WBGene00013591/WBGene00003246/WBGene00003036/WBGene00006739/WBGene00013667/WBGene00004949/WBGene00010500/WBGene00012606/WBGene00004804/WBGene00001046/WBGene00021883/WBGene00013765/WBGene00015168/WBGene00008940/WBGene00001045/WBGene00012766/WBGene00002010/WBGene00019444/WBGene00009783/WBGene00011115/WBGene00008148/WBGene000…	47	142	33.0986	cellular response to unfolded protein	0.281409	BP	6125	1647	1.2309	0.299711		exocytic process	9/1204	24/6125	0.0323922	0.299037	0.272569	WBGene00004364/WBGene00006750/WBGene00016606/WBGene00000089/WBGene00006798/WBGene00015164/WBGene00020298/WBGene00004273/WBGene00006371	9	24	37.5	exocytic process	0.564524	BP	6125	1204	1.9077	0.931837		cellular glucan metabolic process	9/1685	16/6125	0.0143357	0.133752	0.115369	WBGene00003858/WBGene00019211/WBGene00001793/WBGene00022059/WBGene00020696/WBGene00010665/WBGene00011409/WBGene00016987/WBGene00006863	9	16	56.25	cellular glucan metabolic process	0.93791	BP
	regulation of cellular response to stress	28/1647	79/6125	0.0578261	0.55155	0.523108	WBGene00006524/WBGene00017381/WBGene00004051/WBGene00004804/WBGene00018721/WBGene00015168/WBGene00022502/WBGene00008419/WBGene00006735/WBGene00009124/WBGene00019953/WBGene00016997/WBGene00004052/WBGene00004738/WBGene00004781/WBGene00001377/WBGene00004256/WBGene00021888/WBGene00000836/WBGene00021073/WBGene00003967/WBGene00013223/WBGene00006736/WBGene00008132/WBGene00013151/WBGene00003791/WBGene000…	28	79	35.443	regulation of cellular response to stress	0.281409	BP	6125	1647	1.31809	0.398443		positive regulation of growth	22/1204	76/6125	0.0325286	0.299037	0.272569	WBGene00002029/WBGene00000536/WBGene00016343/WBGene00006750/WBGene00000894/WBGene00004014/WBGene00006414/WBGene00001499/WBGene00011146/WBGene00001073/WBGene00004862/WBGene00004951/WBGene00022492/WBGene00001995/WBGene00002210/WBGene00003153/WBGene00016354/WBGene00020109/WBGene00004203/WBGene00000890/WBGene00006831/WBGene00002232	22	76	28.9474	positive regulation of growth	0.564524	BP	6125	1204	1.47261	0.558379		positive regulation of neurotransmitter transport	9/1685	16/6125	0.0143357	0.133752	0.115369	WBGene00006763/WBGene00002048/WBGene00006921/WBGene00006757/WBGene00001189/WBGene00006805/WBGene00000086/WBGene00001172/WBGene00006768	9	16	56.25	positive regulation of neurotransmitter transport	0.93791	BP
	organic anion transport	23/1647	63/6125	0.05924	0.561701	0.532735	WBGene00021626/WBGene00015404/WBGene00008924/WBGene00020422/WBGene00017770/WBGene00017480/WBGene00013963/WBGene00008147/WBGene00000003/WBGene00018827/WBGene00008052/WBGene00013159/WBGene00018632/WBGene00021637/WBGene00017464/WBGene00015186/WBGene00001622/WBGene00005153/WBGene00015676/WBGene00014139/WBGene00010459/WBGene00005025/WBGene00019326	23	63	36.5079	organic anion transport	0.273489	BP	6125	1647	1.35769	0.441151		regulation of developmental process	100/1204	431/6125	0.0333781	0.305335	0.278309	WBGene00016602/WBGene00002029/WBGene00006888/WBGene00000536/WBGene00003163/WBGene00017606/WBGene00006808/WBGene00001368/WBGene00016343/WBGene00003930/WBGene00001007/WBGene00003026/WBGene00006750/WBGene00013878/WBGene00000231/WBGene00011729/WBGene00004357/WBGene00014054/WBGene00004765/WBGene00004014/WBGene00006959/WBGene00006414/WBGene00003929/WBGene00001173/WBGene00006923/WBGene00000407/WBGene000…	100	431	23.2019	regulation of developmental process	0.555472	BP	6125	1204	1.18033	0.239187		glucan metabolic process	9/1685	16/6125	0.0143357	0.133752	0.115369	WBGene00003858/WBGene00019211/WBGene00001793/WBGene00022059/WBGene00020696/WBGene00010665/WBGene00011409/WBGene00016987/WBGene00006863	9	16	56.25	glucan metabolic process	0.93791	BP
	regulation of mitotic metaphase/anaphase transition	8/1647	17/6125	0.0594882	0.561701	0.532735	WBGene00002231/WBGene00003132/WBGene00001583/WBGene00013209/WBGene00003134/WBGene00001281/WBGene00006988/WBGene00021460	8	17	47.0588	regulation of mitotic metaphase/anaphase transition	0.273489	BP	6125	1647	1.75006	0.807406		growth	47/1204	186/6125	0.034083	0.310256	0.282794	WBGene00004271/WBGene00002029/WBGene00000536/WBGene00006808/WBGene00022402/WBGene00016343/WBGene00002249/WBGene00006750/WBGene00000894/WBGene00004014/WBGene00006414/WBGene00001173/WBGene00006923/WBGene00001499/WBGene00002181/WBGene00003056/WBGene00013694/WBGene00022702/WBGene00011146/WBGene00015429/WBGene00001073/WBGene00011345/WBGene00006802/WBGene00004862/WBGene00006798/WBGene00004951/WBGene000…	47	186	25.2688	growth	0.54853	BP	6125	1204	1.28548	0.362304		energy reserve metabolic process	9/1685	16/6125	0.0143357	0.133752	0.115369	WBGene00003858/WBGene00019211/WBGene00001793/WBGene00022059/WBGene00020696/WBGene00010665/WBGene00011409/WBGene00016987/WBGene00006863	9	16	56.25	energy reserve metabolic process	0.93791	BP
	glycerophospholipid biosynthetic process	27/1647	76/6125	0.0600488	0.564158	0.535066	WBGene00015295/WBGene00009207/WBGene00000511/WBGene00010339/WBGene00000001/WBGene00022044/WBGene00004272/WBGene00018076/WBGene00015159/WBGene00194986/WBGene00007045/WBGene00010565/WBGene00008431/WBGene00011914/WBGene00009204/WBGene00019806/WBGene00013131/WBGene00018077/WBGene00021444/WBGene00021840/WBGene00017261/WBGene00021677/WBGene00007711/WBGene00008806/WBGene00000090/WBGene00009552/WBGene000…	27	76	35.5263	glycerophospholipid biosynthetic process	0.271592	BP	6125	1647	1.32118	0.401829		regeneration	11/1204	32/6125	0.0362835	0.316331	0.288332	WBGene00003930/WBGene00006923/WBGene00001499/WBGene00001648/WBGene00001196/WBGene00020504/WBGene00006770/WBGene00001177/WBGene00000424/WBGene00006508/WBGene00001441	11	32	34.375	regeneration	0.540108	BP	6125	1204	1.74873	0.806306		localization within membrane	57/1685	160/6125	0.0140474	0.133752	0.115369	WBGene00003796/WBGene00021334/WBGene00013323/WBGene00013687/WBGene00006437/WBGene00000189/WBGene00015815/WBGene00017037/WBGene00007529/WBGene00006467/WBGene00012353/WBGene00008860/WBGene00022447/WBGene00013311/WBGene00003830/WBGene00016990/WBGene00002999/WBGene00017245/WBGene00006829/WBGene00017800/WBGene00014075/WBGene00016188/WBGene00007637/WBGene00002632/WBGene00021952/WBGene00018159/WBGene000…	57	160	35.625	localization within membrane	0.93791	BP
	regulation of small GTPase mediated signal transduction	16/1647	41/6125	0.0605442	0.565983	0.536797	WBGene00006524/WBGene00001161/WBGene00010500/WBGene00001743/WBGene00008805/WBGene00019698/WBGene00021324/WBGene00013682/WBGene00018681/WBGene00004214/WBGene00015267/WBGene00010641/WBGene00013223/WBGene00002889/WBGene00021209/WBGene00006353	16	41	39.0244	regulation of small GTPase mediated signal transduction	0.27019	BP	6125	1647	1.45127	0.537317		protein localization to cell junction	11/1204	32/6125	0.0362835	0.316331	0.288332	WBGene00012990/WBGene00001196/WBGene00004215/WBGene00007119/WBGene00018857/WBGene00001580/WBGene00001177/WBGene00006751/WBGene00008765/WBGene00013132/WBGene00006831	11	32	34.375	protein localization to cell junction	0.540108	BP	6125	1204	1.74873	0.806306		glycogen metabolic process	9/1685	16/6125	0.0143357	0.133752	0.115369	WBGene00003858/WBGene00019211/WBGene00001793/WBGene00022059/WBGene00020696/WBGene00010665/WBGene00011409/WBGene00016987/WBGene00006863	9	16	56.25	glycogen metabolic process	0.93791	BP
	centrosome duplication	9/1647	20/6125	0.062198	0.575714	0.546026	WBGene00002068/WBGene00004726/WBGene00004808/WBGene00003009/WBGene00004953/WBGene00000502/WBGene00006988/WBGene00000836/WBGene00011613	9	20	45	centrosome duplication	0.262786	BP	6125	1647	1.6735	0.742866		axon regeneration	11/1204	32/6125	0.0362835	0.316331	0.288332	WBGene00003930/WBGene00006923/WBGene00001499/WBGene00001648/WBGene00001196/WBGene00020504/WBGene00006770/WBGene00001177/WBGene00000424/WBGene00006508/WBGene00001441	11	32	34.375	axon regeneration	0.540108	BP	6125	1204	1.74873	0.806306		positive regulation of neurotransmitter secretion	9/1685	16/6125	0.0143357	0.133752	0.115369	WBGene00006763/WBGene00002048/WBGene00006921/WBGene00006757/WBGene00001189/WBGene00006805/WBGene00000086/WBGene00001172/WBGene00006768	9	16	56.25	positive regulation of neurotransmitter secretion	0.93791	BP
	specification of axis polarity	9/1647	20/6125	0.062198	0.575714	0.546026	WBGene00003006/WBGene00003132/WBGene00004775/WBGene00006943/WBGene00000858/WBGene00003918/WBGene00006379/WBGene00003134/WBGene00001281	9	20	45	specification of axis polarity	0.262786	BP	6125	1647	1.6735	0.742866		neuron projection regeneration	11/1204	32/6125	0.0362835	0.316331	0.288332	WBGene00003930/WBGene00006923/WBGene00001499/WBGene00001648/WBGene00001196/WBGene00020504/WBGene00006770/WBGene00001177/WBGene00000424/WBGene00006508/WBGene00001441	11	32	34.375	neuron projection regeneration	0.540108	BP	6125	1204	1.74873	0.806306		positive regulation of catabolic process	36/1685	94/6125	0.0143132	0.133752	0.115369	WBGene00006786/WBGene00001746/WBGene00004502/WBGene00004140/WBGene00004504/WBGene00021546/WBGene00018391/WBGene00000156/WBGene00002981/WBGene00000940/WBGene00007969/WBGene00001510/WBGene00003076/WBGene00000846/WBGene00000106/WBGene00021845/WBGene00000376/WBGene00021897/WBGene00002845/WBGene00019748/WBGene00016405/WBGene00002004/WBGene00009661/WBGene00004505/WBGene00018294/WBGene00002202/WBGene000…	36	94	38.2979	positive regulation of catabolic process	0.93791	BP
	membrane lipid biosynthetic process	20/1647	54/6125	0.0655676	0.603929	0.572786	WBGene00002043/WBGene00007918/WBGene00022044/WBGene00020517/WBGene00011423/WBGene00194986/WBGene00001239/WBGene00007045/WBGene00008431/WBGene00016020/WBGene00011914/WBGene00009204/WBGene00019806/WBGene00013131/WBGene00011932/WBGene00021840/WBGene00012105/WBGene00001241/WBGene00017719/WBGene00018735	20	54	37.037	membrane lipid biosynthetic process	0.242008	BP	6125	1647	1.37736	0.46191		protein transmembrane transport	11/1204	32/6125	0.0362835	0.316331	0.288332	WBGene00008164/WBGene00022773/WBGene00018723/WBGene00007683/WBGene00020383/WBGene00001039/WBGene00022783/WBGene00008690/WBGene00009012/WBGene00007696/WBGene00002025	11	32	34.375	protein transmembrane transport	0.540108	BP	6125	1204	1.74873	0.806306		regulation of cellular component organization	128/1685	394/6125	0.0138506	0.133752	0.115369	WBGene00006786/WBGene00002243/WBGene00004703/WBGene00000566/WBGene00001746/WBGene00006910/WBGene00001443/WBGene00006773/WBGene00010259/WBGene00004767/WBGene00000103/WBGene00006437/WBGene00003368/WBGene00006745/WBGene00002089/WBGene00006794/WBGene00015146/WBGene00006777/WBGene00002048/WBGene00006826/WBGene00004140/WBGene00004504/WBGene00006780/WBGene00000254/WBGene00001008/WBGene00006746/WBGene000…	128	394	32.4873	regulation of cellular component organization	0.93791	BP
	glycosylation	28/1647	80/6125	0.0669256	0.613431	0.581798	WBGene00004361/WBGene00007464/WBGene00019725/WBGene00007435/WBGene00000270/WBGene00001508/WBGene00001638/WBGene00022044/WBGene00013362/WBGene00008775/WBGene00194986/WBGene00015162/WBGene00003254/WBGene00010716/WBGene00002497/WBGene00022629/WBGene00007102/WBGene00008546/WBGene00016583/WBGene00008258/WBGene00022793/WBGene00008237/WBGene00001627/WBGene00019276/WBGene00012934/WBGene00011193/WBGene000…	28	80	35	glycosylation	0.235228	BP	6125	1647	1.30161	0.380296		embryo development	98/1204	423/6125	0.0362156	0.316331	0.288332	WBGene00006528/WBGene00016602/WBGene00001358/WBGene00006888/WBGene00004895/WBGene00001410/WBGene00008948/WBGene00004887/WBGene00302980/WBGene00006868/WBGene00000894/WBGene00000231/WBGene00014054/WBGene00004765/WBGene00006920/WBGene00004014/WBGene00002251/WBGene00002219/WBGene00000293/WBGene00011216/WBGene00001089/WBGene00000837/WBGene00003052/WBGene00002181/WBGene00003056/WBGene00004806/WBGene000…	98	423	23.1678	embryo development	0.540108	BP	6125	1204	1.1786	0.23707		cation homeostasis	35/1685	91/6125	0.0145202	0.13481	0.116281	WBGene00006910/WBGene00006615/WBGene00000834/WBGene00008345/WBGene00016879/WBGene00000040/WBGene00006921/WBGene00012885/WBGene00017852/WBGene00003613/WBGene00000393/WBGene00022010/WBGene00004313/WBGene00019205/WBGene00000846/WBGene00017350/WBGene00014204/WBGene00012543/WBGene00020299/WBGene00004276/WBGene00021936/WBGene00003569/WBGene00021952/WBGene00010117/WBGene00001137/WBGene00015735/WBGene000…	35	91	38.4615	cation homeostasis	0.93449	BP
	endoplasmic reticulum unfolded protein response	40/1647	120/6125	0.0684986	0.624801	0.592581	WBGene00021626/WBGene00015295/WBGene00003970/WBGene00000664/WBGene00013667/WBGene00004949/WBGene00010500/WBGene00012606/WBGene00004804/WBGene00001046/WBGene00021883/WBGene00013765/WBGene00015168/WBGene00008940/WBGene00001045/WBGene00012766/WBGene00019444/WBGene00009783/WBGene00011115/WBGene00008148/WBGene00019813/WBGene00008546/WBGene00016583/WBGene00019677/WBGene00002147/WBGene00004768/WBGene000…	40	120	33.3333	endoplasmic reticulum unfolded protein response	0.227252	BP	6125	1647	1.23963	0.309907		regulation of locomotion	59/1204	241/6125	0.0353397	0.316331	0.288332	WBGene00002029/WBGene00003930/WBGene00006812/WBGene00006868/WBGene00000894/WBGene00006774/WBGene00004357/WBGene00003582/WBGene00003929/WBGene00001173/WBGene00011216/WBGene00006833/WBGene00015176/WBGene00003056/WBGene00000018/WBGene00001648/WBGene00001393/WBGene00001179/WBGene00003247/WBGene00013599/WBGene00015429/WBGene00001196/WBGene00018960/WBGene00006798/WBGene00000426/WBGene00002081/WBGene000…	59	241	24.4813	regulation of locomotion	0.540108	BP	6125	1204	1.24542	0.316628		monovalent inorganic cation homeostasis	15/1685	32/6125	0.0147844	0.136516	0.117753	WBGene00006910/WBGene00006921/WBGene00004313/WBGene00019205/WBGene00017350/WBGene00012543/WBGene00004276/WBGene00021952/WBGene00010117/WBGene00001137/WBGene00003735/WBGene00007528/WBGene00006768/WBGene00007586/WBGene00004959	15	32	46.875	monovalent inorganic cation homeostasis	0.929028	BP
	membrane lipid metabolic process	23/1647	64/6125	0.0697671	0.627236	0.594891	WBGene00002043/WBGene00022427/WBGene00007918/WBGene00022044/WBGene00020517/WBGene00011423/WBGene00194986/WBGene00001239/WBGene00007045/WBGene00008431/WBGene00016020/WBGene00011914/WBGene00011835/WBGene00009204/WBGene00019806/WBGene00013131/WBGene00011932/WBGene00021840/WBGene00012105/WBGene00001241/WBGene00017719/WBGene00044784/WBGene00018735	23	64	35.9375	membrane lipid metabolic process	0.225562	BP	6125	1647	1.33647	0.418431		chemical homeostasis	33/1204	124/6125	0.0351993	0.316331	0.288332	WBGene00016343/WBGene00010993/WBGene00006812/WBGene00006801/WBGene00009804/WBGene00010416/WBGene00000822/WBGene00013462/WBGene00023450/WBGene00006833/WBGene00010130/WBGene00013407/WBGene00013355/WBGene00022702/WBGene00009920/WBGene00006918/WBGene00007646/WBGene00012204/WBGene00008980/WBGene00011232/WBGene00004736/WBGene00009045/WBGene00008780/WBGene00016258/WBGene00003153/WBGene00004063/WBGene000…	33	124	26.6129	chemical homeostasis	0.540108	BP	6125	1204	1.35385	0.437072		cellular amide metabolic process	147/1685	459/6125	0.0148481	0.136516	0.117753	WBGene00011391/WBGene00001225/WBGene00012950/WBGene00003594/WBGene00006728/WBGene00004452/WBGene00001227/WBGene00019162/WBGene00014224/WBGene00004892/WBGene00004446/WBGene00003559/WBGene00013530/WBGene00022073/WBGene00006796/WBGene00004420/WBGene00015413/WBGene00013361/WBGene00003914/WBGene00018391/WBGene00000254/WBGene00004432/WBGene00012179/WBGene00004469/WBGene00007021/WBGene00013605/WBGene000…	147	459	32.0261	cellular amide metabolic process	0.929028	BP
	protein glycosylation	27/1647	77/6125	0.0696104	0.627236	0.594891	WBGene00004361/WBGene00007464/WBGene00019725/WBGene00007435/WBGene00000270/WBGene00001508/WBGene00001638/WBGene00022044/WBGene00013362/WBGene00008775/WBGene00015162/WBGene00003254/WBGene00010716/WBGene00002497/WBGene00022629/WBGene00007102/WBGene00008546/WBGene00016583/WBGene00008258/WBGene00022793/WBGene00008237/WBGene00001627/WBGene00019276/WBGene00012934/WBGene00011193/WBGene00009178/WBGene000…	27	77	35.0649	protein glycosylation	0.225562	BP	6125	1647	1.30402	0.38297		positive regulation of transcription by RNA polymerase II	42/1204	164/6125	0.0355103	0.316331	0.288332	WBGene00000536/WBGene00003026/WBGene00005008/WBGene00013878/WBGene00011729/WBGene00009584/WBGene00012990/WBGene00004765/WBGene00006959/WBGene00000506/WBGene00000223/WBGene00015285/WBGene00009180/WBGene00001820/WBGene00000908/WBGene00006391/WBGene00018064/WBGene00003509/WBGene00017742/WBGene00006604/WBGene00004355/WBGene00003002/WBGene00005010/WBGene00000443/WBGene00020930/WBGene00003040/WBGene000…	42	164	25.6098	positive regulation of transcription by RNA polymerase II	0.540108	BP	6125	1204	1.30282	0.38164		regulation of chemotaxis	23/1685	55/6125	0.0151123	0.137739	0.118808	WBGene00002243/WBGene00006745/WBGene00002048/WBGene00004140/WBGene00006780/WBGene00006746/WBGene00006767/WBGene00002242/WBGene00000915/WBGene00004267/WBGene00001709/WBGene00006805/WBGene00004729/WBGene00000079/WBGene00000086/WBGene00006324/WBGene00003238/WBGene00003007/WBGene00020230/WBGene00006776/WBGene00004457/WBGene00003397/WBGene00004032	23	55	41.8182	regulation of chemotaxis	0.925155	BP
	macromolecule glycosylation	27/1647	77/6125	0.0696104	0.627236	0.594891	WBGene00004361/WBGene00007464/WBGene00019725/WBGene00007435/WBGene00000270/WBGene00001508/WBGene00001638/WBGene00022044/WBGene00013362/WBGene00008775/WBGene00015162/WBGene00003254/WBGene00010716/WBGene00002497/WBGene00022629/WBGene00007102/WBGene00008546/WBGene00016583/WBGene00008258/WBGene00022793/WBGene00008237/WBGene00001627/WBGene00019276/WBGene00012934/WBGene00011193/WBGene00009178/WBGene000…	27	77	35.0649	macromolecule glycosylation	0.225562	BP	6125	1647	1.30402	0.38297		nervous system development	76/1204	320/6125	0.0364885	0.316631	0.288605	WBGene00002029/WBGene00004895/WBGene00006808/WBGene00001368/WBGene00003930/WBGene00001007/WBGene00004807/WBGene00006868/WBGene00001324/WBGene00006742/WBGene00012990/WBGene00002989/WBGene00006923/WBGene00000407/WBGene00001499/WBGene00018187/WBGene00002181/WBGene00013694/WBGene00001475/WBGene00001820/WBGene00001648/WBGene00001579/WBGene00016045/WBGene00006839/WBGene00003247/WBGene00003035/WBGene000…	76	320	23.75	nervous system development	0.539696	BP	6125	1204	1.20821	0.272874		cellular chemical homeostasis	31/1685	79/6125	0.0151959	0.137739	0.118808	WBGene00006910/WBGene00022306/WBGene00006615/WBGene00000834/WBGene00008345/WBGene00000040/WBGene00006921/WBGene00012885/WBGene00017852/WBGene00021043/WBGene00000393/WBGene00022010/WBGene00004313/WBGene00000846/WBGene00014204/WBGene00020299/WBGene00004276/WBGene00021936/WBGene00003569/WBGene00021952/WBGene00010117/WBGene00001137/WBGene00015735/WBGene00003735/WBGene00007528/WBGene00003233/WBGene000…	31	79	39.2405	cellular chemical homeostasis	0.925155	BP
	protein lipidation	16/1647	42/6125	0.0742531	0.648352	0.614918	WBGene00044071/WBGene00018009/WBGene00022044/WBGene00194986/WBGene00007045/WBGene00008431/WBGene00012641/WBGene00011914/WBGene00009204/WBGene00019806/WBGene00012718/WBGene00013131/WBGene00010892/WBGene00021840/WBGene00008606/WBGene00019344	16	42	38.0952	protein lipidation	0.211183	BP	6125	1647	1.41672	0.502552		oogenesis	26/1204	94/6125	0.0370052	0.318142	0.289982	WBGene00004271/WBGene00003186/WBGene00003026/WBGene00006868/WBGene00003030/WBGene00000231/WBGene00004014/WBGene00002074/WBGene00004387/WBGene00018892/WBGene00016045/WBGene00000182/WBGene00000147/WBGene00000814/WBGene00022492/WBGene00003123/WBGene00019543/WBGene00000479/WBGene00017928/WBGene00000890/WBGene00002059/WBGene00002189/WBGene00004684/WBGene00000369/WBGene00016203/WBGene00003218	26	94	27.6596	oogenesis	0.537629	BP	6125	1204	1.4071	0.492725		negative regulation of gene expression	79/1685	232/6125	0.0151993	0.137739	0.118808	WBGene00017085/WBGene00008990/WBGene00004879/WBGene00004502/WBGene00021551/WBGene00007329/WBGene00006563/WBGene00003559/WBGene00013530/WBGene00003587/WBGene00018391/WBGene00001008/WBGene00002238/WBGene00015547/WBGene00007007/WBGene00004095/WBGene00012960/WBGene00000940/WBGene00000229/WBGene00022019/WBGene00019217/WBGene00010260/WBGene00002187/WBGene00014228/WBGene00004882/WBGene00004884/WBGene000…	79	232	34.0517	negative regulation of gene expression	0.925155	BP
	lipoprotein biosynthetic process	16/1647	42/6125	0.0742531	0.648352	0.614918	WBGene00044071/WBGene00018009/WBGene00022044/WBGene00194986/WBGene00007045/WBGene00008431/WBGene00012641/WBGene00011914/WBGene00009204/WBGene00019806/WBGene00012718/WBGene00013131/WBGene00010892/WBGene00021840/WBGene00008606/WBGene00019344	16	42	38.0952	lipoprotein biosynthetic process	0.211183	BP	6125	1647	1.41672	0.502552		ion homeostasis	26/1204	94/6125	0.0370052	0.318142	0.289982	WBGene00016343/WBGene00010993/WBGene00006812/WBGene00006801/WBGene00009804/WBGene00000822/WBGene00013462/WBGene00023450/WBGene00006833/WBGene00010130/WBGene00022702/WBGene00009920/WBGene00006918/WBGene00007646/WBGene00012204/WBGene00008980/WBGene00004736/WBGene00009045/WBGene00016258/WBGene00003153/WBGene00004063/WBGene00019296/WBGene00003733/WBGene00013025/WBGene00010419/WBGene00017062	26	94	27.6596	ion homeostasis	0.537629	BP	6125	1204	1.4071	0.492725		establishment of cell polarity	27/1685	67/6125	0.0154859	0.139668	0.120471	WBGene00001746/WBGene00003047/WBGene00003559/WBGene00008748/WBGene00006467/WBGene00003372/WBGene00000552/WBGene00002783/WBGene00003920/WBGene00005077/WBGene00002190/WBGene00001678/WBGene00003917/WBGene00000420/WBGene00011433/WBGene00000092/WBGene00006840/WBGene00001745/WBGene00001679/WBGene00001980/WBGene00018987/WBGene00004732/WBGene00003397/WBGene00019935/WBGene00000962/WBGene00000874/WBGene000…	27	67	40.2985	establishment of cell polarity	0.919116	BP
	protein palmitoylation	6/1647	1543486	0.0745311	0.648352	0.614918	WBGene00044071/WBGene00018009/WBGene00012718/WBGene00010892/WBGene00008606/WBGene00019344	6	12	50	protein palmitoylation	0.211183	BP	6125	1647	1.85944	0.894869		aerobic electron transport chain	13/1204	40/6125	0.0376653	0.318729	0.290517	WBGene00015810/WBGene00009992/WBGene00009739/WBGene00013308/WBGene00000371/WBGene00003061/WBGene00012094/WBGene00000869/WBGene00021839/WBGene00019401/WBGene00012553/WBGene00022169/WBGene00019007	13	40	32.5	aerobic electron transport chain	0.536828	BP	6125	1204	1.65334	0.725386		positive regulation of developmental process	74/1685	216/6125	0.0158433	0.142214	0.122668	WBGene00003020/WBGene00000187/WBGene00004874/WBGene00003792/WBGene00006763/WBGene00003368/WBGene00001077/WBGene00006745/WBGene00008140/WBGene00002169/WBGene00006707/WBGene00006563/WBGene00006826/WBGene00003367/WBGene00003914/WBGene00011559/WBGene00006780/WBGene00000254/WBGene00001008/WBGene00006746/WBGene00016879/WBGene00006921/WBGene00006787/WBGene00003000/WBGene00002238/WBGene00007007/WBGene000…	74	216	34.2593	positive regulation of developmental process	0.911268	BP
	anaphase-promoting complex-dependent catabolic process	6/1647	1543486	0.0745311	0.648352	0.614918	WBGene00003132/WBGene00001583/WBGene00003134/WBGene00001281/WBGene00044345/WBGene00006996	6	12	50	anaphase-promoting complex-dependent catabolic process	0.211183	BP	6125	1647	1.85944	0.894869		ATP synthesis coupled electron transport	13/1204	40/6125	0.0376653	0.318729	0.290517	WBGene00015810/WBGene00009992/WBGene00009739/WBGene00013308/WBGene00000371/WBGene00003061/WBGene00012094/WBGene00000869/WBGene00021839/WBGene00019401/WBGene00012553/WBGene00022169/WBGene00019007	13	40	32.5	ATP synthesis coupled electron transport	0.536828	BP	6125	1204	1.65334	0.725386		positive regulation of cellular metabolic process	126/1685	389/6125	0.0160528	0.143415	0.123703	WBGene00006786/WBGene00007029/WBGene00001746/WBGene00018812/WBGene00001253/WBGene00002027/WBGene00002169/WBGene00020506/WBGene00006563/WBGene00011995/WBGene00006796/WBGene00004140/WBGene00008748/WBGene00006580/WBGene00004504/WBGene00021546/WBGene00018391/WBGene00001470/WBGene00001834/WBGene00004758/WBGene00000156/WBGene00022268/WBGene00010556/WBGene00003182/WBGene00009245/WBGene00007016/WBGene000…	126	389	32.3907	positive regulation of cellular metabolic process	0.907618	BP
	TORC1 signaling	6/1647	1543486	0.0745311	0.648352	0.614918	WBGene00018635/WBGene00020101/WBGene00020957/WBGene00003806/WBGene00003804/WBGene00007028	6	12	50	TORC1 signaling	0.211183	BP	6125	1647	1.85944	0.894869		mitochondrial ATP synthesis coupled electron transport	13/1204	40/6125	0.0376653	0.318729	0.290517	WBGene00015810/WBGene00009992/WBGene00009739/WBGene00013308/WBGene00000371/WBGene00003061/WBGene00012094/WBGene00000869/WBGene00021839/WBGene00019401/WBGene00012553/WBGene00022169/WBGene00019007	13	40	32.5	mitochondrial ATP synthesis coupled electron transport	0.536828	BP	6125	1204	1.65334	0.725386		carbohydrate catabolic process	17/1685	38/6125	0.0166879	0.148389	0.127994	WBGene00022306/WBGene00015413/WBGene00011474/WBGene00013597/WBGene00000984/WBGene00006601/WBGene00009126/WBGene00001685/WBGene00011884/WBGene00012015/WBGene00020696/WBGene00006607/WBGene00006608/WBGene00019001/WBGene00001684/WBGene00020185/WBGene00009082	17	38	44.7368	carbohydrate catabolic process	0.89281	BP
	sulfur compound transport	6/1647	1543486	0.0745311	0.648352	0.614918	WBGene00013963/WBGene00018827/WBGene00008052/WBGene00017464/WBGene00015186/WBGene00008364	6	12	50	sulfur compound transport	0.211183	BP	6125	1647	1.85944	0.894869		vacuolar transport	14/1204	44/6125	0.03776	0.318729	0.290517	WBGene00004271/WBGene00011972/WBGene00015176/WBGene00012193/WBGene00022027/WBGene00016120/WBGene00013302/WBGene00016167/WBGene00020866/WBGene00016258/WBGene00014151/WBGene00008919/WBGene00013598/WBGene00022280	14	44	31.8182	vacuolar transport	0.536828	BP	6125	1204	1.61866	0.694798		RNA splicing	64/1685	184/6125	0.0169256	0.149799	0.129211	WBGene00010233/WBGene00004703/WBGene00016601/WBGene00006517/WBGene00016624/WBGene00016837/WBGene00004315/WBGene00021901/WBGene00004016/WBGene00011308/WBGene00003080/WBGene00003392/WBGene00002957/WBGene00004706/WBGene00018967/WBGene00003393/WBGene00017098/WBGene00006697/WBGene00001166/WBGene00004980/WBGene00016172/WBGene00019762/WBGene00003078/WBGene00022253/WBGene00016489/WBGene00017238/WBGene000…	64	184	34.7826	RNA splicing	0.888702	BP
	positive regulation of metaphase/anaphase transition of cell cycle	6/1647	1543486	0.0745311	0.648352	0.614918	WBGene00003132/WBGene00001583/WBGene00003134/WBGene00001281/WBGene00001236/WBGene00006996	6	12	50	positive regulation of metaphase/anaphase transition of cell cycle	0.211183	BP	6125	1647	1.85944	0.894869		inorganic ion homeostasis	25/1204	90/6125	0.0383999	0.322663	0.294103	WBGene00016343/WBGene00010993/WBGene00006801/WBGene00009804/WBGene00000822/WBGene00013462/WBGene00023450/WBGene00006833/WBGene00010130/WBGene00022702/WBGene00009920/WBGene00006918/WBGene00007646/WBGene00012204/WBGene00008980/WBGene00004736/WBGene00009045/WBGene00016258/WBGene00003153/WBGene00004063/WBGene00019296/WBGene00003733/WBGene00013025/WBGene00010419/WBGene00017062	25	90	27.7778	inorganic ion homeostasis	0.5315	BP	6125	1204	1.41311	0.498878		establishment of protein localization to organelle	44/1685	120/6125	0.0170242	0.149972	0.129359	WBGene00003796/WBGene00008857/WBGene00012019/WBGene00008860/WBGene00007021/WBGene00003053/WBGene00011897/WBGene00013311/WBGene00012550/WBGene00016990/WBGene00017245/WBGene00003805/WBGene00009092/WBGene00018328/WBGene00017800/WBGene00004305/WBGene00007686/WBGene00006836/WBGene00002632/WBGene00002079/WBGene00018159/WBGene00001502/WBGene00021420/WBGene00002075/WBGene00004166/WBGene00011629/WBGene000…	44	120	36.6667	establishment of protein localization to organelle	0.888203	BP
	double-strand break repair via homologous recombination	15/1647	39/6125	0.0763456	0.655038	0.62126	WBGene00006944/WBGene00018923/WBGene00004297/WBGene00020843/WBGene00001865/WBGene00009124/WBGene00019953/WBGene00016151/WBGene00002042/WBGene00010056/WBGene00003405/WBGene00018909/WBGene00008082/WBGene00002276/WBGene00008852	15	39	38.4615	double-strand break repair via homologous recombination	0.206727	BP	6125	1647	1.43034	0.516358		regulation of intracellular pH	8/1204	21/6125	0.0389812	0.32461	0.295878	WBGene00010993/WBGene00006833/WBGene00010130/WBGene00009920/WBGene00006918/WBGene00016258/WBGene00003733/WBGene00013025	8	21	38.0952	regulation of intracellular pH	0.528887	BP	6125	1204	1.93798	0.954557		cellular response to organic cyclic compound	18/1685	41/6125	0.0173935	0.152515	0.131553	WBGene00006459/WBGene00000958/WBGene00020506/WBGene00001518/WBGene00004777/WBGene00044004/WBGene00013122/WBGene00001053/WBGene00021897/WBGene00001709/WBGene00002004/WBGene00001745/WBGene00006747/WBGene00001517/WBGene00004779/WBGene00003386/WBGene00001680/WBGene00006772	18	41	43.9024	cellular response to organic cyclic compound	0.880899	BP
	recombinational repair	15/1647	39/6125	0.0763456	0.655038	0.62126	WBGene00006944/WBGene00018923/WBGene00004297/WBGene00020843/WBGene00001865/WBGene00009124/WBGene00019953/WBGene00016151/WBGene00002042/WBGene00010056/WBGene00003405/WBGene00018909/WBGene00008082/WBGene00002276/WBGene00008852	15	39	38.4615	recombinational repair	0.206727	BP	6125	1647	1.43034	0.516358		multivesicular body sorting pathway	8/1204	21/6125	0.0389812	0.32461	0.295878	WBGene00011972/WBGene00012193/WBGene00022027/WBGene00016167/WBGene00020866/WBGene00008919/WBGene00013598/WBGene00022280	8	21	38.0952	multivesicular body sorting pathway	0.528887	BP	6125	1204	1.93798	0.954557		protein targeting	32/1685	83/6125	0.0182014	0.158864	0.137029	WBGene00008857/WBGene00020838/WBGene00013323/WBGene00008860/WBGene00007021/WBGene00011897/WBGene00013311/WBGene00003830/WBGene00012550/WBGene00016990/WBGene00017245/WBGene00009092/WBGene00017800/WBGene00007686/WBGene00014075/WBGene00007637/WBGene00021952/WBGene00018159/WBGene00021420/WBGene00011629/WBGene00013880/WBGene00022772/WBGene00022042/WBGene00018719/WBGene00001303/WBGene00011017/WBGene000…	32	83	38.5542	protein targeting	0.863186	BP
[truncated: 12,477 more rows]
[truncated: 21 more columns]
