# Supplementary material for: Aging clocks delineate neuron types vulnerable or resilient to neurodegeneration and identify neuroprotective interventions
Source: Nat Aging. 2026 Feb 3;6(4):849–68. doi: 10.1038/s43587-026-01067-5 (PMC13099438; doi:10.1038/s43587-026-01067-5)
Supplement: Supplementary file 7 — Raw data and statistics. [file 43587_2026_1067_MOESM7_ESM.xlsx]

## Sheet: Fig.5
		Correlation Matrix
			Frontal cortex ba9 (GTEx)	Hypothalamus (GTEx)	Nucleus accumbens basal ganglia (GTEx)	Cerebellum (GTEx)	Putamen basal ganglia (GTEx)	Hippocampus (GTEx)	Substantia nigra (GTEx)	Amygdala (GTEx)	Cerebellar hemisphere (GTEx)	Anterior cingulate cortex ba24 (GTEx)	Cortex (GTEx)	Caudate basal ganglia (GTEx)	NeuronAge (CeNGEN)	NeuronAge (Calico)	Hypothalamus (GSE157025)	Plasma vs Saline (GSE173254)	PF4 vs Saline (GSE173254)	Platelets vs Saline (GSE173254)	Young Serum vs. Sham (GSE234667)	TRF vs ALF (GSE236731)	Krilloil WT (GSE207152)	Sport (PMID30927700)	Whole Brain (TMS)
		Frontal cortex ba9 (GTEx)	1	0.627304	0.41452	0.644236	0.489379	0.54939	0.553202	0.611789	0.565414	0.688297	0.687986	0.606485	0.318802	0.374339	0.313934	0.0923393	-0.268672	0.189527	-0.0491664	0.139295	-0.164784	-0.308458	0.406256
		Hypothalamus (GTEx)	0.627304	1	0.480709	0.512002	0.541769	0.58076	0.631766	0.497505	0.466787	0.596958	0.622974	0.613965	0.317935	0.370805	0.368605	0.158355	-0.143864	0.308306	-0.0659269	0.191204	-0.260051	-0.287621	0.464817
		Nucleus accumbens basal ganglia (GTEx)	0.41452	0.480709	1	0.501551	0.610943	0.203506	0.285936	0.176461	0.575141	0.346582	0.278742	0.594576	0.261439	0.234117	0.297282	0.0914695	-0.113447	0.312705	-0.0954708	0.0624937	-0.0672504	-0.0227296	0.411642
		Cerebellum (GTEx)	0.644236	0.512002	0.501551	1	0.483088	0.497447	0.422359	0.548015	0.85656	0.56174	0.488343	0.655287	0.220796	0.349148	0.401009	0.161855	-0.135551	0.171798	0.00316635	0.134211	-0.274992	-0.115995	0.361782
		Putamen basal ganglia (GTEx)	0.489379	0.541769	0.610943	0.483088	1	0.310755	0.405668	0.290377	0.519642	0.301299	0.481913	0.630639	0.425415	0.377427	0.522018	0.126665	-0.130759	0.328554	-0.216057	0.216383	-0.0665864	0.0512897	0.623102
		Hippocampus (GTEx)	0.54939	0.58076	0.203506	0.497447	0.310755	1	0.371354	0.657204	0.424077	0.545214	0.367837	0.454122	0.314965	0.365786	0.229081	0.182193	-0.120165	0.231353	0.137227	0.0143598	-0.286109	-0.273655	0.279963
		Substantia nigra (GTEx)	0.553202	0.631766	0.285936	0.422359	0.405668	0.371354	1	0.2952	0.340995	0.555269	0.596747	0.37337	0.356196	0.426224	0.276373	0.0777987	-0.129918	0.0708566	-0.0853112	0.0831216	-0.142492	-0.345461	0.404325
		Amygdala (GTEx)	0.611789	0.497505	0.176461	0.548015	0.290377	0.657204	0.2952	1	0.494532	0.727523	0.423242	0.589787	0.351999	0.252905	0.341747	0.0055122	-0.21118	0.0709979	0.19725	0.0601547	-0.357385	-0.228608	0.241872
		Cerebellar hemisphere (GTEx)	0.565414	0.466787	0.575141	0.85656	0.519642	0.424077	0.340995	0.494532	1	0.472564	0.370667	0.670926	0.244217	0.299828	0.387082	0.096033	-0.208346	0.113625	0.0325709	0.162474	-0.286901	-0.0987451	0.448601
		Anterior cingulate cortex ba24 (GTEx)	0.688297	0.596958	0.346582	0.56174	0.301299	0.545214	0.555269	0.727523	0.472564	1	0.614162	0.710094	0.371852	0.373516	0.3558	0.154942	-0.153576	0.117921	0.154063	0.0861017	-0.396921	-0.243527	0.347726
		Cortex (GTEx)	0.687986	0.622974	0.278742	0.488343	0.481913	0.367837	0.596747	0.423242	0.370667	0.614162	1	0.647862	0.307036	0.380901	0.46888	0.211094	-0.102859	0.235749	-0.0355473	0.179178	-0.24176	-0.25043	0.493446
		Caudate basal ganglia (GTEx)	0.606485	0.613965	0.594576	0.655287	0.630639	0.454122	0.37337	0.589787	0.670926	0.710094	0.647862	1	0.477754	0.41429	0.569517	0.16417	-0.0599261	0.281431	0.071211	0.203131	-0.433924	-0.141037	0.525363
		NeuronAge (CeNGEN)	0.318802	0.317935	0.261439	0.220796	0.425415	0.314965	0.356196	0.351999	0.244217	0.371852	0.307036	0.477754	1	0.55727	0.330557	-0.0889785	-0.133982	0.0194941	0.0572933	0.11902	-0.238596	-0.0174729	0.428263
		NeuronAge (Calico)	0.374339	0.370805	0.234117	0.349148	0.377427	0.365786	0.426224	0.252905	0.299828	0.373516	0.380901	0.41429	0.55727	1	0.377399	0.269579	-0.0891344	0.139824	-0.00943253	0.282693	-0.290996	-0.0467894	0.489573
		Hypothalamus (GSE157025)	0.313934	0.368605	0.297282	0.401009	0.522018	0.229081	0.276373	0.341747	0.387082	0.3558	0.46888	0.569517	0.330557	0.377399	1	0.247998	0.0857413	0.17808	-0.017952	0.212361	-0.268894	0.0559669	0.691002
		Plasma vs Saline (GSE173254)	0.0923393	0.158355	0.0914695	0.161855	0.126665	0.182193	0.0777987	0.0055122	0.096033	0.154942	0.211094	0.16417	-0.0889785	0.269579	0.247998	1	0.131377	0.36776	0.0933546	0.043113	-0.282591	0.0647341	0.248615
		PF4 vs Saline (GSE173254)	-0.268672	-0.143864	-0.113447	-0.135551	-0.130759	-0.120165	-0.129918	-0.21118	-0.208346	-0.153576	-0.102859	-0.0599261	-0.133982	-0.0891344	0.0857413	0.131377	1	-0.0306653	0.158904	-0.164637	-0.187232	-0.0824666	-0.160162
		Platelets vs Saline (GSE173254)	0.189527	0.308306	0.312705	0.171798	0.328554	0.231353	0.0708566	0.0709979	0.113625	0.117921	0.235749	0.281431	0.0194941	0.139824	0.17808	0.36776	-0.0306653	1	-0.0650142	0.156244	-0.0896846	0.224909	0.308502
		Young Serum vs. Sham (GSE234667)	-0.0491664	-0.0659269	-0.0954708	0.00316635	-0.216057	0.137227	-0.0853112	0.19725	0.0325709	0.154063	-0.0355473	0.071211	0.0572933	-0.00943253	-0.017952	0.0933546	0.158904	-0.0650142	1	-0.125982	-0.464153	-0.126595	-0.0546176
		TRF vs ALF (GSE236731)	0.139295	0.191204	0.0624937	0.134211	0.216383	0.0143598	0.0831216	0.0601547	0.162474	0.0861017	0.179178	0.203131	0.11902	0.282693	0.212361	0.043113	-0.164637	0.156244	-0.125982	1	0.0906597	0.0866509	0.317472
		Krilloil WT (GSE207152)	-0.164784	-0.260051	-0.0672504	-0.274992	-0.0665864	-0.286109	-0.142492	-0.357385	-0.286901	-0.396921	-0.24176	-0.433924	-0.238596	-0.290996	-0.268894	-0.282591	-0.187232	-0.0896846	-0.464153	0.0906597	1	0.0350097	-0.226983
		Sport (PMID30927700)	-0.308458	-0.287621	-0.0227296	-0.115995	0.0512897	-0.273655	-0.345461	-0.228608	-0.0987451	-0.243527	-0.25043	-0.141037	-0.0174729	-0.0467894	0.0559669	0.0647341	-0.0824666	0.224909	-0.126595	0.0866509	0.0350097	1	0.0541623
		Whole Brain (TMS)	0.406256	0.464817	0.411642	0.361782	0.623102	0.279963	0.404325	0.241872	0.448601	0.347726	0.493446	0.525363	0.428263	0.489573	0.691002	0.248615	-0.160162	0.308502	-0.0546176	0.317472	-0.226983	0.0541623	1
		FDR Matrix
			Frontal cortex ba9 (GTEx)	Hypothalamus (GTEx)	Nucleus accumbens basal ganglia (GTEx)	Cerebellum (GTEx)	Putamen basal ganglia (GTEx)	Hippocampus (GTEx)	Substantia nigra (GTEx)	Amygdala (GTEx)	Cerebellar hemisphere (GTEx)	Anterior cingulate cortex ba24 (GTEx)	Cortex (GTEx)	Caudate basal ganglia (GTEx)	NeuronAge (CeNGEN)	NeuronAge (Calico)	Hypothalamus (GSE157025)	Plasma vs Saline (GSE173254)	PF4 vs Saline (GSE173254)	Platelets vs Saline (GSE173254)	Young Serum vs. Sham (GSE234667)	TRF vs ALF (GSE236731)	Krilloil WT (GSE207152)	Sport (PMID30927700)	Whole Brain (TMS)
		Frontal cortex ba9 (GTEx)	0	1.45082e-14	4.58861e-06	2.73121e-15	2.03472e-08	9.27844e-11	1.05186e-10	9.46553e-14	2.32782e-11	4.42783e-18	4.42783e-18	2.66541e-13	0.000520494	3.58718e-05	0.000614157	0.355151	0.00362904	0.0460864	0.613332	0.151867	0.0869753	0.00178529	5.19529e-06
		Hypothalamus (GTEx)	1.45082e-14	0	4.36924e-08	2.81373e-09	1.55406e-10	3.09452e-12	1.38632e-14	6.37429e-09	8.2545e-08	6.51043e-13	2.39163e-14	7.42827e-14	0.000488438	3.7217e-05	3.83113e-05	0.0968464	0.135051	0.00070214	0.499865	0.0423194	0.00469619	0.00334617	7.60227e-08
		Nucleus accumbens basal ganglia (GTEx)	4.58861e-06	4.36924e-08	0	1.0438e-08	2.55076e-13	0.033966	0.00245413	0.0687762	1.25509e-11	0.000168082	0.00307544	1.92751e-12	0.00557058	0.0138077	0.00142815	0.361016	0.251681	0.000737693	0.344216	0.531393	0.499865	0.835787	4.94704e-06
		Cerebellum (GTEx)	2.73121e-15	2.81373e-09	1.0438e-08	0	3.72392e-08	1.06834e-08	2.55057e-06	1.04319e-10	5.65299e-37	3.27174e-11	2.50831e-08	8.18652e-16	0.0198373	0.00013158	7.6841e-06	0.0938335	0.164893	0.0747316	0.971591	0.169052	0.00303241	0.274018	6.44966e-05
		Putamen basal ganglia (GTEx)	2.03472e-08	1.55406e-10	2.55076e-13	3.72392e-08	0	0.000729746	7.66071e-06	0.00155444	1.68024e-09	0.00120624	3.17002e-08	1.00446e-14	1.60642e-06	2.79757e-05	8.45145e-10	0.189523	0.175787	0.00029698	0.0210841	0.0209852	0.499865	0.62071	1.90147e-14
		Hippocampus (GTEx)	9.27844e-11	3.09452e-12	0.033966	1.06834e-08	0.000729746	0	4.94557e-05	2.75588e-16	2.07885e-06	1.55406e-10	5.10963e-05	2.42572e-07	0.000614157	5.26115e-05	0.0143308	0.0563364	0.218716	0.0134966	0.158431	0.881179	0.00191626	0.00598238	0.00241482
		Substantia nigra (GTEx)	1.05186e-10	1.38632e-14	0.00245413	2.55057e-06	7.66071e-06	4.94557e-05	0	0.00146573	0.000194259	9.12714e-11	1.2337e-12	4.46229e-05	9.8233e-05	2.02123e-06	0.0030133	0.43354	0.184241	0.47726	0.389931	0.402684	0.146188	0.000441388	6.99891e-06
		Amygdala (GTEx)	9.46553e-14	6.37429e-09	0.0687762	1.04319e-10	0.00155444	2.75588e-16	0.00146573	0	1.0438e-08	3.1355e-21	1.66032e-06	9.53205e-13	8.78293e-05	0.00607974	0.000137094	0.953395	0.0230521	0.470058	0.0346537	0.533965	6.22114e-05	0.0215666	0.00873124
		Cerebellar hemisphere (GTEx)	2.32782e-11	8.2545e-08	1.25509e-11	5.65299e-37	1.68024e-09	2.07885e-06	0.000194259	1.0438e-08	0	7.08456e-08	4.46229e-05	6.47473e-17	0.00910657	0.0011727	1.62605e-05	0.336965	0.0267929	0.245335	0.738079	0.0918495	0.00186611	0.355868	3.20549e-07
		Anterior cingulate cortex ba24 (GTEx)	4.42783e-18	6.51043e-13	0.000168082	3.27174e-11	0.00120624	1.55406e-10	9.12714e-11	3.1355e-21	7.08456e-08	0	1.09517e-13	1.1476e-19	4.24253e-05	3.89928e-05	8.78293e-05	0.10931	0.111886	0.228042	0.111127	0.384238	9.80861e-06	0.0157395	0.00013158
		Cortex (GTEx)	4.42783e-18	2.39163e-14	0.00307544	2.50831e-08	3.17002e-08	5.10963e-05	1.2337e-12	1.66032e-06	4.46229e-05	1.09517e-13	0	9.86432e-16	0.000808639	2.32991e-05	6.53743e-08	0.0240597	0.296099	0.0113466	0.716691	0.0594742	0.00925077	0.012095	1.02903e-08
		Caudate basal ganglia (GTEx)	2.66541e-13	7.42827e-14	1.92751e-12	8.18652e-16	1.00446e-14	2.42572e-07	4.46229e-05	9.53205e-13	6.47473e-17	1.1476e-19	9.86432e-16	0	3.76554e-08	3.188e-06	8.66332e-12	0.0869753	0.537171	0.00218698	0.470529	0.0306152	8.19504e-07	0.173906	6.27696e-10
		NeuronAge (CeNGEN)	0.000520494	0.000488438	0.00557058	0.0198373	1.60642e-06	0.000614157	9.8233e-05	8.78293e-05	0.00910657	4.24253e-05	0.000808639	3.76554e-08	0	2.50088e-11	0.000254745	0.362369	0.164893	0.843557	0.553848	0.218716	0.00998055	0.865402	1.08455e-06
		NeuronAge (Calico)	3.58718e-05	3.7217e-05	0.0138077	0.00013158	2.79757e-05	5.26115e-05	2.02123e-06	0.00607974	0.0011727	3.89928e-05	2.32991e-05	3.188e-06	2.50088e-11	0	2.41257e-05	0.00326781	0.362369	0.147064	0.921485	0.00199598	0.00146484	0.649895	1.1599e-08
		Hypothalamus (GSE157025)	0.000614157	3.83113e-05	0.00142815	7.6841e-06	8.45145e-10	0.0143308	0.0030133	0.000137094	1.62605e-05	8.78293e-05	6.53743e-08	8.66332e-12	0.000254745	2.41257e-05	0	0.0069836	0.379542	0.0593694	0.853634	0.022309	0.00324897	0.588518	5.84907e-19
		Plasma vs Saline (GSE173254)	0.355151	0.0968464	0.361016	0.0938335	0.189523	0.0563364	0.43354	0.953395	0.336965	0.10931	0.0240597	0.0869753	0.362369	0.00326781	0.0069836	0	0.171205	3.76777e-05	0.344216	0.651767	0.00193086	0.533965	0.00686683
		PF4 vs Saline (GSE173254)	0.00362904	0.135051	0.251681	0.164893	0.175787	0.218716	0.184241	0.0230521	0.0267929	0.111886	0.296099	0.537171	0.164893	0.362369	0.379542	0.171205	0	0.748688	0.0945152	0.0839815	0.0460864	0.430958	0.0924559
		Platelets vs Saline (GSE173254)	0.0460864	0.00070214	0.000737693	0.0747316	0.00029698	0.0134966	0.47726	0.470058	0.245335	0.228042	0.0113466	0.00218698	0.843557	0.147064	0.0593694	3.76777e-05	0.748688	0	0.502808	0.100145	0.360488	0.0237381	0.000664985
		Young Serum vs. Sham (GSE234667)	0.613332	0.499865	0.344216	0.971591	0.0210841	0.158431	0.389931	0.0346537	0.738079	0.111127	0.716691	0.470529	0.553848	0.921485	0.853634	0.344216	0.0945152	0.502808	0	0.189259	7.17542e-08	0.219709	0.571238
		TRF vs ALF (GSE236731)	0.151867	0.0423194	0.531393	0.169052	0.0209852	0.881179	0.402684	0.533965	0.0918495	0.384238	0.0594742	0.0306152	0.218716	0.00199598	0.022309	0.651767	0.0839815	0.100145	0.189259	0	0.355868	0.405629	0.00044994
		Krilloil WT (GSE207152)	0.0869753	0.00469619	0.499865	0.00303241	0.499865	0.00191626	0.146188	6.22114e-05	0.00186611	9.80861e-06	0.00925077	8.19504e-07	0.00998055	0.00146484	0.00324897	0.00193086	0.0460864	0.360488	7.17542e-08	0.355868	0	0.736938	0.0141801
		Sport (PMID30927700)	0.00178529	0.00334617	0.835787	0.274018	0.62071	0.00598238	0.000441388	0.0215666	0.355868	0.0157395	0.012095	0.173906	0.865402	0.649895	0.588518	0.533965	0.430958	0.0237381	0.219709	0.405629	0.736938	0	0.599924
		Whole Brain (TMS)	5.19529e-06	7.60227e-08	4.94704e-06	6.44966e-05	1.90147e-14	0.00241482	6.99891e-06	0.00873124	3.20549e-07	0.00013158	1.02903e-08	6.27696e-10	1.08455e-06	1.1599e-08	5.84907e-19	0.00686683	0.0924559	0.000664985	0.571238	0.00044994	0.0141801	0.599924	0
