# Supplementary material for: Aging clocks delineate neuron types vulnerable or resilient to neurodegeneration and identify neuroprotective interventions
Source: Nat Aging. 2026 Feb 3;6(4):849–68. doi: 10.1038/s43587-026-01067-5 (PMC13099438; doi:10.1038/s43587-026-01067-5)
Supplement: Supplementary file 8 — Raw data and statistics. [file 43587_2026_1067_MOESM8_ESM.xlsx]

## Sheet: Fig.6
	index	Sample	Correlation	pert_iname	pert_type	is_touchstone	Pubchem_CID	Published_Effects	Publication
	BRD-K13195996	NMH001_NEU_24H:BRD-K13195996-001-01-2:10	-0.3791745535	BRD-K13195996	trt_cp	0	74709	None
	BRD-K67860401	NMH002_NEU_24H:BRD-K67860401-001-04-9:10	-0.3323415299	AR-A014418	trt_cp	1	448014	Protective	https://pubmed.ncbi.nlm.nih.gov/12928438/
	BRD-A31159102	NMH001_NEU_24H:BRD-A31159102-001-02-7:10	-0.3304467747	fluoxetine	trt_cp	1	3386	Protective	https://www.ncbi.nlm.nih.gov/pmc/articles/PMC3608679/ https://www.sciencedirect.com/science/article/abs/pii/S0006899310020548
	BRD-K11129031	NMH002_NEU_24H:BRD-K11129031-001-22-6:10	-0.3254522281	gemfibrozil	trt_cp	1	3463	Protective	https://onlinelibrary.wiley.com/doi/full/10.1111/cns.14473 https://www.ncbi.nlm.nih.gov/pmc/articles/PMC3523125/
	BRD-K32501161	NMH001_NEU_24H:BRD-K32501161-001-02-5:10	-0.3243797624	vanoxerine	trt_cp	1	3455	None
	BRD-K23984367	NMH002_NEU_24H:BRD-K23984367-075-10-3:10	-0.3144802104	sorafenib	trt_cp	0	216239	Protective	https://www.ncbi.nlm.nih.gov/pmc/articles/PMC8190398/ https://www.ncbi.nlm.nih.gov/pmc/articles/PMC3177653/
	BRD-A61866602	NMH001_NEU_24H:BRD-A61866602-001-01-7:10	-0.3032216334	5-methoxy-alpha-methyltryptamine	trt_cp	0	36906	None
	BRD-A69454249	NMH001_NEU_24H:BRD-A69454249-237-01-3:10	-0.2939358426	BRD-A69454249	trt_cp	0	73707579	None
	BRD-K37846922	NMH002_NEU_24H:BRD-K37846922-001-08-6:10	-0.2740224036	3,3'-diindolylmethane	trt_cp	1	3071	Protective	https://link.springer.com/article/10.1007/s10495-019-01522-2 https://pubmed.ncbi.nlm.nih.gov/31861353/
	BRD-A97437073	NMH002_NEU_24H:BRD-A97437073-050-09-5:10	-0.264237471	rosiglitazone	trt_cp	1	77999	Protective	https://pubmed.ncbi.nlm.nih.gov/24566814/ https://www.ncbi.nlm.nih.gov/pmc/articles/PMC5603714/
	BRD-K03243820	NMH001_NEU_24H:BRD-K03243820-001-16-2:10	-0.2610715555	trifluridine	trt_cp	0	6256	None
	BRD-K54330070	NMH002_NEU_24H:BRD-K54330070-001-12-1:10	-0.2588038116	SB-202190	trt_cp	1	5169	Protective	https://www.ncbi.nlm.nih.gov/pmc/articles/PMC3886604/
	BRD-K53888148	NMH001_NEU_24H:BRD-K53888148-001-01-0:10	-0.2586878429	DASB	trt_cp	0	73707560	None
	BRD-A95074085	NMH002_NEU_24H:BRD-A95074085-236-01-6:10	-0.2546846328	dibutyryl-cAMP-Na	trt_cp	0	51397512	Protective	https://www.ncbi.nlm.nih.gov/pmc/articles/PMC7065045/
	BRD-K63089472	NMH002_NEU_24H:BRD-K63089472-001-04-3:10	-0.2520671189	farnesylthioacetic-acid	trt_cp	1	5353623	None
	BRD-K10852020	NMH001_NEU_24H:BRD-K10852020-001-02-9:10	-0.2511837623	tolcapone	trt_cp	1	4659569	Protective	https://pubmed.ncbi.nlm.nih.gov/2902072/ https://www.nature.com/articles/1301227
	BRD-K32164935	NMH002_NEU_24H:BRD-K32164935-001-25-8:10	-0.2429791604	tolazamide	trt_cp	1	5503
	BRD-A26112980	NMH001_NEU_24H:BRD-A26112980-001-01-2:10	-0.24048581	salsolinol	trt_cp	0	54456
	BRD-K89732114	NMH002_NEU_24H:BRD-K89732114-300-10-5:10	-0.2361719844	trifluoperazine	trt_cp	1	5566
	BRD-A63989068	NMH002_NEU_24H:BRD-A63989068-001-01-2:10	-0.2335197195	apicidin	trt_cp	0	467801
	BRD-K92870997	NMH002_NEU_24H:BRD-K92870997-001-14-6:10	-0.2282802581	pterostilbene	trt_cp	1	5281727
	BRD-K74865981	NMH001_NEU_24H:BRD-K74865981-001-01-3:10	-0.2240549264	YM-09151-2	trt_cp	0	9952220
	BRD-A47268303	NMH002_NEU_24H:BRD-A47268303-001-01-7:10	-0.2212206822	garcinol	trt_cp	0	73707546
	BRD-K49808142	NMH001_NEU_24H:BRD-K49808142-001-01-1:10	-0.2201471795	tyramine	trt_cp	0	153005
	BRD-K36055864	NMH001_NEU_24H:BRD-K36055864-001-15-0:10	-0.219693495	cycloheximide	trt_cp	0	6197
	BRD-K91781484	NMH001_NEU_24H:BRD-K91781484-001-02-1:10	-0.2167094518	BRD-K91781484	trt_cp	0	68296
	BRD-A58048407	NMH002_NEU_24H:BRD-A58048407-001-12-1:10	-0.2160195619	nimodipine	trt_cp	1	4497
	BRD-A66794241	NMH001_NEU_24H:BRD-A66794241-001-01-3:10	-0.2153725758	L-744832	trt_cp	0	6451153
	BRD-K17476933	NMH002_NEU_24H:BRD-K17476933-001-04-2:10	-0.2112794479	ITSA-1	trt_cp	0	771910
	BRD-K36162096	NMH002_NEU_24H:BRD-K36162096-001-09-7:10	-0.2080554837	pyridine-2,4-dicarboxylic-acid	trt_cp	0	10365
	BRD-K88809146	NMH002_NEU_24H:BRD-K88809146-065-01-2:10	-0.2064178829	tranylcypromine	trt_cp	0	26070
	BRD-K74765201	NMH002_NEU_24H:BRD-K74765201-001-12-6:10	-0.2049225219	tomelukast	trt_cp	1	3969
	BRD-K75527158	NMH001_NEU_24H:BRD-K75527158-001-01-5:10	-0.1998146566	alendronic-acid	trt_cp	0	2088
	BRD-A93000692	NMH002_NEU_24H:BRD-A93000692-001-06-5:10	-0.1955892236	ciglitazone	trt_cp	1	2750
	BRD-K56060837	NMH001_NEU_24H:BRD-K56060837-001-01-9:10	-0.1939286345	serotonin	trt_cp	0	73707615
	BRD-K80062189	NMH001_NEU_24H:BRD-K80062189-001-01-9:10	-0.1938994451	BRD-K80062189	trt_cp	0	21115409
	BRD-K95847244	NMH001_NEU_24H:BRD-K95847244-001-01-9:10	-0.1915951191	BRD-K95847244	trt_cp	0	100526
	BRD-K27799527	NMH002_NEU_24H:BRD-K27799527-001-02-1:10	-0.1913676242	BG-1020	trt_cp	0	135787369
	BRD-K13629382	NMH001_NEU_24H:BRD-K13629382-051-05-8:10	-0.1909294194	eseroline	trt_cp	0	119198
	BRD-A94494639	NMH001_NEU_24H:BRD-A94494639-001-01-6:10	-0.1904768853	chlorpromazine	trt_cp	0	70413
	BRD-K65213718	NMH001_NEU_24H:BRD-K65213718-001-01-7:10	-0.1901091008	BRD-K65213718	trt_cp	0	73707577
	BRD-K46918889	NMH002_NEU_24H:BRD-K46918889-001-02-6:10	-0.1869287279	BG-1025	trt_cp	0	73707543
	BRD-K67102207	NMH002_NEU_24H:BRD-K67102207-236-03-6:10	-0.1856258686	phenylbutyrate	trt_cp	1	4775
	BRD-K35010406	NMH002_NEU_24H:BRD-K35010406-001-03-7:10	-0.1855202367	BG-1005	trt_cp	0	25118059
	BRD-A77144340	NMH002_NEU_24H:BRD-A77144340-001-01-8:10	-0.1832199696	ketocholesterol	trt_cp	0	12791166
	BRD-A77864279	NMH001_NEU_24H:BRD-A77864279-001-01-6:10	-0.1806937349	BRD-A77864279	trt_cp	0	37033
	BRD-K85903480	NMH001_NEU_24H:BRD-K85903480-001-01-5:10	-0.1800559087	glutamyldopamine	trt_cp	0	73707617
	BRD-A54024781	NMH002_NEU_24H:BRD-A54024781-001-02-3:10	-0.1778576021	BG-1008	trt_cp	0	73707537
	BRD-M91737268	NMH001_NEU_24H:BRD-M91737268-001-01-5:10	-0.1743506925	BRD-M91737268	trt_cp	0	73707578
	BRD-K08227907	NMH001_NEU_24H:BRD-K08227907-001-01-8:10	-0.1653660964	6-nitrodopamine	trt_cp	0	10932412
	BRD-A32582647	NMH001_NEU_24H:BRD-A32582647-001-01-3:10	-0.1610774219	BRD-A32582647	trt_cp	0	4658388
	BRD-K04809113	NMH001_NEU_24H:BRD-K04809113-001-01-7:10	-0.159917614	hydroxytyrosol	trt_cp	0	82755
	BRD-K62810658	NMH002_NEU_24H:BRD-K62810658-001-09-8:10	-0.1589605416	PD-98059	trt_cp	1	4713
	BRD-K93859331	NMH001_NEU_24H:BRD-K93859331-001-01-0:10	-0.1578018159	BRD-K93859331	trt_cp	0	15760
	BRD-K99502674	NMH001_NEU_24H:BRD-K99502674-001-01-5:10	-0.15066123	epidepride	trt_cp	0	86101
	BRD-K99667445	NMH002_NEU_24H:BRD-K99667445-001-02-2:10	-0.1499777077	licochalcone-a	trt_cp	0	5318998
	BRD-K38720323	NMH001_NEU_24H:BRD-K38720323-001-01-2:10	-0.1496156488	BRD-K38720323	trt_cp	0	125595
	BRD-K88186167	NMH002_NEU_24H:BRD-K88186167-001-01-4:10	-0.1482879632	GW-4064	trt_cp	0	9893571
	BRD-K31168993	NMH001_NEU_24H:BRD-K31168993-001-01-0:10	-0.14746976	BRD-K31168993	trt_cp	0	6336338
	BRD-K28470988	NMH002_NEU_24H:BRD-K28470988-001-03-8:10	-0.1448860923	L-690330	trt_cp	1	132449
	BRD-K33811357	NMH001_NEU_24H:BRD-K33811357-001-01-3:10	-0.1442605273	dopamine	trt_cp	0	123932
	BRD-K41868777	NMH001_NEU_24H:BRD-K41868777-001-01-5:10	-0.1436856563	W-5	trt_cp	1	4314
	BRD-K41179159	NMH002_NEU_24H:BRD-K41179159-001-02-3:10	-0.1416879238	BG-1006	trt_cp	0	73707535
	BRD-A95696066	NMH001_NEU_24H:BRD-A95696066-001-01-7:10	-0.1372331958	nisoxetine	trt_cp	1	4500
	BRD-K93300946	NMH002_NEU_24H:BRD-K93300946-001-01-2:10	-0.1369598414	BML-266	trt_cp	0	2817242
	BRD-K08372451	NMH001_NEU_24H:BRD-K08372451-001-03-8:10	-0.1343802994	BG-1003	trt_cp	0	73707349
	BRD-K69726342	NMH001_NEU_24H:BRD-K69726342-001-02-6:10	-0.1320412279	atorvastatin	trt_cp	0	60823
	BRD-K20985754	NMH001_NEU_24H:BRD-K20985754-001-01-9:10	-0.1290203835	BRD-K20985754	trt_cp	0	76632
	BRD-K90711641	NMH001_NEU_24H:BRD-K90711641-001-01-1:10	-0.1275040476	dopamine	trt_cp	0	162755
	BRD-K29064493	NMH001_NEU_24H:BRD-K29064493-001-01-0:10	-0.1253087286	MK-801	trt_cp	0	73707575
	BRD-K14282469	NMH001_NEU_24H:BRD-K14282469-001-09-8:10	-0.1251168947	LY-165163	trt_cp	1	121930
	BRD-K12482929	NMH001_NEU_24H:BRD-K12482929-001-01-7:10	-0.1246276608	BRD-K12482929	trt_cp	0	71371555
	BRD-K65031973	NMH002_NEU_24H:BRD-K65031973-001-02-1:10	-0.1242994918	BG-1007	trt_cp	0	73707536
	BRD-K30466858	NMH002_NEU_24H:BRD-K30466858-335-01-5:10	-0.1221243923	ellagic-acid	trt_cp	0	5281855
	BRD-K27237442	NMH001_NEU_24H:BRD-K27237442-001-01-6:10	-0.1211625047	BRD-K27237442	trt_cp	0	130424
	BRD-K01507359	NMH002_NEU_24H:BRD-K01507359-001-11-2:10	-0.1181656243	rifampicin	trt_cp	0	136122621
	BRD-K69471245	NMH002_NEU_24H:BRD-K69471245-001-02-7:10	-0.1138967668	BG-1023	trt_cp	0	842059
	BRD-K64606589	NMH002_NEU_24H:BRD-K64606589-001-02-7:10	-0.1098278137	apicidin	trt_cp	1	6918328
	BRD-A92148199	NMH001_NEU_24H:BRD-A92148199-001-01-2:10	-0.1083328892	PD-149163	trt_cp	0	73707583
	BRD-K31041191	NMH002_NEU_24H:BRD-K31041191-001-03-5:10	-0.1036590473	BG-1029	trt_cp	0	73707350
	BRD-A26333730	NMH001_NEU_24H:BRD-A26333730-001-01-7:10	-0.097398105	BRD-A26333730	trt_cp	0	14951773
	BRD-K54729176	NMH002_NEU_24H:BRD-K54729176-001-01-0:10	-0.0742611912	suberoyl-bis-hydroxamic-acid	trt_cp	0	5173
	BRD-K85479953	NMH002_NEU_24H:BRD-K85479953-001-08-9:10	-0.0724210157	STF-62247	trt_cp	0	704473
	BRD-K58901278	NMH001_NEU_24H:BRD-K58901278-001-01-8:10	-0.0683880284	nor-1-chlorpromazine	trt_cp	0	62875
	BRD-K60511616	NMH001_NEU_24H:BRD-K60511616-001-01-2:10	-0.0643766254	pravastatin	trt_cp	1	54687
	BRD-K45528773	NMH002_NEU_24H:BRD-K45528773-001-04-9:10	-0.0548742422	M-344	trt_cp	0	3994
	BRD-K22503835	NMH002_NEU_24H:BRD-K22503835-001-08-6:10	-0.0503518885	scriptaid	trt_cp	1	5186
	BRD-A14969012	NMH001_NEU_24H:BRD-A14969012-001-01-1:10	-0.0486468658	SKF-83822	trt_cp	0	10020353
	BRD-K87066636	NMH002_NEU_24H:BRD-K87066636-001-01-2:10	-0.0476245061	BOX-5	trt_cp	0	73438899
	BRD-K51490254	NMH002_NEU_24H:BRD-K51490254-001-01-7:10	-0.0457646334	BRD-K51490254	trt_cp	0	71680916
	BRD-K41049123	NMH001_NEU_24H:BRD-K41049123-001-01-3:10	-0.0439988809	BRD-K41049123	trt_cp	0	114771
	BRD-A50984182	NMH001_NEU_24H:BRD-A50984182-001-01-9:10	-0.0399984254	JMV-431	trt_cp	0	73707593
	BRD-K24125544	NMH001_NEU_24H:BRD-K24125544-001-01-3:10	-0.034823928	tetrabenazine	trt_cp	0	667453
	BRD-A42264566	NMH001_NEU_24H:BRD-A42264566-001-01-3:10	-0.0191118377	EHPG-piperazine	trt_cp	0	194138
	BRD-A64489120	NMH001_NEU_24H:BRD-A64489120-001-01-8:10	-0.0175113992	6-nitronorepinephrine	trt_cp	0	44287635
	BRD-K60303132	NMH002_NEU_24H:BRD-K60303132-001-03-5:10	0.0234881814	BG-1017	trt_cp	0	135883127
	BRD-K35960502	NMH002_NEU_24H:BRD-K35960502-001-16-8:10	0.030101569	niclosamide	trt_cp	1	4477
	BRD-K59773493	NMH002_NEU_24H:BRD-K59773493-001-01-9:10	0.0321062822	benzohydroxamic-acid	trt_cp	1	10313
	BRD-A74767450	NMH001_NEU_24H:BRD-A74767450-001-01-5:10	0.0582953231	BRD-A74767450	trt_cp	0	57241630
	BRD-K52522949	NMH002_NEU_24H:BRD-K52522949-001-02-5:10	0.0600745432	NCH-51	trt_cp	1	11395181
	BRD-K29358067	NMH001_NEU_24H:BRD-K29358067-001-01-2:10	0.0603696069	KDM-103	trt_cp	0	73707534
	BRD-K88611939	NMH001_NEU_24H:BRD-K88611939-001-18-2:10	0.0638081525	aniracetam	trt_cp	1	2196
	BRD-K13528168	NMH001_NEU_24H:BRD-K13528168-001-01-6:10	0.0639429639	BRD-K13528168	trt_cp	0	10337209
	BRD-K04431258	NMH002_NEU_24H:BRD-K04431258-001-01-5:10	0.0670759034	Val-Val-Val	trt_cp	0	7020215
	BRD-K96834847	NMH001_NEU_24H:BRD-K96834847-001-01-7:10	0.076863049	BRD-K96834847	trt_cp	0	121249
	BRD-K84265381	NMH001_NEU_24H:BRD-K84265381-001-01-0:10	0.0799883124	propanoic-acid	trt_cp	0	14182642
	BRD-K94158209	NMH001_NEU_24H:BRD-K94158209-001-01-5:10	0.0896326089	BRD-K94158209	trt_cp	0	70372
	BRD-K60690191	NMH001_NEU_24H:BRD-K60690191-001-01-7:10	0.0972497414	MPEP	trt_cp	1	3025961
	BRD-A29119732	NMH001_NEU_24H:BRD-A29119732-001-01-5:10	0.0993719649	BRD-A29119732	trt_cp	0	3863978
	BRD-A77098556	NMH001_NEU_24H:BRD-A77098556-001-01-5:10	0.1148177901	BRD-A77098556	trt_cp	0	44348677
	BRD-K26521938	NMH002_NEU_24H:BRD-K26521938-001-06-4:10	0.1185166293	dinoprostone	trt_cp	1	5280360
	BRD-K88575585	NMH001_NEU_24H:BRD-K88575585-001-01-2:10	0.1320957263	BRD-K88575585	trt_cp	0	25600
	BRD-A48323445	NMH001_NEU_24H:BRD-A48323445-001-04-2:10	0.1380490455	salsoline	trt_cp	0	46695
	BRD-K45882009	NMH002_NEU_24H:BRD-K45882009-001-06-1:10	0.1419764174	dihydrocapsaicin	trt_cp	0	107982
	BRD-A35153197	NMH001_NEU_24H:BRD-A35153197-237-01-4:10	0.1445011581	BRD-A35153197	trt_cp	0	11492836
	BRD-A79058669	NMH001_NEU_24H:BRD-A79058669-001-01-1:10	0.1464459945	BRD-A79058669	trt_cp	0	913
	BRD-K55478147	NMH002_NEU_24H:BRD-K55478147-001-01-9:10	0.1501597006	isonicotinohydroxamic-acid	trt_cp	0	72967
	BRD-K91243525	NMH001_NEU_24H:BRD-K91243525-001-02-3:10	0.1530859334	SR-142948	trt_cp	1	5311451
	BRD-A42610307	NMH001_NEU_24H:BRD-A42610307-001-01-1:10	0.1534253841	BRD-A42610307	trt_cp	0	22326275
	BRD-K54168243	NMH002_NEU_24H:BRD-K54168243-001-01-0:10	0.1541490726	Z-36	trt_cp	0	71311634
	BRD-K41809988	NMH001_NEU_24H:BRD-K41809988-001-02-2:10	0.157958372	oxidopamine	trt_cp	0	4624
	BRD-K08135697	NMH002_NEU_24H:BRD-K08135697-001-02-5:10	0.1591365544	BG-1024	trt_cp	0	73707542
	BRD-A64228451	NMH002_NEU_24H:BRD-A64228451-001-07-6:10	0.1619780825	terreic-acid-(-)	trt_cp	1	44483234
	BRD-M74254599	NMH002_NEU_24H:BRD-M74254599-001-02-0:10	0.1664663587	lithium-chloride	trt_cp	0	6610281
	BRD-K76525302	NMH002_NEU_24H:BRD-K76525302-001-01-3:10	0.1704272055	sulindac	trt_cp	0	5352624
	BRD-K82088145	NMH002_NEU_24H:BRD-K82088145-001-03-1:10	0.1706296023	BG-1014	trt_cp	0	1133081
	BRD-K52405437	NMH002_NEU_24H:BRD-K52405437-001-01-4:10	0.1747930445	penitrem-a	trt_cp	0	16759989
	BRD-K47664560	NMH001_NEU_24H:BRD-K47664560-001-02-1:10	0.1762920833	BG-1001	trt_cp	0	3682562
	BRD-K30984264	NMH002_NEU_24H:BRD-K30984264-003-10-0:10	0.1772423219	harmine	trt_cp	0	5280953
	BRD-K51704689	NMH002_NEU_24H:BRD-K51704689-001-04-0:10	0.177726038	BG-1031	trt_cp	0	135886613
	BRD-A05581237	NMH001_NEU_24H:BRD-A05581237-001-01-4:10	0.1786306006	dinorcitalopram-oxalate	trt_cp	0	22094944
	BRD-K32107296	NMH002_NEU_24H:BRD-K32107296-001-11-0:10	0.1803094957	temozolomide	trt_cp	1	5394
	BRD-A39986918	NMH001_NEU_24H:BRD-A39986918-001-01-1:10	0.1850403266	BRD-A39986918	trt_cp	0	73707576
	BRD-K78787248	NMH001_NEU_24H:BRD-K78787248-001-01-4:10	0.1867146298	a-disintegrin-and-metalloproteinase	trt_cp	0	73707601
	BRD-K03608458	NMH001_NEU_24H:BRD-K03608458-001-01-7:10	0.1879817744	BRD-K03608458	trt_cp	0	73707562
	BRD-K67265981	NMH002_NEU_24H:BRD-K67265981-001-01-5:10	0.1928032155	carnosol	trt_cp	0	442009
	BRD-K72381300	NMH001_NEU_24H:BRD-K72381300-001-01-7:10	0.1965841103	SK-383933	trt_cp	0	1242
	BRD-A67788537	NMH002_NEU_24H:BRD-A67788537-001-04-1:10	0.2011899565	salermide	trt_cp	0	135659046
	BRD-K96799727	NMH001_NEU_24H:BRD-K96799727-001-04-1:10	0.212753086	pifithrin-mu	trt_cp	1	327653
	BRD-K61260019	NMH001_NEU_24H:BRD-K61260019-005-01-9:10	0.2156046966	BRD-K61260019	trt_cp	0	15029196
	BRD-K47192521	NMH002_NEU_24H:BRD-K47192521-001-04-7:10	0.2157438894	icosapent	trt_cp	1	446284
	BRD-K67582595	NMH001_NEU_24H:BRD-K67582595-001-01-1:10	0.2176126411	BRD-K67582595	trt_cp	0	5311191
	BRD-K82681249	NMH002_NEU_24H:BRD-K82681249-001-01-2:10	0.2178214953	JS-K	trt_cp	0	73438900
	BRD-K67868012	NMH002_NEU_24H:BRD-K67868012-001-03-5:10	0.2190324498	PI-103	trt_cp	1	9884685
	BRD-K08807999	NMH002_NEU_24H:BRD-K08807999-001-01-6:10	0.2251421787	NO-ASA	trt_cp	0	119032
	BRD-K47029922	NMH001_NEU_24H:BRD-K47029922-001-02-0:10	0.2267290321	tranylcypromine	trt_cp	0	19493
	BRD-K82924899	NMH002_NEU_24H:BRD-K82924899-001-03-5:10	0.2293593867	IWP-2	trt_cp	0	2155128
	BRD-A86146706	NMH001_NEU_24H:BRD-A86146706-001-01-0:10	0.2310502957	BRD-A86146706	trt_cp	0	73707555
	BRD-K39172790	NMH001_NEU_24H:BRD-K39172790-001-01-9:10	0.2331496884	BRD-K39172790	trt_cp	0	73707552
	BRD-K53249762	NMH001_NEU_24H:BRD-K53249762-001-01-0:10	0.236445641	BRD-K53249762	trt_cp	0	12650292
	BRD-K17953061	NMH002_NEU_24H:BRD-K17953061-001-12-7:10	0.2407623968	staurosporine	trt_cp	1	44259
	BRD-K46018455	NMH002_NEU_24H:BRD-K46018455-001-23-5:10	0.2420298773	bezafibrate	trt_cp	1	39042
	BRD-K13296708	NMH001_NEU_24H:BRD-K13296708-001-01-7:10	0.2422508921	rimonabant	trt_cp	0	104850
	BRD-K57139258	NMH002_NEU_24H:BRD-K57139258-001-01-0:10	0.2449183497	z-guggulsterone	trt_cp	0	6439929
	BRD-K64670467	NMH001_NEU_24H:BRD-K64670467-001-02-0:10	0.2483877159	JNJ-16259685	trt_cp	1	11313361
	BRD-A52933579	NMH001_NEU_24H:BRD-A52933579-001-01-5:10	0.2544745499	BRD-A52933579	trt_cp	0	73707558	None
	BRD-K85133207	NMH002_NEU_24H:BRD-K85133207-001-01-1:10	0.2590823839	HDAC1-selective	trt_cp	1	168313016	None
	BRD-K52313696	NMH002_NEU_24H:BRD-K52313696-001-10-7:10	0.2610524909	tacedinaline	trt_cp	1	2746	Protective	https://www.ncbi.nlm.nih.gov/pmc/articles/PMC3986862/
	BRD-K08856548	NMH002_NEU_24H:BRD-K08856548-001-03-5:10	0.263107618	BG-1016	trt_cp	0	16793302	None
	BRD-K81255325	NMH002_NEU_24H:BRD-K81255325-001-02-1:10	0.2707057149	BG-1021	trt_cp	0	5153532	None
	BRD-K08697762	NMH002_NEU_24H:BRD-K08697762-065-01-1:10	0.2712423808	Stilbene derivative, 3	trt_cp	0	46191176	None
	BRD-K69812556	NMH001_NEU_24H:BRD-K69812556-001-01-7:10	0.2733874625	WAY-100635	trt_cp	0	5684	None
	BRD-K17561142	NMH002_NEU_24H:BRD-K17561142-003-25-9:10	0.273860879	amiodarone	trt_cp	1	2157	Detrimental	https://pubmed.ncbi.nlm.nih.gov/27774572/ https://link.springer.com/article/10.1007/s00204-021-02989-2
	BRD-A05457250	NMH002_NEU_24H:BRD-A05457250-001-06-8:10	0.2759907837	BAY-K8644	trt_cp	0	2303	Detrimental	https://linkinghub.elsevier.com/retrieve/pii/S0278691523002715
	BRD-K82189384	NMH002_NEU_24H:BRD-K82189384-001-01-1:10	0.2834417954	BG-1011	trt_cp	0	73707539	None
	BRD-A55317422	NMH001_NEU_24H:BRD-A55317422-001-01-7:10	0.2860505255	BRD-A55317422	trt_cp	0	23212022	None
	BRD-A76934284	NMH001_NEU_24H:BRD-A76934284-001-01-1:10	0.2938136386	(+)-3-(1-propyl-piperidin-3-yl)-phenol	trt_cp	0	55445	None
	BRD-K80738081	NMH002_NEU_24H:BRD-K80738081-001-33-6:10	0.3077949731	resveratrol	trt_cp	1	445154	Protective/Detrimental	https://pubmed.ncbi.nlm.nih.gov/15662844/ https://www.nature.com/articles/s42003-024-07387-9
	BRD-K09887211	NMH001_NEU_24H:BRD-K09887211-001-01-9:10	0.3123529989	BRD-K09887211	trt_cp	0	210739	None
	BRD-K41824522	NMH001_NEU_24H:BRD-K41824522-001-01-6:10	0.31394861	BRD-K41824522	trt_cp	0	73707581	None
Figure 6C
	Neuron	Strain	Treatment	pvalue	BH_adjusted_pvalue
	ASJ	OE3010	SA	0.000826	0.0013216
	ASK	PY6457	SA	0.00172	0.00196571
	ASJ	OE3010	VX	2.08e-06	8.32e-06
	ASK	PY6457	VX	0.000176	0.000469333
	I2	MT21910	WAY	0.00108	0.00144
	OLL	OH1422	WAY	0.0632	0.0632
	I2	MT21910	Bay	0.00056	0.00112
	OLL	OH1422	Bay	1.04e-07	8.32e-07
	SA vs Ctrl
	ASJ	formula: score ~ condition		ASK	formula: score ~ condition
		link threshold nobs logLik AIC niter max.grad cond.H			link threshold nobs logLik AIC niter max.grad cond.H
		logit flexible 97 -64.60 135.21 5(0) 2.71e-07 1.6e+01			logit flexible 77 -76.96 159.92 4(0) 2.36e-07 9.1e+00
		Coefficients:			Coefficients:
		Estimate Std. Error z value Pr(>|z|)			Estimate Std. Error z value Pr(>|z|)
		conditionSA_Ctrl 1.6232 0.4854 3.344 0.000826 ***			conditionSA_Ctrl 1.4341 0.4575 3.135 0.00172 **
		---			---
		Signif. codes: 0 ‘***’ 0.001 ‘**’ 0.01 ‘*’ 0.05 ‘.’ 0.1 ‘ ’ 1			Signif. codes: 0 ‘***’ 0.001 ‘**’ 0.01 ‘*’ 0.05 ‘.’ 0.1 ‘ ’ 1
		Threshold coefficients:			Threshold coefficients:
		Estimate Std. Error z value			Estimate Std. Error z value
		Healthy|Mild 1.7228 0.3835 4.493			Healthy|Mild 0.2049 0.3302 0.621
		Mild|Severe 4.1738 0.6262 6.666			Mild|Severe 2.1740 0.4219 5.153
	VX vs Ctrl
	ASJ	formula: score ~ condition		ASK	formula: score ~ condition
		link threshold nobs logLik AIC niter max.grad cond.H			link threshold nobs logLik AIC niter max.grad cond.H
		logit flexible 138 -75.71 157.41 5(0) 1.14e-07 2.6e+01			logit flexible 120 -111.72 229.43 5(0) 5.78e-11 1.0e+01
		Coefficients:			Coefficients:
		Estimate Std. Error z value Pr(>|z|)			Estimate Std. Error z value Pr(>|z|)
		conditionVX_Ctrl 2.501 0.527 4.746 2.08e-06 ***			conditionVX_Ctrl 1.3968 0.3724 3.751 0.000176 ***
		---			---
		Signif. codes: 0 ‘***’ 0.001 ‘**’ 0.01 ‘*’ 0.05 ‘.’ 0.1 ‘ ’ 1			Signif. codes: 0 ‘***’ 0.001 ‘**’ 0.01 ‘*’ 0.05 ‘.’ 0.1 ‘ ’ 1
		Threshold coefficients:			Threshold coefficients:
		Estimate Std. Error z value			Estimate Std. Error z value
		Healthy|Mild 2.6459 0.4627 5.718			Healthy|Mild 0.4433 0.2702 1.641
		Mild|Severe 5.0528 0.6445 7.840			Mild|Severe 2.7848 0.3805 7.319
	WAY vs Ctrl
	I2	formula: score ~ condition		OLL	formula: score ~ condition
		link threshold nobs logLik AIC niter max.grad cond.H			link threshold nobs logLik AIC niter max.grad cond.H
		logit flexible 103 -65.66 137.33 5(0) 4.09e-09 7.9e+00			logit flexible 135 -65.44 136.87 7(0) 2.50e-11 2.2e+01
		Coefficients:			Coefficients:
		Estimate Std. Error z value Pr(>|z|)			Estimate Std. Error z value Pr(>|z|)
		conditionWAY_Ctrl -1.7836 0.5457 -3.268 0.00108 **			conditionWAY_Ctrl -0.9442 0.5082 -1.858 0.0632 .
		---			---
		Signif. codes: 0 ‘***’ 0.001 ‘**’ 0.01 ‘*’ 0.05 ‘.’ 0.1 ‘ ’ 1			Signif. codes: 0 ‘***’ 0.001 ‘**’ 0.01 ‘*’ 0.05 ‘.’ 0.1 ‘ ’ 1
		Threshold coefficients:			Threshold coefficients:
		Estimate Std. Error z value			Estimate Std. Error z value
		Healthy|Mild 0.3842 0.2755 1.394			Healthy|Mild 1.2002 0.2688 4.466
		Mild|Severe 2.4521 0.4743 5.170			Mild|Severe 4.5969 1.0121 4.542
	Bay vs Ctrl
	I2	formula: score ~ condition		OLL	formula: score ~ condition
		link threshold nobs logLik AIC niter max.grad cond.H			link threshold nobs logLik AIC niter max.grad cond.H
		logit flexible 77 -54.34 114.69 5(0) 8.76e-08 7.3e+00			logit flexible 108 -77.07 160.13 5(0) 4.94e-10 8.8e+00
		Coefficients:			Coefficients:
		Estimate Std. Error z value Pr(>|z|)			Estimate Std. Error z value Pr(>|z|)
		conditionBay_Ctrl -2.108 0.611 -3.45 0.00056 ***			conditionBay_Ctrl -3.1321 0.5888 -5.319 1.04e-07 ***
		---			---
		Signif. codes: 0 ‘***’ 0.001 ‘**’ 0.01 ‘*’ 0.05 ‘.’ 0.1 ‘ ’ 1			Signif. codes: 0 ‘***’ 0.001 ‘**’ 0.01 ‘*’ 0.05 ‘.’ 0.1 ‘ ’ 1
		Threshold coefficients:			Threshold coefficients:
		Estimate Std. Error z value			Estimate Std. Error z value
		Healthy|Mild -0.1502 0.2990 -0.502			Healthy|Mild -0.6755 0.2769 -2.440
		Mild|Severe 2.4178 0.5261 4.596			Mild|Severe 1.1935 0.3080 3.876
Figure 6D
	$emmeans
	condition emmean SE df asymp.LCL asymp.UCL
	SA_WAY_Ctrl -2.453 0.298 Inf -3.04 -1.869
	SA -3.211 0.358 Inf -3.91 -2.508
	WAY -0.707 0.212 Inf -1.12 -0.291
	Confidence level used: 0.95
	$contrasts
	contrast estimate SE df z.ratio p.value		P value adjustment: tukey method for comparing a family of 3 estimates
	SA_WAY_Ctrl - SA 0.758 0.430 Inf 1.760 0.1832
	SA_WAY_Ctrl - WAY -1.746 0.343 Inf -5.083 <.0001
	SA - WAY -2.503 0.396 Inf -6.318 <.0001
	Adult day 1	OE3010	+2.5 mM syringic acid
	ID	Blebbing	Outgrowth	Necrotic				ID	Blebbing	Outgrowth	Necrotic				ID	Blebbing	Outgrowth	Necrotic
	1	5			1	0		1	1			0	0		1	1			0	0
	2	11			0	1		2	2			0	0		2	3			0	0
	3	0			0	0		3	1			0	0		3	8			1	0
	4	4			0	0		4	5			1	0		4	0			0	0
	5	3			0	0		5	2			0	0		5	3			0	0
	6	4			0	0		6	0			0	0		6	4			0	0
	7	0			0	0		7	0			0	0		7	1			0	0
	8	2			0	0		8	0			0	0		8	1			0	0
	9	3			0	0		9	2			0	0		9	0			0	0
	10	1			0	0		10	0			0	0		10	0			0	0
	11	5			1	0		11	8			1	0		11	2			0	0
	12		1		0	0		12	2			0	0		12	0			0	0
	13	2			0	0		13	1			0	0		13	1			0	0
	14	0			0	0		14	0			0	0				13	0.923077	0.0769231	0
	15	0			0	0		15	3			0	0
	16	2			0	0		16	1			0	0
	17	1			0	0		17	0			0	0
	18		3		0	1		18	3			0	0
	19	3			0	0		19	1			0	0
	20	13			0	1		20	3			0	0
			20	0.75	0.1	0.15		21	4			0	0
								22	0			0	0
										22	0.909091	0.0909091	0
	Adult day 1	OE3010	control
	ID	Blebbing	Outgrowth	Necrotic				ID	Blebbing	Outgrowth	Necrotic				ID	Blebbing	Outgrowth	Necrotic
	1	3			0	0		1	5			1	0		1	9			1	0
	2	0			0	0		2	2			0	0		2	2			0	0
	3	5			1	0		3	3			0	0		3	0			0	0
	4	5			1	0		4	5			1	0		4	0		yes	0	1
	5	5			1	0		5	5			1	0		5	4			0	0
	6	0			0	0		6	6			1	0		6	8			1	0
	7	4			0	0		7	3			0	0		7	4			0	0
	8	1	2		1	0		8	2			0	0		8	1			0	0
	9	6	1		1	0		9	3			0	0		9	6			1	0
	10	0			0	0		10	1			0	0		10	2			0	0
	11	5			1	0		11	7			1	0		11	6			1	0
	12	5			1	0		12	9			1	0		12	0			0	0
			12	0.416667	0.583333	0		13	2			0	0		13	7			1	0
								14	1			0	0				13	0.538462	0.384615	0.0769231
								15	5			1	0
								16	0			0	0
								17	8			1	0
										17	0.529412	0.470588	0
	Adult day 1	PY6457	+2.5 mM syringic acid
	ID	Blebbing	Outgrowth	Necrotic				ID	Blebbing	Outgrowth	Necrotic				ID	Blebbing	Outgrowth	Necrotic
	1	4			0	0		1	4			0	0		1	13			0	1
	2	7			1	0		2	3			0	0		2	15			0	1
	3	1			0	0		3	3			0	0		3	14			0	1
	4	5	1		1	0		4	11			0	1		4	8			1	0
	5	6			1	0		5	1			0	0		5	3			0	0
	6	8			1	0		6	12			0	1		6	4			0	0
	7	3			0	0		7	2			0	0		7	5			1	0
	8	4			0	0		8	2			0	0		8	3			0	0
	9	3			0	0		9	1			0	0		9	4			0	0
	10	3			0	0		10	4			0	0		10	6			1	0
	11	11			0	1				10	0.8	0	0.2		11	3			0	0
	12	4			0	0									12	5	2		1	0
	13	3			0	0									13	4			0	0
	14	4			0	0									14			yes	0	1
	15	7			1	0											14	0.428571	0.285714	0.285714
			15	0.6	0.333333	0.0666667
	Adult day 1	PY6457	control
	ID	Blebbing	Outgrowth	Necrotic				ID	Blebbing	Outgrowth	Necrotic				ID	Blebbing	Outgrowth	Necrotic
	1	11			0	1		1	13			0	1		1	13			0	1
	2	9			1	0		2	8			1	0		2	14			0	1
	3	9			1	0		3	3			0	0		3	12			0	1
	4	8			1	0		4	7			1	0		4	14			0	1
	5	5	2		1	0		5	11			0	1		5	11			0	1
	6	6			1	0		6	5			1	0		6	8			1	0
	7	8			1	0		7	9	1		1	0		7	8			1	0
	8	12			0	1		8	4			0	0		8	3			0	0
	9	8			1	0		9	7			1	0		9	8			1	0
	10	2			0	0		10	6	2		1	0		10	9			1	0
	11	8			1	0		11	4			0	0		11	2			0	0
	12	7			1	0		12	6			1	0		12	12			0	1
	13	8			1	0				12	0.25	0.583333	0.166667				12	0.166667	0.333333	0.5
	14	5			1	0
			14	0.0714286	0.785714	0.142857
	Adult day 1	OH1422	+2.5 mM syringic acid
	ID	Blebbing	Outgrowth	Necrotic				ID	Blebbing	Outgrowth	Necrotic				ID	Blebbing	Outgrowth	Necrotic
	1	5			1	0		1	0			0	0		1	1			0	0
	2	1			0	0		2	0			0	0		2	3			0	0
	3	3			0	0		3	2			0	0		3	2			0	0
	4	2			0	0		4	6			1	0		4	1			0	0
	5	0			0	0		5	5			1	0		5	5			1	0
	6	3			0	0		6	3			0	0		6	5			1	0
	7	7			1	0		7	1			0	0		7	2			0	0
	8	8			1	0		8	0			0	0		8	0			0	0
	9	7			1	0		9	2			0	0		9	2			0	0
	10	5			1	0		10	0			0	0		10	3			0	0
	11	2			0	0		11	3			0	0		11	2			0	0
	12	4			0	0		12	0			0	0		12	1			0	0
	13	4			0	0		13	1			0	0		13	4			0	0
	14	5			1	0		14	0			0	0		14	5			1	0
	15	2			0	0		15	3			0	0		15	4			0	0
			15	0.6	0.4	0				15	0.87	0.13	0				15	0.8	0.2	0
	Adult day 1	OH1422	+H2O
	ID	Blebbing	Outgrowth	Necrotic				ID	Blebbing	Outgrowth	Necrotic				ID	Blebbing	Outgrowth	Necrotic
	1	0			0	0		1	0			0	0		1	1			0	0
	2	1			0	0		2	2			0	0		2	1			0	0
	3	0			0	0		3	1			0	0		3	2			0	0
	4	1			0	0		4	3			0	0		4	1			0	0
	5	1			0	0		5	1			0	0		5	0			0	0
	6	0			0	0		6	5			1	0		6	2			0	0
	7	2			0	0		7	1			0	0		7	3			0	0
	8	5			1	0		8	7			1	0		8	5			1	0
	9	1			0	0		9	4			0	0		9	0			0	0
	10	2			0	0		10	2			0	0		10	0			0	0
	11	5			1	0		11	0			0	0		11	1			0	0
	12	3			0	0		12	0			0	0		12	3			0	0
	13	2			0	0		13	0			0	0		13	2			0	0
	14	0			0	0				13	0.85	0.15	0		14	2			0	0
	15	3			0	0											14	0.93	0.07	0
	16	3			0	0
			16	0.88	0.13	0
	Adult day 1	OE3010	+ 10 nM Vanoxerine
	ID	Blebbing	Outgrowth	Necrotic				ID	Blebbing	Outgrowth	Necrotic				ID	Blebbing	Outgrowth	Necrotic				ID	Blebbing	Outgrowth	Necrotic
	1	1			0	0		1	2			0	0		1	0			0	0		1	3			0	0
	2	2			0	0		2	2			0	0		2	0			0	0		2	1			0	0
	3	1			0	0		3	0			0	0		3	1			0	0		3	0			0	0
	4	1	1		0	0		4	0			0	0		4	1			0	0		4	3			0	0
	5	2			0	0		5	4			0	0		5	3			0	0		5	5			1	0
	6	0			0	0		6	3			0	0		6	0			0	0		6	1			0	0
	7	0			0	0		7	3			0	0		7	0			0	0		7	1			0	0
	8	1			0	0		8	0			0	0		8	0			0	0		8	0			0	0
	9	0			0	0		9	0			0	0		9	2			0	0		9	1			0	0
	10	3			0	0		10	1			0	0		10	3			0	0		10	0			0	0
	11	2			0	0		11	0			0	0		11	1			0	0		11	2			0	0
	12	1			0	0		12	5			1	0		12	6			1	0		12	0			0	0
	13	1			0	0		13	1			0	0		13	6			1	0		13	4	1		0	0
	14	1			0	0		14	1			0	0		14	0			0	0		14	1			0	0
	15	0			0	0		15	1			0	0		15	1			0	0		15	3			0	0
	16	1			0	0		16	0			0	0		16	1			0	0		16	2			0	0
	17	0			0	0		17	0			0	0		17	1			0	0		17	1			0	0
			17	1	0	0		18	0			0	0		18	1			0	0		18	3			0	0
								19	1			0	0				18	0.888889	0.111111	0		19	0			0	0
										19	0.947368	0.0526316	0									20	7			1	0
																						21	0			0	0
	Adult day 1	OE3010	+ DMSO control
	ID	Blebbing	Outgrowth	Necrotic				ID	Blebbing	Outgrowth	Necrotic				ID	Blebbing	Outgrowth	Necrotic				ID	Blebbing	Outgrowth	Necrotic
	1	5			1	0		1	3			0	0		1	0			0	0		1	6			1	0
	2	7			1	0		2	7			1	0		2	0			0	0		2	3			0	0
	3	2			0	0		3	3			0	0		3	1			0	0		3	2			0	0
	4	8			1	0		4			yes	0	1		4	7			1	0		4	3			0	0
	5	3			0	0		5	2			0	0		5	3			0	0		5	3			0	0
	6	1			0	0		6	4			0	0		6	4			0	0		6	3			0	0
	7	1			0	0		7	5			1	0		7	0			0	0		7	5			1	0
	8	0			0	0		8	3			0	0		8	1			0	0		8	1			0	0
	9	3			0	0		9	5			1	0		9	16			0	1		9	5			1	0
	10	3			0	0		10	1			0	0		10	5			1	0		10	6			1	0
	11	1			0	0		11	5			1	0		11	6			1	0		11	6			1	0
	12	5			1	0		12			yes	0	1		12	2			0	0		12	3			0	0
	13	1			0	0				12	0.5	0.333333	0.166667		13	5			1	0		13	5	1		1	0
	14	7			1	0									14	3			0	0		14	4			0	0
	15	5			1	0									15	6			1	0		15	6			1	0
			15	0.6	0.4	0											15	0.6	0.333333	0.0666667		16	5			1	0
																						17	5			1	0
																						18			yes	0	1
																						19	1			0	0
																						20			yes	0	1
																						21	2			0	0
																								21	0.47619	0.428571	0.0952381
	Adult day 1	PY6457	+ 10 nM Vanoxerine
	ID	Blebbing	Outgrowth	Necrotic				ID	Blebbing	Outgrowth	Necrotic				ID	Blebbing	Outgrowth	Necrotic				ID	Blebbing	Outgrowth	Necrotic
	1	4			0	0		1			yes	0	1		1			yes	0	1		1	3			0	0
	2	3			0	0		2	16			0	1		2	2			0	0		2	7			1	0
	3	4	1		0	0		3	8			1	0		3	8			1	0		3	1			0	0
	4	2	1		0	0		4	4			0	0		4	11	4		0	1		4	7			1	0
	5	5			1	0		5	9			1	0		5	3			0	0		5	4			0	0
	6	7			1	0		6	9			1	0		6	4			0	0		6	2			0	0
	7	3			0	0		7	4			0	0		7	2			0	0		7	0			0	0
	8	5	1		1	0		8	5			1	0		8	5			1	0		8	3			0	0
			8	0.625	0.375	0		9	8			1	0		9	2			0	0		9	4			0	0
								10	7			1	0		10	3			0	0		10	2			0	0
								11	17			0	1		11	6			1	0		11	1			0	0
								12	2			0	0		12	4			0	0		12	3			0	0
								13	4			0	0		13	3			0	0		13	0			0	0
								14	4			0	0		14	4			0	0				13	0.846154	0.153846	0
								15	3			0	0				14	0.642857	0.214286	0.142857
								16	4			0	0
								17	4			0	0
								18	1			0	0
								19			yes	0	1
								20	4			0	0
								21	5			1	0
								22	7			1	0
								23	4			0	0
								24	3	1		0	0
										24	0.5	0.333333	0.166667
	Adult day 1	PY6457	+ DMSO control
	ID	Blebbing	Outgrowth	Necrotic				ID	Blebbing	Outgrowth	Necrotic				ID	Blebbing	Outgrowth	Necrotic				ID	Blebbing	Outgrowth	Necrotic
	1	9			1	0		1	11	2		0	1		1	6			1	0		1	5			1	0
	2	9			1	0		2	7			1	0		2	10			0	1		2	0	1		0	0
	3	10			0	1		3	6			1	0		3	2			0	0		3	4			0	0
	4	7			1	0		4	8			1	0		4	11			0	1		4	5			1	0
	5	3			0	0		5			yes	0	1		5	8			1	0		5	6			1	0
	6	14			0	1		6	3	3		0	1		6	6			1	0		6	6			1	0
	7			yes	0	1		7	6	1		1	0		7	7			1	0		7	7			1	0
	8	4			0	0		8	3	1		0	0		8	5			1	0		8	5			1	0
			8	0.25	0.375	0.375		9	8			1	0		9	2			0	0		9	2			0	0
								10	4			0	0		10	1			0	0		10	6			1	0
								11	8	1		1	0		11	7			1	0		11	2			0	0
								12	5			1	0		12	8			1	0		12	4			0	0
								13	6			1	0				12	0.25	0.583333	0.166667		13			yes	0	1
								14	8			1	0									14	7			1	0
								15	4			0	0									15	5			1	0
								16	6	2		1	0									16	4			0	0
								17	7			1	0									17	6			1	0
								18	5			1	0									18	6			1	0
								19	6			1	0									19	11			0	1
								20	7			1	0											19	0.315789	0.578947	0.105263
								21	5			1	0
								22	4			0	0
										22	0.181818	0.681818	0.136364
	Adult day 1	OH1422	+ 10 nM Vanoxerine
	ID	Blebbing	Outgrowth	Necrotic				ID	Blebbing	Outgrowth	Necrotic				ID	Blebbing	Outgrowth	Necrotic
	1	5			1	0		1	2			0	0		1	3			0	0
	2	0			0	0		2	1			0	0		2	0			0	0
	3	0			0	0		3	0			0	0		3	4			0	0
	4	1			0	0		4	0			0	0		4	2			0	0
	5	1			0	0		5	0			0	0		5	3			0	0
	6	3			0	0		6	3			0	0		6	1			0	0
	7	2			0	0		7	3			0	0		7	1			0	0
	8	1			0	0		8	2			0	0		8	3			0	0
	9	3			0	0		9	1			0	0		9	1			0	0
	10	2			0	0		10	1			0	0		10	2			0	0
	11	0			0	0		11	0			0	0		11	2			0	0
	12	5			1	0		12	1			0	0		12	3			0	0
	13	0			0	0		13	1			0	0		13	3			0	0
	14	3			0	0		14	4			0	0		14	1			0	0
			14	0.86	0.14	0		15	0			0	0		15	2			0	0
								16	0			0	0		16	3			0	0
										16	1	0	0				16	1	0	0
	Adult day 1	OH1422	+ DMSO
	ID	Blebbing	Outgrowth	Necrotic				ID	Blebbing	Outgrowth	Necrotic				ID	Blebbing	Outgrowth	Necrotic
	1	0			0	0		1	4			0	0		1	0			0	0
	2	0			0	0		2	2			0	0		2	1			0	0
	3	2			0	0		3	1			0	0		3	2			0	0
	4	1			0	0		4	0			0	0		4	0			0	0
	5	2			0	0		5	2			0	0		5	0			0	0
	6	2			0	0		6	2			0	0		6	1			0	0
	7	0			0	0		7	0			0	0		7	0			0	0
	8	3			0	0		8	1			0	0		8	0			0	0
	9	2			0	0		9	3			0	0		9	2			0	0
	10	0			0	0		10	1			0	0		10	1			0	0
	11	1			0	0		11	10			0	1		11	0			0	0
	12	0			0	0		12	0			0	0		12	3			0	0
			12	1	0	0				12	0.92	0	0.08		13	1			0	0
																	13	1	0	0
	Adult day 1	MT21910	+ 25 nM WAY-100635 malate
	ID	Blebbing	Outgrowth	Necrotic				ID	Blebbing	Outgrowth	Necrotic				ID	Blebbing	Outgrowth	Necrotic				ID	Blebbing	Outgrowth	Necrotic
	1	0			0	0		1	2			0	0		1	1			0	0		1	8			1	0
	2	6			1	0		2			yes	0	1		2	0			0	0		2	6			1	0
	3	8			1	0		3	2			0	0		3	1			0	0		3	5			1	0
	4	0			0	0		4	1			0	0		4	8		yes	0	1		4	0			0	0
	5	1			0	0		5	1			0	0		5	6			1	0		5	1			0	0
	6	2			0	0		6	5			1	0		6	2			0	0		6	2			0	0
	7	6	2		1	0		7		4	yes	0	1		7	1			0	0		7	6			1	0
	8			yes	0	1		8	0			0	0		8	1			0	0		8	3			0	0
	9	2			0	0		9	5			1	0		9	3			0	0		9			yes	0	1
	10	3			0	0		10	2			0	0		10	5	2		1	0		10	0			0	0
	11	0			0	0		11	3			0	0		11	0			0	0				10	0.5	0.4	0.1
	12	0			0	0		12	5			1	0		12	5			1	0
	13	3			0	0		13	2			0	0		13	1			0	0
	14	5			1	0		14	4			0	0		14	6			1	0
	15	5	1		1	0				14	0.64	0.21	0.14		15	2			0	0
			15	0.6	0.33	0.07									16	5			1	0
																	16	0.63	0.31	0.06
	Adult day 1	MT21910	+ H2O control
	ID	Blebbing	Outgrowth	Necrotic				ID	Blebbing	Outgrowth	Necrotic				ID	Blebbing	Outgrowth	Necrotic				ID	Blebbing	Outgrowth	Necrotic
	1	3			0	0		1	1			0	0		1	0			0	0		1	2			0	0
	2	0	1		0	0		2	0			0	0		2	3			0	0		2	1			0	0
	3	3			0	0		3	1	1		0	0		3	3			0	0		3	0			0	0
	4	1			0	0		4	0			0	0		4	1			0	0		4	3			0	0
	5	0			0	0		5	1			0	0		5	1			0	0		5	3			0	0
	6	0			0	0		6	7			1	0		6	2			0	0		6	2			0	0
	7	1			0	0		7	0	1		0	0		7	1			0	0		7	2			0	0
	8	0			0	0		8	7			1	0		8	7	1		1	0		8	4			0	0
	9	0			0	0		9	3			0	0		9	2			0	0		9	1			0	0
	10	3	1		0	0		10	0			0	0		10	6			1	0		10	2			0	0
			10	1	0	0		11	1			0	0		11	1			0	0		11	2			0	0
								12	0			0	0		12	6			1	0		12	1			0	0
										12	0.83	0.17	0		13	1			0	0				12	1	0	0
															14	1			0	0
																	14	0.79	0.21	0
	Adult day 1	OH1422	+ 25 nM WAY-100635 malate
	ID	Blebbing	Outgrowth	Necrotic				ID	Blebbing	Outgrowth	Necrotic				ID	Blebbing	Outgrowth	Necrotic				ID	Blebbing	Outgrowth	Necrotic
	1	0			0	0		1	1			0	0		1	0			0	0		1	0			0	0
	2	1			0	0		2	0			0	0		2	2			0	0		2	2			0	0
	3	3			0	0		3	1			0	0		3	5			1	0		3	1			0	0
	4	2			0	0		4	1			0	0		4	1			0	0		4	0			0	0
	5	1			0	0		5	2			0	0		5	0			0	0		5	3			0	0
	6	0			0	0		6	1			0	0		6	4			0	0		6	3			0	0
	7	3			0	0		7	0			0	0		7	5			1	0		7	5			1	0
	8	2			0	0		8	0			0	0		8	6			1	0		8	3			0	0
	9	12			0	1		9	0			0	0		9	5			1	0		9	2			0	0
	10	1			0	0		10	1			0	0		10	6			1	0		10	6			1	0
	11	0			0	0		11	0			0	0		11	3			0	0		11	5			1	0
	12	1			0	0		12	2			0	0		12	4			0	0		12	3			0	0
	13	3			0	0		13	1			0	0		13	6			1	0		13	5			1	0
	14	2			0	0		14	0			0	0		14	1			0	0		14	2			0	0
	15	5			1	0		15	0			0	0		15	1			0	0		15	2			0	0
	16	0			0	0		16	0			0	0		16	3			0	0		16	5			1	0
	17	3			0	0		17	5			1	0		17	5			1	0		17	1			0	0
	18	6			1	0		18	5			1	0		18	4			0	0		18	2			0	0
			18	0.83	0.11	0.06				18	0.89	0.11	0		19	2			0	0		19	1			0	0
															20	2			0	0		20	5			1	0
																	20	0.65	0.35	0		21	4			0	0
																						22	4			0	0
																								22	0.73	0.27	0
	Adult day 1	OH1422	+H2O
	ID	Blebbing	Outgrowth	Necrotic				ID	Blebbing	Outgrowth	Necrotic				ID	Blebbing	Outgrowth	Necrotic				ID	Blebbing	Outgrowth	Necrotic
	1	0			0	0		1	1			0	0		1	0			0	0		1	1			0	0
	2	1			0	0		2	0			0	0		2	2			0	0		2	1			0	0
	3	0			0	0		3	0			0	0		3	1			0	0		3	2			0	0
	4	1			0	0		4	0			0	0		4	3			0	0		4	1			0	0
	5	1			0	0		5	1			0	0		5	1			0	0		5	0			0	0
	6	0			0	0		6	1			0	0		6	5			1	0		6	2			0	0
	7	2			0	0		7	4			0	0		7	1			0	0		7	3			0	0
	8	5			1	0		8	0			0	0		8	7			1	0		8	5			1	0
	9	1			0	0		9	6			1	0		9	4			0	0		9	0			0	0
	10	2			0	0		10	1			0	0		10	2			0	0		10	0			0	0
	11	5			1	0		11	1			0	0		11	0			0	0		11	1			0	0
	12	3			0	0		12	1			0	0		12	0			0	0		12	3			0	0
	13	2			0	0		13	2			0	0		13	0			0	0		13	2			0	0
	14	0			0	0		14	2			0	0				13	0.85	0.15	0		14	2			0	0
	15	3			0	0				14	0.93	0.07	0											14	0.93	0.07	0
	16	3			0	0
			16	0.88	0.13	0
	Adult day 1	MT21910	+ 200 µM Bay K8644
	ID	blebbs	outgrowths	necrotic				ID	blebbs	outgrowths	necrotic				ID	blebbs	outgrowths	necrotic				ID	blebbs	outgrowths	necrotic
	1	1			0	0		1	4	3		0	1		1	2			0	0		1	5	1		1	0
	2	5			1	0		2	4	4		0	1		2	5			1	0		2	5			1	0
	3	5			1	0		3	0			0	0		3	2			0	0		3	1	2		1	0
	4	1	1		0	0		4	3			0	0		4	5			1	0		4	0	2		1	0
	5	1			0	0		5	5			1	0		5	3			0	0		5	1			0	0
	6	1			0	0		6	1	2		1	0		6	0	1		0	0		6	5			1	0
	7	6			1	0		7	0			0	0		7	0			0	0		7	3			0	0
	8	3			0	0		8	5			1	0		8	8			1	0						0	0
	9	5			1	0		9	2			0	0		9	5			1	0						0	0
	10	5			1	0		10	1			0	0		10	5			1	0						0	0
	11	10			0	1		11			1	0	1		11	3			0	0						0	0
	12	1			0	0		12	2	1		0	0		12	5			1	0						0	0
					0	0		13	5			1	0		13	3			0	0						0	0
					0	0						0	0						0	0						0	0
					0	0						0	0						0	0						0	0
					0	0						0	0						0	0						0	0
					0	0						0	0						0	0						0	0
					0	0						0	0						0	0						0	0
					0	0						0	0						0	0						0	0
					0	0						0	0						0	0						0	0
					0	0						0	0						0	0						0	0
					0	0						0	0						0	0						0	0
					0	0						0	0						0	0						0	0
					0	0						0	0						0	0						0	0
					0	0						0	0						0	0						0	0
			12	0.5	0.416667	0.0833333				13	0.461538	0.307692	0.230769				13	0.538462	0.461538	0				7	0.285714	0.714286	0
	Adult day 1	MT21910	+ DMSO control
	ID	blebbs	outgrowths	necrotic				ID	blebbs	outgrowths	necrotic				ID	blebbs	outgrowths	necrotic				ID	blebbs	outgrowths	necrotic
	1	2			0	0		1	4			0	0		1	2			0	0		1	1			0	0
	2	2			0	0		2	0			0	0		2	3			0	0		2	1			0	0
	3	0			0	0		3	0			0	0		3	0			0	0		3	4			0	0
	4	1			0	0		4	2			0	0		4	5			1	0		4	0			0	0
	5	2			0	0		5	3			0	0		5	2	1		0	0		5	5			1	0
	6	0			0	0		6	0			0	0		6	4			0	0		6	3			0	0
	7	0			0	0		7	7			1	0		7	1			0	0						0	0
	8	2			0	0						0	0		8	2	1		0	0						0	0
					0	0						0	0		9	2			0	0						0	0
					0	0						0	0		10	7			1	0						0	0
					0	0						0	0		11	3			0	0						0	0
					0	0						0	0						0	0						0	0
					0	0						0	0						0	0						0	0
					0	0						0	0						0	0						0	0
					0	0						0	0						0	0						0	0
					0	0						0	0						0	0						0	0
					0	0						0	0						0	0						0	0
					0	0						0	0						0	0						0	0
					0	0						0	0						0	0						0	0
					0	0						0	0						0	0						0	0
					0	0						0	0						0	0						0	0
					0	0						0	0						0	0						0	0
					0	0						0	0						0	0						0	0
					0	0						0	0						0	0						0	0
					0	0						0	0						0	0						0	0
			8	1	0	0				7	0.857143	0.142857	0				11	0.818182	0.181818	0				6	0.833333	0.166667	0
	Adult day 1	OH1422	+ 200 µM Bay K8644
	ID	blebbs	outgrowths	necrotic				ID	blebbs	outgrowths	necrotic				ID	blebbs	outgrowths	necrotic				ID	blebbs	outgrowths	necrotic
	1			1	0	1		1	5			1	0		1	5	3		0	1		1	5			1	0
	2			1	0	1		2	2			0	0		2	5			1	0		2	6			1	0
	3	3			0	0		3	8			1	0		3	5	3		0	1		3	3			0	0
	4	2			0	0		4	2			0	0		4	6	1		1	0		4	8			1	0
	5	17	2		0	1		5	5			1	0		5	5			1	0		5	5	1		1	0
	6	3			0	0		6	1			0	0		6	6	3		0	1		6	2			0	0
	7	2			0	0		7	5			1	0		7	3			0	0		7	6			1	0
	8	5			1	0		8	6			1	0		8	1			0	0		8	8			1	0
	9	5			1	0		9	13			0	1		9	1			0	0		9	3			0	0
	10	2			0	0		10	3			0	0		10	7	4		0	1		10	7			1	0
	11	8			1	0		11	3			0	0		11	3	6		0	1		11	5			1	0
	12	3			0	0		12	6			1	0						0	0		12	13			0	1
	13			1	0	1		13	4			0	0						0	0		13	5			1	0
					0	0		14	13			0	1						0	0		14	7	1		1	0
					0	0		15	7			1	0						0	0		15	5			1	0
					0	0		16	3			0	0						0	0		16			1	0	1
					0	0		17	7			1	0						0	0						0	0
					0	0						0	0						0	0						0	0
					0	0						0	0						0	0						0	0
					0	0						0	0						0	0						0	0
					0	0						0	0						0	0						0	0
					0	0						0	0						0	0						0	0
					0	0						0	0						0	0						0	0
					0	0						0	0						0	0						0	0
					0	0						0	0						0	0						0	0
			13	0.461538	0.230769	0.307692				17	0.411765	0.470588	0.117647				11	0.272727	0.272727	0.454545				16	0.1875	0.6875	0.125
	Adult day 1	OH1422	+ DMSO control
	ID	blebbs	outgrowths	necrotic				ID	blebbs	outgrowths	necrotic				ID	blebbs	outgrowths	necrotic				ID	blebbs	outgrowths	necrotic
	1	1			0	0		1	3			0	0		1	3			0	0		1	3			0	0
	2	1			0	0		2	2			0	0		2	3			0	0		2	2			0	0
	3	0	1		0	0		3	2			0	0		3	2			0	0		3	4			0	0
	4	0			0	0		4	3			0	0		4	0			0	0		4	2			0	0
	5	1			0	0		5	5			1	0		5	0			0	0		5	5			1	0
	6	1			0	0		6	2			0	0		6	2			0	0		6	3			0	0
	7	1			0	0		7	3			0	0		7	4			0	0		7	2			0	0
	8	2			0	0		8	0			0	0		8	2			0	0		8	4			0	0
	9	2			0	0		9	3			0	0		9	2			0	0		9	0			0	0
	10	0			0	0		10	8	1		1	0		10	1			0	0		10	4			0	0
	11	14			0	1		11	3			0	0		11	1			0	0		11	1			0	0
	12	2			0	0		12	1			0	0		12	1			0	0		12	3			0	0
	13	2			0	0		13	4			0	0						0	0						0	0
					0	0		14	2			0	0						0	0						0	0
					0	0						0	0						0	0						0	0
					0	0						0	0						0	0						0	0
					0	0						0	0						0	0						0	0
					0	0						0	0						0	0						0	0
					0	0						0	0						0	0						0	0
					0	0						0	0						0	0						0	0
					0	0						0	0						0	0						0	0
					0	0						0	0						0	0						0	0
					0	0						0	0						0	0						0	0
					0	0						0	0						0	0						0	0
					0	0						0	0						0	0						0	0
			13	0.923077	0	0.0769231				14	0.857143	0.142857	0				12	1	0	0				12	0.916667	0.0833333	0
	Adult day 1	PY6457	+ 200 µM Bay K8644
	ID	blebbs	outgrowths	necrotic				ID	blebbs	outgrowths	necrotic				ID	blebbs	outgrowths	necrotic				ID	blebbs	outgrowths	necrotic
	1	6			1	0		1	17			0	1		1	12			0	1		1	11	2		0	1
	2			1	0	1		2	9			1	0		2	8			1	0		2	12			0	1
	3			1	0	1		3	13			0	1		3	16			0	1		3	14			0	1
	4	15	7		0	1		4	19			0	1		4	13			0	1		4	6			1	0
	5	27			0	1		5	8			1	0		5			1	0	1		5	13			0	1
	6			1	0	1		6	2			0	0		6	11			0	1		6	7	1		1	0
	7			1	0	1		7	9	1		1	0		7	2			0	0		7	12			0	1
	8			1	0	1		8	9			1	0		8	7			1	0		8	10			0	1
	9	2			0	0		9	11	1		0	1		9			1	0	1		9			1	0	1
	10	9			1	0		10	10	1		0	1		10	6			1	0		10			1	0	1
	11	24			0	1		11	22	4		0	1		11	5	3		0	1		11	11	3		0	1
	12	8	1		1	0		12	13	1		0	1		12	7			1	0		12	7			1	0
	13	15	5		0	1		13	7			1	0		13	4			0	0		13	11			0	1
	14			1	0	1						0	0						0	0		14	13	6		0	1
	15	25			0	1						0	0						0	0		15			1	0	1
	16	8	1		1	0						0	0						0	0						0	0
	17	12			0	1						0	0						0	0						0	0
					0	0						0	0						0	0						0	0
					0	0						0	0						0	0						0	0
					0	0						0	0						0	0						0	0
					0	0						0	0						0	0						0	0
					0	0						0	0						0	0						0	0
					0	0						0	0						0	0						0	0
					0	0						0	0						0	0						0	0
					0	0						0	0						0	0						0	0
			17	0.0588235	0.235294	0.705882				13	0.0769231	0.384615	0.538462				13	0.153846	0.307692	0.538462				15	0	0.2	0.8
	Adult day 1	PY6457	+ DMSO control
	ID	blebbs	outgrowths	necrotic				ID	blebbs	outgrowths	necrotic				ID	blebbs	outgrowths	necrotic				ID	blebbs	outgrowths	necrotic
	1	15	2		0	1		1	20			0	1		1	4			0	0		1	8			1	0
	2	14			0	1		2	2			0	0		2	4			0	0		2	2			0	0
	3	6			1	0		3	13			0	1		3	7			1	0		3	4			0	0
	4	12	1		0	1		4			1	0	1		4	4			0	0		4	6			1	0
	5	17			0	1		5	8	4		0	1		5	2			0	0		5	3			0	0
	6	4			0	0		6	8			1	0		6	3	1		0	0		6	2			0	0
	7	1			0	0		7	9			1	0		7	3			0	0		7	5			1	0
	8	9			1	0		8	24			0	1		8	1			0	0		8	3			0	0
	9	13			0	1		9	10			0	1		9	2			0	0		9	4			0	0
	10	3			0	0		10	11			0	1		10	4			0	0		10	4			0	0
	11	8			1	0		11	8			1	0		11	5			1	0		11	1			0	0
	12	4			0	0		12	9	1		1	0		12	8			1	0		12	3			0	0
	13	4			0	0		13	4	1		0	0		13	17			0	1		13	6			1	0
	14	3			0	0		14	4	1		0	0		14	3			0	0		14	3			0	0
	15	2			0	0		15	4			0	0		15	4			0	0						0	0
	16	3			0	0						0	0		16	4			0	0						0	0
	17	16			0	1						0	0		17	4			0	0						0	0
	18	11			0	1						0	0		18	11			0	1						0	0
	19	9			1	0						0	0						0	0						0	0
	20	1			0	0						0	0						0	0						0	0
	21	2			0	0						0	0						0	0						0	0
	22	4			0	0						0	0						0	0						0	0
	23	3			0	0						0	0						0	0						0	0
	24	7			1	0						0	0						0	0						0	0
	25	3			0	0						0	0						0	0						0	0
			25	0.52	0.2	0.28				15	0.266667	0.266667	0.466667				18	0.722222	0.166667	0.111111				14	0.714286	0.285714	0
	Pathogen avoidance from Serratia marcescens Db11 ± compound treatment
	Bacteria	Compound	Nematodes	Groups	0min		5 min		10 min		15 min			Avoidance Index		Bacteria	Compound	Nematodes	Groups	0min		5 min		10 min		15 min			Avoidance Index		Bacteria	Compound	Nematodes	Groups	0min		5 min		10 min		15 min			Avoidance Index		Bacteria	Compound	Nematodes	Group
					OFF	ON	OFF	ON	OFF	ON	OFF	ON								OFF	ON	OFF	ON	OFF	ON	OFF	ON								OFF	ON	OFF	ON	OFF	ON	OFF	ON
	OP50	ø	JKM10	1	2	10	3	9	3	9	2	10		0.208333		OP50	ø	JKM10	1	2	8	2	8	2	8	1	9		0.175		OP50	ø	JKM10	1	3	10	3	10	2	11	2	11		0.192308		OP50	ø	JKM10	1
			JKM10	2	3	10	3	10	2	11	3	10		0.211538				JKM10	2	2	10	3	9	3	9	2	10		0.208333				JKM10	2	4	11	3	12	3	12	3	12		0.216667				JKM10	2
			JKM10	3	3	9	2	10	3	9	3	9		0.229167				JKM10	3	2	10	2	10	1	11	1	11		0.125
																																syringic acid	JKM10	1	2	10	2	10	2	10	1	11		0.145833			syringic acid	JKM10	1
		syringic acid	JKM10	1	3	11	3	11	2	12	2	12		0.178571			syringic acid	JKM10	1	2	12	2	12	3	11	3	11		0.178571				JKM10	2	1	9	0	10	1	9	1	9		0.075				JKM10	2
			JKM10	2	2	10	3	9	3	9	4	8		0.25				JKM10	2	2	10	3	9	3	9	3	9		0.229167
			JKM10	3	2	9	3	8	3	8	2	9		0.227273				JKM10	3	2	10	2	10	4	8	1	11		0.1875			WAY-100635	JKM10	1	4	6	1	9	2	8	2	8		0.225			WAY-100635	JKM10	1
																																	JKM10	2	3	14	5	12	5	12	2	15		0.220588				JKM10	2
		WAY-100635	JKM10	1	1	10	2	9	1	10	3	8		0.159091			WAY-100635	JKM10	1	3	9	3	9	2	10	2	10		0.208333
			JKM10	2	1	10	1	10	3	8	3	8		0.181818				JKM10	2	2	8	2	8	3	7	2	8		0.225			ø	IG10	1	0	10	2	8	2	8	0	10		0.1			ø	IG10	1
			JKM10	3	2	10	3	9	3	9	2	8		0.217391				JKM10	3	2	9	2	9	1	10	2	9		0.159091				IG10	2	1	11	0	12	1	11	2	10		0.0833333				IG10	2
		ø	IG10	1	2	8	3	7	2	8	2	8		0.225			ø	IG10	1	3	8	3	8	2	9	2	9		0.227273			syringic acid	IG10	1	2	11	3	10	3	10	3	10		0.211538			syringic acid	IG10	1
			IG10	2	1	10	1	10	2	9	2	9		0.136364				IG10	2	1	10	1	10	2	9	2	9		0.136364				IG10	2	2	10	2	10	1	9	1	9		0.136364				IG10	2
		syringic acid	IG10	1	2	10	2	10	3	9	3	9		0.208333			syringic acid	IG10	1	0	12	0	12	1	11	1	11		0.0416667			WAY-100635	IG10	1	2	11	3	10	2	11	2	11		0.173077			WAY-100635	IG10	1
			IG10	2	2	9	1	10	2	9	1	10		0.136364				IG10	2	2	13	3	12	4	11	4	11		0.216667				IG10	2	6	5	2	9	1	10	2	9		0.25				IG10	2
		WAY-100635	IG10	1	2	10	1	11	2	10	2	10		0.145833			WAY-100635	IG10	1	1	10	1	10	3	8	2	9		0.159091
			IG10	2	3	10	2	11	1	12	3	10		0.173077				IG10	2	2	11	2	11	0	13	3	10		0.134615		Db11	ø	JKM10	1	6	3	5	4	5	4	5	4		0.583333		Db11	ø	JKM10	1
																																	JKM10	2	18	3	18	3	15	6	14	7		0.77381				JKM10	2
																																	JKM10	3	13	5	16	2	12	6	12	6		0.736111				JKM10	3
	Db11	ø	JKM10	1	14	3	14	3	15	2	15	2		0.852941		Db11	ø	JKM10	1	12	6	14	4	14	4	15	3		0.763889				JKM10	4	11	5	12	4	11	5	10	6		0.6875				JKM10	4
			JKM10	2	4	9	4	9	6	7	6	7		0.384615				JKM10	2	7	5	8	4	8	4	9	3		0.666667				JKM10	5	9	7	8	8	8	8	6	10		0.484375				JKM10	5
			JKM10	3	10	4	12	2	11	3	11	3		0.785714				JKM10	3	11	4	11	4	10	5	11	4		0.716667
			JKM10	4	4	7	7	4	6	5	8	3		0.568182				JKM10	4	5	7	7	5	8	4	10	2		0.625			syringic acid	JKM10	1	5	9	6	8	9	5	11	3		0.553571			syringic acid	JKM10	1
			JKM10	5	1	10	0	11	0	11	0	11		0.0227273				JKM10	5	13	7	15	5	15	5	16	4		0.7375				JKM10	2	16	10	19	7	20	6	20	6		0.721154				JKM10	2
																																	JKM10	3	14	7	12	9	14	7	15	6		0.654762				JKM10	3
		syringic acid	JKM10	1	7	3	7	3	8	2	9	1		0.775			syringic acid	JKM10	1	12	4	13	3	13	3	13	3		0.796875				JKM10	4	4	10	10	4	12	2	12	2		0.678571				JKM10	4
			JKM10	2	9	4	9	4	10	3	11	2		0.75				JKM10	2	2	10	5	7	6	6	6	6		0.395833				JKM10	5	7	13	11	9	13	7	11	9		0.525				JKM10	5
			JKM10	3	24	2	24	2	23	3	23	3		0.903846				JKM10	3	13	1	12	2	12	2	13	1		0.892857
			JKM10	4	15	3	15	3	16	2	17	1		0.875				JKM10	4	5	5	5	5	4	7	9	1		0.560976			WAY-100635	JKM10	1	3	11	2	12	2	12	3	11		0.178571			WAY-100635	JKM10	1
			JKM10	5	9	8	7	10	10	7	12	5		0.558824				JKM10	5	9	11	13	7	15	5	15	5		0.65				JKM10	3	3	15	2	16	3	15	2	16		0.138889				JKM10	3
																																	JKM10	2	0	10	1	9	1	9	1	9		0.075				JKM10	2
		WAY-100635	JKM10	1	2	8	1	9	1	9	1	9		0.125			WAY-100635	JKM10	1	5	15	4	16	4	16	5	15		0.225				JKM10	4	2	11	1	12	2	11	1	12		0.115385				JKM10	4
			JKM10	3	6	10	5	11	5	11	4	12		0.3125				JKM10	3	4	13	4	13	3	14	3	14		0.205882				JKM10	5	3	8	4	7	3	8	3	8		0.295455				JKM10	5
			JKM10	2	5	10	4	11	3	12	3	12		0.25				JKM10	2	3	15	3	15	3	15	3	15		0.166667
			JKM10	4	9	6	4	11	4	11	4	11		0.35				JKM10	4	1	12	3	10	2	11	2	11		0.153846			ø	IG10	1	1	9	0	10	1	9	1	9		0.075			ø	IG10	1
			JKM10	5	7	13	9	11	7	13	8	12		0.3875				JKM10	5	3	9	3	9	2	10	2	10		0.208333				IG10	2	4	6	2	8	2	8	1	9		0.225				IG10	2
		ø	IG10	1	2	10	2	10	3	9	3	9		0.208333			ø	IG10	1	3	13	4	12	4	12	3	13		0.21875			syringic acid	IG10	1	2	10	1	11	2	10	2	10		0.145833			syringic acid	IG10	1
			IG10	2	1	19	3	17	3	17	4	16		0.1375				IG10	2	1	14	3	12	3	12	4	11		0.183333				IG10	2	1	11	1	11	2	10	2	10		0.125				IG10	2
		syringic acid	IG10	1	2	12	1	13	2	12	3	11		0.142857			syringic acid	IG10	1	2	12	2	12	1	13	2	12		0.125			WAY-100635	IG10	1	3	12	3	12	2	13	3	12		0.183333			WAY-100635	IG10	1
			IG10	2	3	11	3	11	3	11	3	11		0.214286				IG10	2	0	15	2	13	2	13	3	12		0.116667				IG10	2	2	9	2	9	1	10	0	11		0.113636				IG10	2
		WAY-100635	IG10	1	3	10	2	11	2	11	2	11		0.173077			WAY-100635	IG10	1	2	13	3	12	3	12	2	13		0.166667
			IG10	2	1	9	2	8	2	8	3	7		0.2				IG10	2	3	10	3	10	2	11	2	11		0.192308
	Adult day 2	JKM10	+ 2.5mM syringic acid
	ID	blebbs	outgrowths	necrotic				ID	blebbs	outgrowths	necrotic				ID	blebbs	outgrowths	necrotic				ID	blebbs	outgrowths	necrotic				ID	blebbs	outgrowths	necrotic
	1	3			0	0		1	3	4		0	1		1	2	1		0	0		1	3			0	0		1	6			1	0
	2	3			0	0		2	4	1		0	0		2	5	1		1	0		2	0			0	0		2	2			0	0
	3	4	1		0	0		3	4	1		0	0		3	4	1		0	0		3	2			0	0		3	0			0	0
	4	4			0	0		4	2			0	0		4	1	1		0	0		4	1			0	0		4	1			0	0
	5	2			0	0		5	1			0	0		5	0			0	0		5	2			0	0		5	2			0	0
	6	2			0	0		6	4			0	0		6	3			0	0		6	0			0	0		6	3			0	0
	7	3			0	0		7	6	1		1	0		7	2			0	0		7	1			0	0		7	0			0	0
	8	6			1	0		8	3			0	0		8	3			0	0		8	0			0	0		8	2			0	0
	9	2			0	0		9	3	1		0	0		9	4	2		1	0		9	3			0	0		9	3			0	0
	10	2			0	0		10	4			0	0		10	4			0	0		10	4			0	0		10	3	1		0	0
	11	3			0	0		11	2			0	0		11	7			1	0		11	8			1	0		11	4			0	0
	12	4			0	0		12	1	1		0	0		12	2			0	0		12	0			0	0		12	3			0	0
	13	2			0	0		13	3			0	0		13	2	1		0	0		13	3			0	0		13	1			0	0
	14	0			0	0		14	4			0	0		14	4			0	0		14	3			0	0		14	3			0	0
	15	1			0	0		15	3	1		0	0		15	3			0	0		15	4			0	0		15	2			0	0
	16	2			0	0		16	4			0	0		16	3	2		1	0		16	0			0	0		16	2	1		0	0
	17	0			0	0		17	1			0	0		17	3			0	0		17	3			0	0		17	1			0	0
	18	2	1		0	0		18	1			0	0		18	3			0	0				17	0.941176	0.0588235	0		18	3	1		0	0
	19	2			0	0		19	0	1		0	0		19	6			1	0											18	0.944444	0.0555556	0
	20	1			0	0						0	0				19	0.736842	0.263158	0
			20	0.95	0.05	0						0	0
												0	0
												0	0
												0	0
												0	0
										19	0.894737	0.0526316	0.0526316
	Adult day 2	JKM10	+ water control
	ID	blebbs	outgrowths	necrotic				ID	blebbs	outgrowths	necrotic				ID	blebbs	outgrowths	necrotic				ID	blebbs	outgrowths	necrotic				ID	blebbs	outgrowths	necrotic
	1	1			0	0		1	2	1		0	0		1	2			0	0		1	4			0	0		1	1			0	0
	2	5	1		1	0		2	0			0	0		2	1			0	0		2	6			1	0		2	1	1		0	0
	3	3			0	0		3	1			0	0		3	3			0	0		3	2			0	0		3	6			1	0
	4	2			0	0		4	3			0	0		4	3			0	0		4	1			0	0		4	2			0	0
	5	2			0	0		5	2	6		0	1		5	0			0	0		5	3			0	0		5	1			0	0
	6	3			0	0		6	1			0	0		6	6			1	0		6	3			0	0		6	9			1	0
	7	2			0	0		7	1	1		0	0		7	5			1	0		7	4			0	0		7	0			0	0
	8	3			0	0		8	2			0	0		8	2			0	0		8	5			1	0		8	4	1		0	0
	9	5			1	0		9	2			0	0		9	3			0	0		9	7			1	0		9	0			0	0
	10	2			0	0		10	3			0	0		10	4			0	0		10	2			0	0		10	1			0	0
	11	1			0	0		11	2			0	0		11	3			0	0		11	4	1		0	0		11	3			0	0
	12	5			1	0		12	3	2		1	0		12	1	1		0	0		12	4			0	0		12	0	1		0	0
	13	1			0	0		13	4			0	0		13	1			0	0		13	2	1		0	0		13	2	1		0	0
			13	0.769231	0.230769	0		14	3	2		1	0		14	4			0	0		14	3	1		0	0		14	3			0	0
								15	5			1	0				14	0.857143	0.142857	0		15	2			0	0		15	5	1		1	0
								16	2			0	0									16	3			0	0				15	0.8	0.2	0
								17	5			1	0									17	2			0	0
								18	2			0	0									18	1			0	0
								19	3			0	0									19	3			0	0
								20	1			0	0									20	5			1	0
										20	0.75	0.2	0.05											20	0.8	0.2	0
	Adult day 2	JKM10	+ 10 nM WAY-100635
	ID	blebbs	outgrowths	necrotic				ID	blebbs	outgrowths	necrotic				ID	blebbs	outgrowths	necrotic				ID	blebbs	outgrowths	necrotic				ID	blebbs	outgrowths	necrotic
	1	5			1	0		1	5	6		0	1		1	7			1	0		1	5			1	0		1	5			1	0
	2	7			1	0		2	4	7		0	1		2	12	6		0	1		2	2			0	0		2	5	1		1	0
	3	5			1	0		3			1	0	1		3	1			0	0		3	6			1	0		3	3	1		0	0
	4	2			0	0		4	2			0	0		4	1	2		1	0		4	5			1	0		4	5			1	0
	5	1	1		0	0		5	5	3		0	1		5	4	1		0	0		5	7			1	0		5	1			0	0
	6	3			0	0		6	4			0	0		6	6			1	0		6	5	1		1	0		6	6			1	0
	7	5			1	0		7	1			0	0		7	1			0	0		7	6			1	0		7	3			0	0
	8	0			0	0		8	7			1	0		8	5	1		1	0		8	5			1	0		8	6	1		1	0
	9	1			0	0		9	2	5		0	1		9	6			1	0		9	7			1	0		9	0			0	0
	10	3			0	0		10	1			0	0		10	2			0	0		10	4			0	0		10	2	1		0	0
	11	2			0	0		11	8	3		0	1		11	3			0	0		11	10			0	1		11	1			0	0
	12	6			1	0		12	2	5		0	1		12	0			0	0		12	4	1		0	0		12	5			1	0
	13	7			1	0		13			1	0	1		13	3			0	0		13	5			1	0		13	3			0	0
	14	8			1	0		14			1	0	1		14	1			0	0		14	3	1		0	0		14	4	2		1	0
	15	2			0	0		15	5	3		0	1		15	2			0	0		15	9			1	0		15	5			1	0
	16	5			1	0		16	1			0	0		16	2			0	0		16	5			1	0		16	5	2		1	0
	17	3	1		0	0		17	6	3		0	1		17	1			0	0		17	9			1	0		17	6	2		1	0
			17	0.529412	0.470588	0				17	0.294118	0.0588235	0.647059		18	3			0	0		18	6			1	0				17	0.411765	0.588235	0
															19	5			1	0				18	0.222222	0.722222	0.0555556
															20	13			0	1
																	20	0.6	0.3	0.1
[truncated: 22 more columns]
