# Supplementary material for: Aging clocks delineate neuron types vulnerable or resilient to neurodegeneration and identify neuroprotective interventions
Source: Nat Aging. 2026 Feb 3;6(4):849–68. doi: 10.1038/s43587-026-01067-5 (PMC13099438; doi:10.1038/s43587-026-01067-5)
Supplement: Supplementary file 9 — Raw data and statistics. [file 43587_2026_1067_MOESM9_ESM.xlsx]

## Sheet: SuppFig.1
	Pearson Correlation
	S1B (0.6600167514095187, 1.2366464293519893e-09)
	S1C (0.8174291659920387, 3.214317882827045e-17)
	S1D (0.7406747229600386, 7.803368569035633e-13)
	S1E (0.6449253035499393, 2.176756114072148e-05)
	S1F (0.7039268920110773, 1.6686817675072641e-06)
	S1I (-0.2585017658, 0.0144469703)
	S1J ( -0.3592820218, 0.0005446888)
	S1K (-0.4014329275, 0.0038600218)
	S1L (-0.4071441851, 0.0033416993)
S1G
	CENGEN_BitAge vs. BitAge	CENGEN_BitAge vs. StochasticClock	CENGEN_BitAge vs. together
Pearson r
r	0.8019	0.7827	0.7811
95% confidence interval	0,6739 to 0,8831	0,6448 to 0,8712	0,6906 to 0,8475
R squared	0.643	0.6126	0.61
P value
P (two-tailed)	<0,0001	<0,0001	<0,0001
P value summary	****	****	****
Significant? (alpha = 0.05)	Yes	Yes	Yes
Number of XY Pairs	50	50	100
S1H
sample_id	Age	BitAgePredictions	StochasticClock Predictions(d)	StochasticClock Predictions(h)			BitAge	StochasticClock
SRR15675110_clean.sf	8	123.282	9.09704	218.329		t-statistic	7.56	5.86
SRR15675111_clean.sf	8	126.46	7.84584	188.3		pvalue	0.0016	0.004
SRR15675112_clean.sf	8	110.142	8.59966	206.392
SRR15675123_clean.sf	1	75.5125	6.4634	155.121
SRR15675134_clean.sf	1	58.0966	6.17709	148.25
SRR15675135_clean.sf	1	62.9066	6.34064	152.175
