# Supplementary material for: Aging clocks delineate neuron types vulnerable or resilient to neurodegeneration and identify neuroprotective interventions
Source: Nat Aging. 2026 Feb 3;6(4):849–68. doi: 10.1038/s43587-026-01067-5 (PMC13099438; doi:10.1038/s43587-026-01067-5)
Supplement: Supplementary file 10 — Raw data and statistics. [file 43587_2026_1067_MOESM10_ESM.xlsx]

## Sheet: SuppFig.2
S2A	Correlation of GFP expression levels (fluorescence intensity) vs blebbing
	PY6457 Adult D1															Linear Fit
	ID	blebbs	outgrowths	necrotic				Max Intensity	Exposure (ms)	Lamp Intensity (%)		MAX/EXP	MAX/EXP exclude 255			Best-fit values
	1	7	2		1	0		214	150	95		1.42667	1.42667			Slope	-2.528
	2	7			1	0		166	150	95		1.10667	1.10667			Y-intercept	9.456
	3	14			0	1		138	200	95		0.69	0.69			X-intercept	3.74
	4	5			1	0		121	400	95		0.3025	0.3025			1/slope	-0.3955
	5	4			0	0		126	400	95		0.315	0.315
	6	10			0	1		255	240	95		1.0625				Std. Error
	7	22			0	1		255	240	95		1.0625				Slope	2.175
	8	4			0	0		134	240	95		0.558333	0.558333			Y-intercept	2.245
	9	16			0	1		231	240	95		0.9625	0.9625
	10	5			1	0		237	240	95		0.9875	0.9875			95% Confidence Intervals
			10	0.2	0.4	0.4										Slope	-7,066 to 2,009
	ID	blebbs	outgrowths	necrotic												Goodness of Fit
	1	7			1	0		255	200	95		1.275				R squared	0.06327
	2	1			0	0		205	200	95		1.025	1.025			Sy.x	4.031
	3	17			0	1		255	200	95		1.275
	4	4			0	0		255	155	95		1.64516				Is slope significantly non-zero?
	5	9			1	0		171	250	95		0.684	0.684			F	1.351
	6	6			1	0		255	250	95		1.02				DFn, DFd	1, 20
	7	17			0	1		255	200	95		1.275				P value	0.2588
	8	14			0	1		106	200	95		0.53	0.53			Deviation from zero?	Not Significant
	9	14			0	1		255	200	95		1.275
	10	12			0	1		107	200	95		0.535	0.535			Equation	Y = -2,528*X + 9,456
			10	0.2	0.3	0.5
																Data
	ID	blebbs	outgrowths	necrotic												Number of X values	22
	1	13			0	1		255	82	95		3.10976				Maximum number of Y replicates	1
	2	7			1	0		158	195	95		0.810256	0.810256			Total number of values	41
	3	4			0	0		255	175	95		1.45714				Number of missing values	0
	4	7			1	0		187	175	95		1.06857	1.06857
	5	3			0	0		255	175	95		1.45714
	6	3			0	0		255	145	95		1.75862
	7	6			1	0		68	145	95		0.468966	0.468966
	8	6			1	0		255	92	95		2.77174
	9	2			0	0		255	92	95		2.77174
	10	3			0	0		176	165	95		1.06667	1.06667
	11	4			0	0		237	165	95		1.43636	1.43636
			11	0.545455	0.363636	0.0909091
	ID	blebbs	outgrowths	necrotic
	1	19			0	1		255	150	95		1.7
	2	7			1	0		255	150	95		1.7
	3	4			0	0		217	150	95		1.44667	1.44667
	4	4			0	0		255	150	95		1.7
	5	7			1	0		251	150	95		1.67333	1.67333
	6	3			0	0		255	150	95		1.7
	7	11			0	1		170	150	95		1.13333	1.13333
	8	2			0	0		255	150	95		1.7
	9	6			1	0		186	150	95		1.24	1.24
	10	2			0	0		226	150	95		1.50667	1.50667
	11	9			1	0		255	150	95		1.7
			11	0.454545	0.363636	0.181818
	OE3010 Adult D1															Linear Fit
	ID	blebbs	outgrowths	necrotic				Max Intensity	Exposure (ms)	Lamp Intensity (%)		MAX/EXP				Best-fit values
	1	11			0	1		134	300	95		0.446667				Slope	4.976
	2	4			0	0		126	400	95		0.315				Y-intercept	2.603
	3	10			0	1		196	400	95		0.49				X-intercept	-0.5232
	4	4			0	0		197	400	95		0.4925				1/slope	0.201
	5	3			0	0		110	400	95		0.275
	6	4			0	0		115	400	95		0.2875				Std. Error
	7	2			0	0		200	400	95		0.5				Slope	3.726
	8	5			1	0		183	400	95		0.4575				Y-intercept	1.275
	9	3			0	0		146	400	95		0.365
	10	3			0	0		125	400	95		0.3125				95% Confidence Intervals
	11	5			1	0		174	400	95		0.435				Slope	-2,511 to 12,46
	12	8			1	0		92	400	95		0.23
	13	2			0	0		200	340	95		0.588235				Goodness of Fit
	14	3			0	0		121	340	95		0.355882				R squared	0.03512
	15	5			1	0		209	340	95		0.614706				Sy.x	2.919
	16	5			1	0		141	340	95		0.414706
	17	7			1	0		160	340	95		0.470588				Is slope significantly non-zero?
	18	13			0	1		125	520	95		0.240385				F	1.784
			18	0.5	0.333333	0.166667										DFn, DFd	1, 49
																P value	0.1879
	ID	blebbs	outgrowths	necrotic												Deviation from zero?	Not Significant
	1	8			1	0		54	320	95		0.16875
	2	1			0	0		73	400	95		0.1825				Equation	Y = 4,976*X + 2,603
	3	8			1	0		200	400	95		0.5
	4	6			1	0		135	520	95		0.259615				Data
	5	4			0	0		164	520	95		0.315385				Number of X values	51
	6	3			0	0		152	520	95		0.292308				Maximum number of Y replicates	1
	7	9		1	0	1		177	520	95		0.340385				Total number of values	51
	8	0			0	0		87	520	95		0.167308				Number of missing values	0
	9	3			0	0		207	520	95		0.398077
			9	0.555556	0.333333	0.111111
	ID	blebbs	outgrowths	necrotic
	1	3			0	0		87	400	95		0.2175
	2	3			0	0		120	400	95		0.3
	3	6			1	0		104	400	95		0.26
	4	5			1	0		160	400	95		0.4
	5	5			1	0		91	400	95		0.2275
	6	0			0	0		133	400	95		0.3325
	7	0			0	0		87	400	95		0.2175
	8	2			0	0		111	400	95		0.2775
	9	1			0	0		144	400	95		0.36
	10	3			0	0		174	400	95		0.435
	11	3			0	0		80	400	95		0.2
			11	0.727273	0.272727	0
	ID	blebbs	outgrowths	necrotic
	1	2			0	0		78	400	95		0.195
	2	4			0	0		102	400	95		0.255
	3	0			0	0		86	400	95		0.215
	4	1			0	0		138	500	95		0.276
	5	8			1	0		176	500	95		0.352
	6	8			1	0		85	500	95		0.17
	7	5			1	0		137	500	95		0.274
	8	2			0	0		166	500	95		0.332
	9	5			1	0		156	500	95		0.312
	10	2			0	0		157	500	95		0.314
	11	1			0	0		110	500	95		0.22
	12	5			1	0		127	500	95		0.254
	13	2			0	0		107	500	95		0.214
			13	0.615385	0.384615	0
S2B	JKM10	URY neurons
																																	m=clm(score ~time_numeric, data=df, weights=count, link='logit')
	L4 stage
																																	URY	formula: score ~ time_numeric
	ID	blebbs	outgrowths	necrotic				ID	blebbs	outgrowths	necrotic				ID	blebbs	outgrowths	necrotic				ID	blebbs	outgrowths	necrotic
	1	1			0	0		1	0			0	0		1	1			0	0		1	0			0	0
	2		9		0	1		2	3			0	0		2	1			0	0		2	2			0	0							link threshold nobs logLik AIC niter max.grad cond.H
	3	18			0	1		3	2			0	0		3	1			0	0		3	0			0	0							logit flexible 401 -264.19 534.38 5(0) 7.57e-09 1.4e+02
	4	1			0	0		4	4			0	0		4	0			0	0		4	2			0	0
	5	0			0	0		5	0			0	0		5	4			0	0		5	0			0	0							Coefficients:
	6	4			0	0		6	1			0	0		6	0			0	0		6	2			0	0							Estimate Std. Error z value Pr(>|z|)
	7	0			0	0		7	1			0	0		7	3			0	0		7	0			0	0							time_numeric 0.09697 0.04204 2.307 0.0211 *
	8	0			0	0		8	1			0	0		8	0			0	0		8	1			0	0							---
	9	0			0	0		9	5			1	0		9	1			0	0		9	4			0	0							Signif. codes: 0 ‘***’ 0.001 ‘**’ 0.01 ‘*’ 0.05 ‘.’ 0.1 ‘ ’ 1
	10	7			1	0		10	0			0	0		10	0			0	0		10	3	2		1	0
	11	6			1	0		11	3			0	0		11	0			0	0		11	3			0	0							Threshold coefficients:
	12	1			0	0		12	8			1	0		12	1			0	0		12	0			0	0							Estimate Std. Error z value
	13	2			0	0		13	1			0	0		13	2			0	0		13	0			0	0							Healthy|Mild 1.5170 0.1893 8.014
	14	1			0	0		14	3			0	0		14	0			0	0		14	8			1	0							Mild|Severe 3.2281 0.2721 11.864
	15	2			0	0		15	1			0	0		15	5			1	0		15	1			0	0
	16	1			0	0		16	7			1	0		16	0			0	0		16	5			1	0
	17	1			0	0		17	2			0	0		17	1			0	0		17	0			0	0
	18	1			0	0		18	2			0	0		18	1			0	0		18	0			0	0
	19	3			0	0				18	0.833333	0.166667	0		19	2			0	0		19	1			0	0
	20	3			0	0									20	1			0	0		20	0			0	0
	21			1	0	1									21	2			0	0		21	1			0	0
	22	0			0	0									22	3			0	0		22	0			0	0
	23	9			1	0									23	5			1	0		23	0			0	0
			23	0.73913	0.130435	0.130435									24			1	0	1		24	0			0	0
															25	4			0	0		25	1			0	0
															26	0			0	0				25	0.88	0.12	0
															27	3			0	0
															28	2			0	0
															29	0			0	0
															30	0			0	0
																	30	0.9	0.0666667	0.0333333
	Adult day 1
	ID	blebbs	outgrowths	necrotic				ID	blebbs	outgrowths	necrotic				ID	blebbs	outgrowths	necrotic				ID	blebbs	outgrowths	necrotic
	1	3			0	0		1	1			0	0		1	2			0	0		1	4			0	0
	2	1			0	0		2	4			0	0		2	2			0	0		2	8			1	0
	3	0			0	0		3	5			1	0		3	0			0	0		3	2			0	0
	4	0			0	0		4	2			0	0		4	1			0	0		4	1			0	0
	5	1			0	0		5	1			0	0		5	4			0	0		5	3			0	0
	6	1			0	0		6	0			0	0		6	0			0	0		6	4			0	0
	7	0			0	0		7	1			0	0		7	6			1	0		7	8			1	0
	8	5	1		1	0		8	1			0	0		8	3			0	0		8	2			0	0
	9	0			0	0		9	2			0	0		9	7			1	0		9	2			0	0
	10	3			0	0		10	1			0	0		10	5			1	0		10	9			1	0
	11	6			1	0		11	2			0	0		11	7	1		1	0		11	1			0	0
	12	1			0	0		12	3			0	0		12	4			0	0		12	4			0	0
	13	1			0	0		13	4			0	0		13	0			0	0		13	3			0	0
	14	0			0	0		14	2			0	0		14	0			0	0		14	3			0	0
	15	1			0	0		15	8			1	0		15	1			0	0		15	1			0	0
	16	1			0	0		16	4			0	0		16	4			0	0		16	5			1	0
	17	4			0	0		17	0			0	0		17	15			0	1		17	2			0	0
	18	7	1		1	0		18	1			0	0		18	1			0	0		18	1			0	0
	19	1			0	0		19	5			1	0		19	5			1	0		19	3			0	0
	20	2	1		0	0		20	1			0	0		20	1			0	0		20	4			0	0
	21	0			0	0		21	2			0	0		21	3			0	0		21	1			0	0
	22	5			1	0		22			1	0	1				21	0.714286	0.238095	0.047619		22	3			0	0
	23	0	2		1	0		23	4			0	0									23	3			0	0
	24	3			0	0		24	2			0	0									24	3			0	0
	25	3			0	0		25	1			0	0									25	4			0	0
			25	0.8	0.2	0		26	3			0	0											25	0.84	0.16	0
								27	2			0	0
								28	2			0	0
								29	4			0	0
								30	3			0	0
										30	0.866667	0.1	0.0333333
	Adult day 4
	ID	blebbs	outgrowths	necrotic				ID	blebbs	outgrowths	necrotic				ID	blebbs	outgrowths	necrotic				ID	blebbs	outgrowths	necrotic
	1	7			1	0		1	7			1	0		1	3	2		1	0		1	1	1		0	0
	2	4	6		0	1		2	4			0	0		2	9			1	0		2	6			1	0
	3	9			1	0		3	4			0	0		3	2			0	0		3	2			0	0
	4	2			0	0		4	2			0	0		4			1	0	1		4	3	1		0	0
	5	5	3		0	1		5	3	2		1	0		5	2			0	0		5	2			0	0
	6	2	2		1	0		6	4			0	0		6	3			0	0		6	0			0	0
	7	10	1		0	1		7	3			0	0		7	1			0	0		7	0	2		1	0
	8	8	1		1	0		8	1	1		0	0		8	3			0	0		8	0	1		0	0
	9	1			0	0		9	4			0	0		9	4			0	0		9	4			0	0
	10	2	9		0	1		10	3			0	0		10	0			0	0		10	4			0	0
	11	3			0	0		11	3			0	0		11	2			0	0		11	2	1		0	0
	12	2			0	0		12	11			0	1		12	3			0	0		12	3	1		0	0
	13	4			0	0		13	0			0	0		13	1			0	0		13	5	3		0	1
	14	1			0	0		14	2			0	0		14	4	1		0	0		14	2			0	0
	15	2	2		1	0		15	4			0	0		15	6			1	0		15	3	1		0	0
	16	2			0	0		16	0			0	0		16	3			0	0		16	1	2		1	0
	17	3			0	0		17	4			0	0		17	11			0	1		17	2			0	0
	18	0			0	0		18	3			0	0		18	2			0	0		18	4			0	0
	19	2	2		1	0		19			1	0	1		19	1			0	0		19	3			0	0
	20	3	1		0	0				19	0.789474	0.105263	0.105263		20	3			0	0		20	0			0	0
	21	5			1	0									21	3	2		1	0		21	0			0	0
	22	1			0	0									22	3	1		0	0		22	2			0	0
	23	2			0	0									23	1			0	0		23	4			0	0
	24	4			0	0									24	4			0	0		24	1			0	0
	25	1	2		1	0									25	1	1		0	0		25	1			0	0
	26	5	1		1	0											25	0.76	0.16	0.08				25	0.84	0.12	0.04
	27	4	3		0	1
	28	3	3		0	1
	29	3	2		1	0
			29	0.448276	0.344828	0.206897
	Adult day 7
	ID	blebbs	outgrowths	necrotic				ID	blebbs	outgrowths	necrotic				ID	blebbs	outgrowths	necrotic				ID	blebbs	outgrowths	necrotic				ID	blebbs	outgrowths	necrotic
	1	3	1		0	0		1	5			1	0		1	3	1		0	0		1	7	2		1	0		1	1	1		0	0
	2	2	1		0	0		2	3			0	0		2	0	1		0	0		2	0			0	0		2	1			0	0
	3	4	2		1	0		3	3			0	0		3	2			0	0		3	2	3		0	1		3	9			1	0
	4	2			0	0		4	3			0	0		4	5	2		1	0		4	4	1		0	0		4	3			0	0
	5	9	1		1	0		5	1			0	0		5	1			0	0		5	4	1		0	0		5	5	1		1	0
	6	6			1	0		6	3	1		0	0		6	3	1		0	0		6	4	1		0	0		6	2	1		0	0
	7	2	2		1	0		7	3	1		0	0		7	2	1		0	0		7	6	2		1	0		7	3	2		1	0
	8			1	0	1		8	2	1		0	0		8	2	1		0	0		8	4	1		0	0		8	4	1		0	0
	9	2			0	0		9	2	2		1	0		9	4			0	0		9	3	1		0	0		9	4			0	0
	10	4	1		0	0		10	7			1	0		10	5	1		1	0		10	4			0	0		10	3			0	0
	11	4	1		0	0		11	3	2		1	0		11	2	2		1	0		11	2			0	0		11	1			0	0
	12	4			0	0		12	1			0	0		12	2			0	0		12	4			0	0		12	1			0	0
	13	4	1		0	0		13	4			0	0		13	2			0	0		13	6	2		1	0		13	3			0	0
	14	2	1		0	0		14	5	3		0	1		14	4	2		1	0		14	2			0	0		14	1			0	0
	15	3	1		0	0		15	3			0	0		15	4			0	0		15	4			0	0		15	3			0	0
			15	0.666667	0.266667	0.0666667		16	3	2		1	0		16	2			0	0		16	4	1		0	0		16	2			0	0
								17	4	1		0	0		17	10			0	1		17	2	2		1	0		17	8	1		1	0
								18	1	1		0	0		18	4			0	0		18	0	1		0	0		18	6			1	0
								19	4			0	0		19	1			0	0		19	6			1	0		19	4			0	0
								20	3	1		0	0		20	0	1		0	0		20	4			0	0				19	0.736842	0.263158	0
								21	3			0	0		21	3	1		0	0		21	4			0	0
								22	1			0	0		22	4	1		0	0		22	3	1		0	0
								23	4	2		1	0		23	6			1	0				22	0.727273	0.227273	0.0454545
								24	2			0	0		24	2	1		0	0
								25	1			0	0		25	2			0	0
										25	0.72	0.24	0.04				25	0.76	0.2	0.04
S2D
	PY6457 – ASK neurons | L3 stage																						[1] "ASK"						[1] "ASJ"						[1] "ASI"
																							formula: score ~ condition						formula: score ~ condition						formula: score ~ condition
	ID	blebbs	outgrowths	necrotic				ID	blebbs	outgrowths	necrotic				ID	blebbs	outgrowths	necrotic					data: figS2D						data: figS2D						data: figS2D
	1	1			0	0		1	3			0	0		1	3	1		0	0
	2	3	1		0	0		2	0			0	0		2	0			0	0			link threshold nobs logLik AIC niter max.grad cond.H						link threshold nobs logLik AIC niter max.grad cond.H						link threshold nobs logLik AIC niter max.grad cond.H
	3	1	1		0	0		3	2	1		0	0		3	0			0	0			logit flexible 120 -98.58 203.17 5(0) 7.95e-11 4.9e+01						logit flexible 107 -87.18 180.37 5(0) 9.05e-09 6.6e+01						logit flexible 120 -83.92 173.84 5(0) 1.21e-09 4.6e+01
	4	3	1		0	0		4	4			0	0		4	3			0	0
	5	5	1		1	0		5	1			0	0		5	5			1	0			Coefficients:						Coefficients:						Coefficients:
	6	4			0	0		6	2			0	0		6	0			0	0			Estimate Std. Error z value Pr(>|z|)						Estimate Std. Error z value Pr(>|z|)						Estimate Std. Error z value Pr(>|z|)
	7	4			0	0		7	2			0	0		7.1	1			0	0			conditionL4 2.7847 0.6426 4.334 1.47e-05 ***						conditionL4 2.8734 0.7651 3.756 0.000173 ***						conditionL4 2.1327 0.6415 3.325 0.000886 ***
	8	0			0	0		8	4			0	0		7.2	0			0	0			---						---						---
	9	0			0	0		9	3			0	0		8	0			0	0			Signif. codes: 0 ‘***’ 0.001 ‘**’ 0.01 ‘*’ 0.05 ‘.’ 0.1 ‘ ’ 1						Signif. codes: 0 ‘***’ 0.001 ‘**’ 0.01 ‘*’ 0.05 ‘.’ 0.1 ‘ ’ 1						Signif. codes: 0 ‘***’ 0.001 ‘**’ 0.01 ‘*’ 0.05 ‘.’ 0.1 ‘ ’ 1
	10	1	1		0	0		10	3			0	0		9	1			0	0
			10	0.9	0.1	0		11	0			0	0		10	8			1	0			Threshold coefficients:						Threshold coefficients:						Threshold coefficients:
										11	1	0	0		11	2			0	0			Estimate Std. Error z value						Estimate Std. Error z value						Estimate Std. Error z value
															12	2			0	0			Healthy|Mild 2.3481 0.6040 3.887						Healthy|Mild 2.7250 0.7296 3.735						Healthy|Mild 2.5561 0.5991 4.267
																	13	0.846154	0.153846	0			Mild|Severe 4.4511 0.6707 6.637						Mild|Severe 4.1313 0.7714 5.356						Mild|Severe 4.1323 0.6705 6.163
	OE3010 – ASJ neurons | L3 stage
	ID	blebbs	outgrowths	necrotic				ID	blebbs	outgrowths	necrotic				ID	blebbs	outgrowths	necrotic
	1	2			0	0		1	4			0	0		1	0			0	0			Neuron	pvalue	Adjusted pvalue (BH)
	2	3			0	0		2	4			0	0		2	2			0	0			ASK	1.47e-05	0.0000441
	3	2			0	0		3	1			0	0		3.1			1	0	1			ASJ	0.000173	0.0002595
	4	2			0	0		4	1			0	0		3.2	2			0	0			ASI	0.000886	0.0008860
	5	4			0	0		5	4	1		0	0		3.3	4			0	0
	6	1			0	0		6	4			0	0		4.1	4			0	0
	7	1			0	0		7	4			0	0		4.2	3			0	0
	8	2			0	0		8	3			0	0		5	1			0	0
	9	1			0	0				8	1	0	0		6	4			0	0
	10	4			0	0									7	4			0	0
	11	2			0	0									8	5			1	0
			11	1	0	0									9	3	1		0	0
															10	3			0	0
															11	3			0	0
															12	0			0	0
																	14	0.857143	0.0714286	0.0714286
	CX3569 – ASI neurons | L3 stage
	ID	blebbs	outgrowths	necrotic		healthy	damaged	severely damaged		ID	blebbs	outgrowths	necrotic		healthy	damaged	severely damaged		ID	blebbs	outgrowths	necrotic		healthy	damaged	severely damaged
	1.1	3				1	0	0		1	1				1	0	0		1	2	1			1	0	0
	1.2	0				1	0	0		2	8				0	1	0		2	11	1			0	0	1
	2	4	1			1	0	0		3	3	1			1	0	0		3	1				1	0	0
	3	3				1	0	0		4	3				1	0	0		4	2	1			1	0	0
	4	3				1	0	0		5	3	1			1	0	0		5	1				1	0	0
	5	1				1	0	0		6	1				1	0	0		6	1				1	0	0
	6	0				1	0	0		7	4				1	0	0		7	2				1	0	0
	7	0				1	0	0		8	2				1	0	0		8	1				1	0	0
	8	0				1	0	0		9	3				1	0	0		9	2				1	0	0
	9	2				1	0	0		10	0				1	0	0		10	0				1	0	0
	10	5				0	1	0		11	1				1	0	0		11	2				1	0	0
	11	2				1	0	0		12	1				1	0	0		12	1				1	0	0
					12	0.916667	0.0833333	0		13	0				1	0	0		13	2	1			1	0	0
										14	1	1			1	0	0		14	1				1	0	0
										15	2				1	0	0		15	0				1	0	0
														15	0.933333	0.0666667	0						15	0.933333	0	0.0666667
S2E
	PY6457 – ASK neurons
	L4 stage																		Day 4 of adulthood
	Cohort I						Cohort II						Cohort III						Cohort I						Cohort II						Cohort III
	ID	blebb	distance from nose	neurite length	relative position		ID	blebb	distance from nose	neurite length	relative position		ID	blebb	distance from nose	neurite length	relative position		ID	blebb	distance from nose	neurite length	relative position		ID	blebb	distance from nose	neurite length	relative position		ID	blebb	distance from nose	neurite length	relative position
	1	1	44.47	107	0.415607		1	1	40	89.35	0.447678		1	1	6.11	67.64	0.0903312		1	1	27.54	118.73	0.231955		1	1	65.85	128.64	0.511894		1	1	55.31	104.35	0.530043
	1	2	72.77	107	0.680093		1	2	70.79	89.35	0.792278		1	2	12.49	67.64	0.184654		1	2	46.5	118.73	0.391645		1	2	96.56	122.64	0.787345		1	2	58.34	104.35	0.55908
	1	3	74.12	107	0.69271		1	3	63	92.33	0.682335		1	3	20.2	67.64	0.29864		1	3	52.56	118.73	0.442685		2	1	71.67	106.9	0.67044		1	3	62.48	104.35	0.598754
	1	4	82.65	107	0.77243		1	4	75.33	92.33	0.815878		1	4	28.3	67.64	0.418391		1	4	58.77	118.73	0.494989		2	2	79.11	106.9	0.740037		1	4	83.71	104.35	0.802204
	1	5	45.55	96.42	0.472412		2	1	11.81	85.28	0.138485		1	5	34.2	67.64	0.505618		1	5	65.01	118.73	0.547545		2	3	34.96	103.37	0.338203		1	5	45.34	96.75	0.46863
	1	6	54.77	96.42	0.568036		2	2	19.73	85.28	0.231356		1	6	53.61	67.64	0.792578		1	6	85.63	118.73	0.721216		3	1	34.33	115.68	0.296767		1	6	73.82	96.75	0.762997
	2	1	29.71	97.89	0.303504		2	3	32.8	85.28	0.384615		1	7	20.48	66.68	0.307139		1	7	90.04	118.73	0.758359		3	2	45.6	115.68	0.394191		1	7	82.26	96.75	0.850233
	2	2	34.34	97.89	0.350802		2	4	47.42	85.28	0.556051		1	8	28.48	66.68	0.427115		1	8	100.57	118.73	0.847048		3	3	51.54	115.68	0.445539		2	1	5.61	112.95	0.049668
	2	3	39.26	97.89	0.401062		2	5	57.64	85.28	0.675891		1	9	32.48	66.68	0.487103		1	9	105.03	118.73	0.884612		3	4	62.33	115.68	0.538814		2	2	42.81	112.95	0.379017
	2	4	52.26	97.89	0.533865		2	6	61.06	85.28	0.715994		1	10	39.79	66.68	0.596731		1	10	37.66	114.79	0.328077		3	5	85.03	115.68	0.735045		2	3	46.76	112.95	0.413988
	2	5	62.22	97.89	0.635611		2	7	67.6	85.28	0.792683		1	11	45.83	66.68	0.687313		1	11	44.8	114.79	0.390278		4	1	27.81	111.69	0.248993		2	4	61.56	112.95	0.54502
	2	6	67.74	97.89	0.692001		2	8	72.21	85.28	0.84674		2	1	18.9	96.91	0.195026		1	12	54.35	114.79	0.473473		4	2	35.41	111.69	0.317038		2	5	81.68	112.95	0.723152
	2	7	72.25	97.89	0.738073		2	9	76.2	85.28	0.893527		2	2	24.14	96.91	0.249097		1	13	82.62	114.79	0.719749		4	3	45.68	111.69	0.408989		2	6	90.09	112.95	0.79761
	2	8	36.83	100.65	0.365922		2	10	12.69	88.16	0.143943		2	3	32.9	96.91	0.33949		1	14	88.24	114.79	0.768708		4	4	55.8	111.69	0.499597		2	7	75.97	102.99	0.737644
	2	9	42.21	100.65	0.419374		2	11	17.16	88.16	0.194646		2	4	37.49	96.91	0.386854		1	15	92.35	114.79	0.804513		4	5	83.46	111.69	0.747247		3	1	33.39	116.26	0.287201
	2	10	52.23	100.65	0.518927		2	12	21.09	88.16	0.239224		2	5	52.45	96.91	0.541224		1	16	98.4	114.79	0.857218		4	6	91.37	111.69	0.818068		3	2	45.5	116.26	0.391364
	2	11	69.14	100.65	0.686935		2	13	28.16	88.16	0.319419		2	6	67.05	96.91	0.691879		1	17	104.85	114.79	0.913407		4	7	8.01	109.33	0.0732644		3	3	52.56	116.26	0.45209
	2	12	77.34	100.65	0.768405		2	14	37.38	88.16	0.424002		2	7	73.2	96.91	0.75534		2	1	28.26	111.05	0.25448		4	8	79.44	109.33	0.726608		3	4	82.38	116.26	0.708584
	2	13	82.35	100.65	0.818182		2	15	46.58	88.16	0.528358		2	8	80.82	96.91	0.83397		2	2	36.58	111.05	0.329401		5	1	13.99	110.99	0.126047		3	5	87.77	116.26	0.754946
	3	1	41.73	97.61	0.427518		2	16	56.03	88.16	0.635549		3	1	17.75	95.45	0.185961		2	3	42.87	111.05	0.386042		5	2	17.83	110.99	0.160645		3	6	43.52	111.01	0.392037
	3	2	54.71	97.61	0.560496		2	17	63.23	88.16	0.717219		3	2	41.56	95.45	0.435411		2	4	49.68	111.05	0.447366		5	3	37.88	110.99	0.341292		3	7	54.97	111.01	0.495181
	3	3	80.31	97.61	0.822764		2	18	75.89	88.16	0.860821		3	3	64.96	95.45	0.680566		2	5	55.64	111.05	0.501036		5	4	46.85	110.99	0.42211		3	8	73.46	111.01	0.661742
	3	4	77.06	94.91	0.811927		3	1	54.76	80.16	0.683134		3	4	78.01	95.45	0.817287		2	6	59.56	111.05	0.536335		5	5	56.34	110.99	0.507613		3	9	82.46	111.01	0.742816
	3	5	87.29	94.91	0.919713		3	2	61.57	80.16	0.768089		3	5	81.49	95.45	0.853745		2	7	67.3	111.05	0.606033		5	6	83.85	110.99	0.755473		4	1	38.36	101.48	0.378006
	4	1	11.13	96.37	0.115492		3	3	66.69	80.16	0.831961		3	6	37.38	92.72	0.403149		2	8	85.74	111.05	0.772085		5	7	17.44	114.29	0.152594		4	2	43.17	101.48	0.425404
	4	2	24.58	96.37	0.255059		3	4	72.81	80.16	0.908308		3	7	82.82	92.72	0.893227		2	9	91.83	111.05	0.826925		5	8	21.94	114.29	0.191968		4	3	47.95	101.48	0.472507
	4	3	33.05	96.37	0.342949		3	5	69.46	84.64	0.820652		4	1	43.45	109.93	0.395252		2	10	96.73	111.05	0.871049		5	9	27.74	114.29	0.242716		4	4	51.35	101.48	0.506011
	4	4	42.52	96.37	0.441216		4	0	0	0			4	2	59.37	109.93	0.540071		2	11	102.3	111.05	0.921207		5	10	35.1	114.29	0.307113		4	5	56.75	101.48	0.559223
	4	5	48.45	96.37	0.50275		5	1	54.68	95.09	0.575034		4	3	94.84	109.93	0.862731		2	12	27.31	109.6	0.249179		5	11	50.43	114.29	0.441246		4	6	82.7	101.48	0.814939
	4	6	57.06	96.37	0.592093		5	2	80.91	95.09	0.850878		4	4	41.33	109.93	0.375967		2	13	52.56	190.6	0.275761		5	12	62.78	114.29	0.549304		4	7	28.38	93.46	0.303659
	4	7	69.8	96.37	0.724292		5	3	53.35	93.86	0.5684		4	5	88.25	105.03	0.840236		2	14	82.32	190.6	0.431899		5	13	86.14	114.29	0.753697		4	8	36.1	93.46	0.386262
	4	8	77.76	96.37	0.80689		6	1	20.89	96.42	0.216656		4	6	100.48	105.03	0.956679		3	1	25.16	123.92	0.203034		5	14	94.7	114.29	0.828594		4	9	44.8	93.46	0.479349
	4	9	80.54	96.37	0.835737		6	2	40.4	96.42	0.419		5	1	6.63	108.63	0.0610329		3	2	37.16	123.92	0.299871		6	1	39.18	113.37	0.345594		4	10	51.67	93.46	0.552857
	4	10	19.39	95.68	0.202655		6	3	73.97	100.19	0.738297		5	2	28.68	108.63	0.264015		3	3	41.62	123.92	0.335862		6	2	45.44	113.37	0.400812		4	11	69.84	93.46	0.747272
	4	11	85.51	95.68	0.893708		6	4	84.66	100.19	0.844995		5	3	39.99	108.63	0.36813		3	4	47.51	123.92	0.383393		6	3	56.03	113.37	0.494222		5	1	30.21	122.6	0.246411
	5	1	30.35	104.23	0.291183		7	1	20.33	98.45	0.206501		5	4	48.06	108.63	0.442419		3	5	53.18	123.92	0.429148		6	4	79.23	113.37	0.698862		5	2	37.7	122.6	0.307504
	5	2	78.25	104.23	0.750744		7	2	54.69	98.45	0.55551		5	5	57.16	108.63	0.52619		3	6	74.45	123.92	0.600791		6	5	87.68	113.37	0.773397		5	3	52.69	122.6	0.429772
	5	3	84.91	104.23	0.814641		7	3	80.85	98.45	0.821229		5	6	64.27	108.63	0.591641		3	7	82.93	123.92	0.669222		6	6	78.94	107.66	0.733234		5	4	68.32	122.6	0.557259
	5	4	85.79	104.23	0.823084		7	4	89.66	98.45	0.910716		5	7	87.58	108.63	0.806223		3	8	87.37	123.92	0.705052		6	7	87.02	107.66	0.808285		5	5	77.81	122.6	0.634666
	5	5	87.17	103.44	0.842711		7	5	36.51	98.46	0.37081		5	8	92.63	108.63	0.852711		3	9	91.64	123.92	0.739509		7	1	34.37	126.52	0.271657		5	6	82.17	122.6	0.670228
	6	1	3.21	98.99	0.0324275		7	6	57.77	98.46	0.586736		5	9	99.11	108.63	0.912363		3	10	103.32	123.92	0.833764		7	2	41.98	126.52	0.331805		5	7	90.3	122.6	0.736542
	6	2	20.06	98.99	0.202647		7	7	81.45	98.46	0.827239		6	1	16	99.44	0.160901		3	11	109.2	123.92	0.881214		7	3	49.67	126.52	0.392586		6	1	44.78	104.6	0.428107
	6	3	31.05	99.95	0.310655		8	1	7.34	96.35	0.0761806		7	1	49.01	99.07	0.494701		3	12	118.69	123.92	0.957795		7	4	57.06	126.52	0.450996		6	2	62.91	104.6	0.601434
	6	4	42.53	99.95	0.425513		8	2	10.53	96.35	0.109289		7	2	55.72	99.07	0.562431		3	13	24.32	117.97	0.206154		7	5	71.61	126.52	0.565997		6	3	83.24	104.6	0.795793
	6	5	53	99.95	0.530265		8	3	11.67	96.35	0.121121		7	3	71.06	99.07	0.717271		3	14	40.04	117.97	0.339408		7	6	79.36	126.52	0.627253		6	4	93.09	104.6	0.889962
	6	6	64.41	99.95	0.644422		8	4	24.11	96.35	0.250234		7	4	82.36	99.07	0.831331		3	15	54.35	117.97	0.46071		7	7	92.71	126.52	0.73277		6	5	39.09	99.1	0.39445
	6	7	84.7	99.95	0.847424		8	5	32.36	96.35	0.335859		8	1	38.48	93.33	0.4123		3	16	59.48	117.97	0.504196		7	8	100.06	126.52	0.790863		7	1	36.08	108.43	0.332749
	7	0	0	0	#DIV/0!		8	6	38.48	96.35	0.399377		8	2	42.29	93.33	0.453123		3	17	82.4	117.97	0.698483		7	9	111.42	126.52	0.880651		7	2	41.6	108.43	0.383658
	8	1	67.93	94.86	0.716108		8	7	52.65	96.35	0.546445		8	3	54.3	93.33	0.581806		4	1	40.18	115.17	0.348876		7	10	33.2	126.57	0.262305		7	3	45.69	108.43	0.421378
	8	2	77.36	94.86	0.815518		8	8	69.29	96.35	0.719149		8	4	68.89	93.33	0.738134		4	2	48.22	115.17	0.418685		7	11	45.38	126.57	0.358537		7	4	49.1	108.43	0.452827
	8	3	89.5	94.86	0.943496		8	9	81.41	96.35	0.84494		8	5	73.72	93.33	0.789885		4	3	52.53	115.17	0.456108		7	12	54.05	126.57	0.427036		7	5	53.64	108.43	0.494697
	8	4	37.67	96.9	0.388751		8	10	93.01	96.35	0.965335		8	6	79.53	93.33	0.852138		4	4	56	115.17	0.486238		7	13	60.89	126.57	0.481078		7	6	58.28	108.43	0.53749
	8	5	52.5	96.9	0.541796		8	11	8.34	96.11	0.0867756		8	7	35.07	94.48	0.37119		4	5	59.07	115.17	0.512894		7	14	93.77	126.57	0.740855		7	7	83	108.43	0.765471
	8	6	85.14	96.9	0.878638		8	12	16.24	96.11	0.168973		9	1	32.13	95.29	0.337181		4	6	64.08	115.17	0.556395		7	15	101.38	126.57	0.80098		7	8	92.58	108.43	0.853823
	9	1	36.22	89.19	0.406099		8	13	26.76	96.11	0.278431		9	2	68.25	95.29	0.716235		4	7	69.47	115.17	0.603195		7	16	109.93	126.57	0.868531		7	9	40.34	111.7	0.361146
	9	2	65.24	89.19	0.731472		8	14	35.54	96.11	0.369785		9	3	79.05	95.29	0.829573		4	8	77.82	115.17	0.675697		8	1	29.18	137.22	0.212651		7	10	45.11	111.7	0.40385
	10	1	75.29	107.97	0.697323		8	15	47.41	96.11	0.493289		10	1	30.46	92.2	0.330369		4	9	83.87	115.17	0.728228		8	2	38.98	137.22	0.284069		7	11	52.85	111.7	0.473142
	10	2	79.25	107.97	0.734		8	16	54.41	96.11	0.566122		10	2	35.18	92.2	0.381562		4	10	90.46	115.17	0.785448		8	3	46.46	137.22	0.33858		7	12	73.41	111.7	0.657207
	10	3	88.15	107.97	0.81643		8	17	62.05	96.11	0.645614		10	3	72.46	92.2	0.7859		4	11	97.08	115.17	0.842928		8	4	56.1	137.22	0.408833		8	1	40.92	118.5	0.345316
	10	4	43.12	110.12	0.391573		8	18	70.56	96.11	0.734159		10	4	76.74	92.2	0.832321		4	12	35.12	111.36	0.315374		8	5	63.93	137.22	0.465894		8	2	49.09	118.5	0.414262
	11	1	46.79	109.2	0.42848		8	19	81.22	96.11	0.845073		10	5	83.4	92.2	0.904555		4	13	44.61	111.36	0.400593		8	6	71.27	137.22	0.519385		8	3	68.46	118.5	0.577722
	11	2	79.39	109.2	0.727015		9	1	41.84	89.37	0.468166		11	1	81.16	97.14	0.835495		4	14	49.62	111.36	0.445582		8	7	89.24	137.22	0.650343		8	4	80.56	118.5	0.679831
	11	3	83.99	109.2	0.769139		9	2	11.5	92.24	0.124675		12	1	36.3	95.08	0.381784		4	15	81.74	111.36	0.734016		8	8	96.67	137.22	0.704489		8	5	89.01	118.5	0.751139
	11	4	95.13	109.2	0.871154		9	3	44.11	92.24	0.478209		13	1	32.04	97.3	0.329291		4	16	93.62	111.36	0.840697		8	9	102.98	137.22	0.750474		8	6	96.12	118.5	0.811139
	11	5	39.78	110.21	0.360947		9	4	49.6	92.24	0.537728		13	2	53.48	97.3	0.54964		5	1	32.08	109.9	0.291902		8	10	118.56	137.22	0.864014		9	1	6.94	107.17	0.0647569
	12	1	28.38	104	0.272885		9	5	74.46	92.24	0.807242		13	3	57.98	97.3	0.595889		5	2	41.77	109.9	0.380073		9	1	60.37	113.95	0.529794		9	2	41.64	107.17	0.388542
	12	2	87.96	104	0.845769		9	6	82.44	92.24	0.893755		13	4	75.32	97.3	0.774101		5	3	49.98	109.9	0.454777		9	2	84.77	113.95	0.743923		9	3	48.78	107.17	0.455165
	13	1	83.63	105.35	0.79383		9	7	90.04	92.24	0.976149		13	5	80.98	97.3	0.832271		5	4	96.65	109.9	0.879436		9	3	91.54	113.95	0.803335		9	4	55.82	107.17	0.520855
	13	2	90.68	105.35	0.86075		10	1	7.25	77.47	0.0935846		13	6	47.04	97.23	0.483801		5	5	100.43	109.9	0.913831		9	4	99.69	113.95	0.874857		9	5	73.7	107.17	0.687692
	14	1	39.86	107.66	0.37024		10	2	16.07	77.47	0.207435		14	1	32.52	80.36	0.404679		5	6	41.25	106.72	0.386525		10	1	36.51	107.12	0.340833		9	6	81.23	107.17	0.757955
	14	2	56.64	107.66	0.526101		10	3	27.38	77.47	0.353427		14	2	41.89	80.36	0.521279		5	7	45.34	106.72	0.42485		10	2	47.89	107.12	0.447069		9	7	31.53	103.27	0.305316
	14	3	61.82	107.66	0.574215		10	4	31.06	77.47	0.400929		14	3	67.65	80.36	0.841837		5	8	50.42	106.72	0.472451		10	3	79.39	107.12	0.741131		9	8	40.06	103.27	0.387915
	14	4	70.38	107.66	0.653725		10	5	41.23	77.47	0.532206		14	4	12.67	80.43	0.157528		5	9	59.19	106.72	0.554629		10	4	81.93	107.12	0.764843		9	9	41.66	103.27	0.403409
	14	5	77.38	107.66	0.718744		10	6	52.29	77.47	0.674971		14	5	31.56	80.43	0.392391		5	10	72.49	106.72	0.679254		10	5	93.33	107.12	0.871266		9	10	56.18	103.27	0.544011
	14	6	83.03	107.66	0.771224		10	7	60.33	77.47	0.778753		14	6	56.48	80.43	0.702226		5	11	77.85	106.72	0.729479		11	1	46.26	115.67	0.399931		9	11	70.03	103.27	0.678125
	14	7	87.75	107.66	0.815066		10	8	65.1	77.47	0.840325								5	12	82.51	106.72	0.773145		11	2	53.09	115.67	0.458978		10	1	39.4	127.3	0.309505
	14	8	100.5	107.66	0.933494		10	9	69.08	77.47	0.8917								5	13	89.9	106.72	0.842391		11	3	58.45	115.67	0.505317		10	2	53.39	127.3	0.419403
	15	1	7.39	90.33	0.0818111		10	10	6.26	81.69	0.0766312								5	14	93.6	106.72	0.877061		11	4	85.87	119.98	0.715703		10	3	65.14	127.3	0.511705
	15	2	20.96	90.33	0.232038		10	11	10.19	81.69	0.12474								5	15	97.79	106.72	0.916323		11	5	104.95	119.98	0.874729		10	4	86.48	127.3	0.67934
	15	3	29.31	90.33	0.324477		10	12	24.9	81.69	0.304811								6	1	42.12	110.8	0.380144		12	1	52.91	124.07	0.426453		10	5	96.12	127.3	0.755067
	15	4	45.05	90.33	0.498727		10	13	29.29	81.69	0.358551								6	2	49.64	110.8	0.448014		12	2	66.26	124.07	0.534053		10	6	115.52	127.3	0.907463
	15	5	67.2	90.33	0.743939		10	14	40.46	81.69	0.495287								6	3	53.92	110.8	0.486643		12	3	91.12	124.07	0.734424		10	7	28.02	120.83	0.231896
	16	1	7.09	90.1	0.0786903		10	15	45.86	81.69	0.561391								6	4	62.39	110.8	0.563087		12	4	99.99	124.07	0.805916		10	8	50.35	120.83	0.416701
	16	2	30.31	90.1	0.336404		10	16	48.82	81.69	0.597625								7	1	7.52	93.47	0.0804536		12	5	114.62	124.07	0.923833		10	9	79.72	120.83	0.65977
	16	3	37.64	90.1	0.417758		10	17	53.55	81.69	0.655527								7	2	18.77	93.47	0.200813		12	6	4.09	126.24	0.0323986		10	10	94.44	120.83	0.781594
	16	4	76.4	90.1	0.847947		10	18	57.25	81.69	0.70082								7	3	27.57	93.47	0.294961		12	7	27.76	126.24	0.219899		11	1	52.74	114.98	0.458688
	16	5	83.02	90.1	0.921421		10	19	63.07	81.69	0.772065								7	4	32.33	93.47	0.345886		12	8	53.41	126.24	0.423083		11	2	94.06	114.98	0.818055
	16	6	38.65	92.52	0.417748		11	1	76.84	92.23	0.833135								7	5	38.43	93.47	0.411148		12	9	60	126.24	0.475285		11	3	99	114.42	0.865233
							11	2	29.4	88.17	0.333447								7	6	44	93.47	0.470739		12	10	64.07	126.24	0.507525		12	1	27.36	110	0.248727
							12	1	31.43	84.83	0.370506								7	7	50.07	93.47	0.53568		12	11	90.84	126.24	0.719582		12	2	31.73	110	0.288455
							12	2	54.64	84.83	0.644112								9	1	24.69	99.18	0.248941		12	12	101.15	126.24	0.801252		12	3	63.56	110	0.577818
							12	3	17.73	87.5	0.202629								9	2	32.84	99.18	0.331115		12	13	108.58	126.24	0.860108		12	4	82.01	110	0.745545
							12	4	38.62	87.5	0.441371								9	3	42.06	99.18	0.424077		13	1	45.08	130	0.346769		12	5	88.75	110	0.806818
							12	5	51.28	87.5	0.586057								9	4	46.62	99.18	0.470054		13	2	51.98	130	0.399846		12	6	31.51	106.6	0.295591
							12	6	73.07	87.5	0.835086								9	5	50.08	99.18	0.504941		13	3	63.44	130	0.488		12	7	43.1	106.6	0.404315
							13	1	18.46	92.78	0.198965								9	6	55.47	99.18	0.559286		13	4	92.59	130	0.712231		12	8	54.44	106.6	0.510694
							13	2	26.15	92.78	0.28185								9	7	80.98	99.18	0.816495		13	5	101.78	130	0.782923		13	1	44.73	111.63	0.400699
							13	3	29.97	92.78	0.323022								9	8	86.45	99.18	0.871648		13	6	107.59	130	0.827615		13	2	51.77	111.63	0.463764
							13	4	36.81	92.78	0.396745								9	9	31.58	101.15	0.31221		13	7	112.95	130	0.868846		13	3	80.83	111.63	0.724089
							13	5	47.8	92.78	0.515197								9	10	39.58	101.15	0.3913		13	8	116.72	130	0.897846		13	4	107.77	111.63	0.965421
							13	6	52.5	92.78	0.565855								9	11	48.18	101.15	0.476322		13	9	125.19	130	0.963		13	5	37.62	104.15	0.36121
							13	7	55.52	92.78	0.598405								9	12	53.44	101.15	0.528324		13	10	41.26	125.56	0.328608		13	6	44.91	104.15	0.431205
							13	8	69.84	92.78	0.752748								10	1	58.22	116.81	0.498416		13	11	46.12	125.56	0.367314		13	7	72.14	104.15	0.692655
							13	9	66.96	96.44	0.694318								10	2	77.89	116.81	0.666809		13	12	54.21	125.56	0.431746		13	8	76.25	104.15	0.732117
							13	10	79.93	96.44	0.828805								10	3	88.85	116.81	0.760637		13	13	61.08	125.56	0.486461		13	9	92.3	104.15	0.886222
							14	1	22.57	90.63	0.249035								10	4	100.2	116.81	0.857803		13	14	73.92	125.56	0.588723		14	1	44.53	116.33	0.38279
							14	2	36.42	90.63	0.401854								10	5	47.91	120.5	0.397593		13	15	85.45	125.56	0.680551		14	2	50.15	116.33	0.431101
							14	3	47.5	90.63	0.524109								10	6	81.94	120.5	0.68		13	16	91.67	125.56	0.730089		14	3	55.19	116.33	0.474426
							14	4	52.27	90.63	0.576741								10	7	98.89	120.5	0.820664		13	17	102.92	125.56	0.819688		14	4	61.47	116.33	0.528411
							14	5	31.44	93.09	0.337738								11	1	14.8	114.08	0.129734		13	18	107.35	125.56	0.85497		14	5	72.41	116.33	0.622453
							14	6	36.03	93.09	0.387045								11	2	33.33	114.08	0.292163		13	19	113.34	125.56	0.902676		14	6	86.23	116.33	0.741253
							14	7	40.8	93.09	0.438286								11	3	36.47	114.08	0.319688		13	20	120.41	125.56	0.958984		14	7	91.46	116.33	0.786212
							14	8	48.33	93.09	0.519175								11	4	42.73	114.08	0.374562		14	1	32.07	137.06	0.233985		15	1	53.09	106.73	0.497423
							14	9	52.81	93.09	0.5673								11	5	55.66	114.08	0.487903		14	2	52.38	137.06	0.382168		15	2	86.61	106.73	0.811487
							14	10	56.26	93.09	0.604361								11	6	92.27	114.08	0.808818		14	3	58.5	137.06	0.42682		15	3	94.16	106.73	0.882226
							14	11	75.79	93.09	0.814158								11	7	98.52	114.08	0.863604		14	4	63.59	137.06	0.463957		15	4	54.02	108.44	0.498156
							14	12	80.56	93.09	0.865399								11	8	107.69	114.08	0.943987		14	5	103.13	137.06	0.752444		15	5	84.61	108.44	0.780247
							14	13	82.95	93.09	0.891073								11	9	27.55	116.3	0.236887		14	6	43.96	135.42	0.32462		15	6	95.51	108.44	0.880764
							14	14	83.09	93.09	0.892577								11	10	41.59	116.3	0.35761		14	7	56.07	135.42	0.414045		16	1	16.36	99.06	0.165152
							15	1	3.81	86.77	0.0439092								11	11	54.89	116.3	0.471969		14	8	90.94	135.42	0.67154		16	2	22.34	99.06	0.22552
							15	2	23.93	86.77	0.275787								11	12	72.44	116.3	0.622872		14	9	98.47	135.42	0.727145		16	3	27.88	99.06	0.281446
							15	3	37.55	86.77	0.432753								12	1	29.09	114.42	0.254239		15	1	60.69	135.64	0.447434		16	4	33.82	99.06	0.341409
							15	4	47.24	86.77	0.544428								12	2	35.28	114.42	0.308338		16	1	5.96	99.95	0.0596298		16	5	44.16	99.06	0.44579
							15	5	53.35	86.77	0.614844								12	3	46.76	114.42	0.40867		16	2	18.67	99.95	0.186793		16	6	51.28	99.06	0.517666
							15	6	59.79	86.77	0.689063								12	4	52.67	114.42	0.460322		16	3	25.27	99.95	0.252826		16	7	57.88	99.06	0.584292
							15	7	64.25	86.77	0.740463								12	5	59.1	114.42	0.516518		16	4	30.99	99.95	0.310055		16	8	47.36	99.72	0.47493
							15	8	69.36	86.77	0.799355								12	6	62.37	114.42	0.545097		16	5	38.04	99.95	0.38059		16	9	70.43	99.72	0.706278
							15	9	19.78	85.88	0.230321								12	7	81.85	114.42	0.715347		16	6	44.62	99.95	0.446423		17	1	42.91	106.44	0.403138
							16	1	49.33	90.23	0.546714								12	8	87.4	114.42	0.763852		16	7	51.45	99.95	0.514757		17	2	49.3	106.44	0.463172
							16	2	51.87	91.58	0.56639								12	9	97.06	114.42	0.848278		16	8	55.99	99.95	0.56018		17	3	52.94	106.44	0.497369
							17	1	5.91	86.79	0.0680954								12	10	52.67	117.53	0.448141		16	9	59.54	99.95	0.595698		17	4	57.54	106.44	0.540586
							17	2	44.85	86.79	0.516765								12	11	65.49	117.53	0.557219		16	10	74.78	99.95	0.748174		17	5	60.46	106.44	0.56802
							17	3	77.7	86.79	0.895264								12	12	83.88	117.53	0.71369		16	11	72.19	99.95	0.722261		17	6	80.89	106.44	0.759959
							17	4	46.74	93.66	0.499039								12	13	91.72	117.53	0.780396		16	12	79.82	99.95	0.798599		17	7	87.39	106.44	0.821026
							17	5	76.16	93.66	0.813154								13	1	37.14	110.8	0.335199		16	13	86.06	99.95	0.861031		17	8	94.25	106.44	0.885475
							18	1	22.12	88.25	0.250652								13	2	42.75	110.8	0.38583								17	9	53.8	104.18	0.516414
							18	2	35.16	88.25	0.398414								13	3	49.12	110.8	0.443321								17	10	79	104.18	0.758303
							18	3	67.86	88.25	0.768952								13	4	52.65	110.8	0.475181
							18	4	77.84	88.25	0.88204								13	5	55.21	110.8	0.498285
							19	1	16.85	96.18	0.175192								13	6	60.1	110.8	0.542419
							19	2	24.39	96.18	0.253587								13	7	106.58	110.8	0.961913
							19	3	35.04	96.18	0.364317								13	8	76.86	110.8	0.693682
							19	4	45.89	96.18	0.477126								13	9	93.35	110.8	0.842509
							19	5	50.73	96.18	0.527449
							19	6	68.5	96.18	0.712206
							19	7	76.14	96.18	0.791641
							19	8	28.93	94.86	0.304976
							19	9	67.91	94.86	0.715897
							19	10	71.31	94.86	0.751739
							19	11	78.78	94.86	0.830487
	OE3010 – ASJ neurons
	L4 stage																		Day 4 of adulthood
	Cohort I						Cohort II						Cohort III						Cohort I						Cohort II						Cohort III
	ID	blebb	distance from nose	neurite length	relative position		ID	blebb	distance from nose	neurite length	relative position		ID	blebb	distance from nose	neurite length	relative position		ID	blebb	distance from nose	neurite length	relative position		ID	blebb	distance from nose	neurite length	relative position		ID	blebb	distance from nose	neurite length	relative position
	1	1	34.54	77.77	0.44413		1	1	11.74	103.2	0.11376		1	1	40.23	91.73	0.43857		2	1	50.05	158.94	0.314899		1	1	51.05	146.93	0.347444		2	1	87.13	155.17	0.561513
	1	2	36.53	77.77	0.469718		1	2	48.89	103.2	0.47374		1	2	63.57	91.37	0.695743		2	2	56.3	158.94	0.354222		1	2	59.42	146.93	0.40441		2	2	97.21	155.17	0.626474
	1	3	52.81	77.77	0.679054		1	3	55.63	103.2	0.53905		2	1	74.44	105.73	0.704058		2	3	94.98	158.94	0.597584		1	3	88.69	146.93	0.603621		2	3	107.93	155.17	0.69556
	1	4	55.68	80.37	0.692796		1	4	64.33	103.2	0.623353		2	2	85.89	105.73	0.812352		2	4	125.56	158.94	0.789984		1	4	95.76	146.93	0.651739		3	1	13.49	159.41	0.0846246
	2	1	36.33	77.21	0.470535		1	5	67.65	103.2	0.655523		3	1	44.29	99.74	0.444055		2	5	156.19	158.94	0.982698		1	5	103.89	146.93	0.707071		3	2	32.59	159.41	0.204441
	2	2	56.64	77.21	0.733584		1	6	76.46	103.2	0.740891		3	2	74.96	99.74	0.751554		3	1	46.34	153.57	0.301752		1	6	116.04	146.93	0.789764		3	3	91.29	159.41	0.572674
	2	3	62.93	77.21	0.81505		1	7	66.13	103.88	0.6366		3	3	79.07	99.74	0.792761		3	2	94.13	153.57	0.612945		2	1	84.47	144.47	0.584689		3	4	101.2	159.41	0.634841
	2	4	74	77.21	0.958425		1	8	73.09	103.88	0.7036		3	4	42.81	102	0.419706		3	3	100.07	153.57	0.651625		2	2	94.01	144.47	0.650723		3	5	106.37	159.41	0.667273
	3	1	29.54	77.52	0.381063		1	9	80.2	103.88	0.772045		3	5	46.03	102	0.451275		3	4	102.66	153.57	0.66849		2	3	98.6	144.47	0.682495		3	6	113.64	159.41	0.712879
	3	2	32.1	77.52	0.414087		2	1	53.68	101.93	0.526636		5	1	16.33	104.6	0.156119		3	5	126	153.57	0.820473		2	4	109.61	144.47	0.758704		3	7	127.86	159.41	0.802083
	3	3	34.06	77.52	0.43937		2	2	70.27	101.93	0.689395		5	2	18.67	104.6	0.178489		4	1	56.7	157.99	0.358883		3	1	44.05	144.43	0.304992		3	8	134.57	159.41	0.844175
	3	4	58.36	77.52	0.752838		2	3	90	101.93	0.882959		5	3	20.99	104.6	0.200669		4	2	93.8	157.99	0.593708		3	2	50.64	144.43	0.35062		3	9	147.56	159.41	0.925663
	3	5	37.65	77.34	0.486811		3	1	39.92	118.76	0.33614		5	4	29.24	104.6	0.279541		4	3	127.04	157.99	0.804102		3	3	96.29	144.43	0.66669		4	1	15.78	174.19	0.0905907
	3	6	56.4	77.34	0.729247		3	2	80.81	118.76	0.680448		5	5	33.46	104.6	0.319885		5	1	31.31	159.38	0.196449		3	4	104.58	144.43	0.724088		4	2	28.19	174.19	0.161835
	4	1	9.16	102.15	0.0896721		3	3	88.95	118.76	0.74899		5	6	44.79	104.6	0.428203		5	2	42.96	159.38	0.269544		4	1	72.22	144.41	0.500104		4	3	45.77	174.19	0.262759
	4	2	15.13	102.15	0.148116		4	1	69.52	108.82	0.638853		5	7	80.47	104.6	0.769312		5	3	46.76	159.38	0.293387		4	2	81.42	144.41	0.563811		5	1	116.6	159.44	0.73131
	4	3	21.43	102.15	0.20979		5	1	20.13	101.69	0.197955		5	8	84.93	104.6	0.81195		5	4	54.76	159.38	0.343581		4	3	89.48	144.41	0.619625		5	2	127.45	159.44	0.79936
	4	4	28.96	102.15	0.283505		5	2	35.86	101.69	0.35264		6	1	59.86	116.72	0.512851		6	1	50.92	166.1	0.306562		5	1	19.54	172	0.113605		5	3	132.23	159.44	0.82934
	4	5	32.96	102.15	0.322663		5	3	69.65	101.69	0.684925		6	2	70.49	116.72	0.603924		6	2	59.4	166.1	0.357616		5	2	35.43	172	0.205988		6	1	12.07	148.59	0.0812302
	4	6	45.08	102.15	0.441312		5	4	73.31	101.69	0.720917		6	3	73.13	116.72	0.626542		6	3	79.56	166.1	0.478989		5	3	48.92	172	0.284419		6	2	37.18	148.59	0.250219
	4	7	52.2	102.15	0.511013		5	5	84.57	101.69	0.831645		6	4	85	116.72	0.728239		6	4	94.14	166.1	0.566767		5	4	67.55	172	0.392733		6	6	69.9	148.59	0.470422
	4	8	64.14	102.15	0.6279		6	1	35.58	104.88	0.339245		6	5	88.95	116.72	0.76208		6	5	154.43	166.1	0.929741		5	5	92.05	172	0.535174		6	4	75.57	148.59	0.508581
	4	9	77.54	102.15	0.75908		6	2	42.45	104.88	0.404748		6	6	92.77	116.72	0.794808		7	1	63.04	163.56	0.385424		5	6	106.42	172	0.618721		6	5	92.17	148.59	0.620297
	4	10	12.32	98.26	0.125382		7	1	23.68	101.85	0.232499		8	1	98.84	107.71	0.917649		7	2	118.09	163.56	0.721998		5	7	127.45	172	0.740988		7	1	50.17	162.61	0.30853
	4	11	32.34	98.26	0.329127		8	1	21.06	105.64	0.199356		8	2	92.28	107.71	0.856745		7	3	133.91	163.56	0.818721		6	1	49.31	155.1	0.317924		7	2	96.13	162.61	0.591169
	4	12	38.85	98.26	0.39538		8	2	47.54	105.64	0.450019		9	1	37.48	120.92	0.309957		8	1	47.96	173.96	0.275696		6	2	56.35	155.1	0.363314		7	3	105.98	162.61	0.651743
	4	13	46.99	98.26	0.478221		8	3	59	105.64	0.558501		9	2	72.47	120.92	0.599322		8	2	65.36	173.96	0.375719		6	3	98.53	155.1	0.635268		7	4	122.3	162.61	0.752106
	4	14	54.32	98.26	0.552819		8	4	74.45	105.64	0.704752		9	3	77.84	120.92	0.643731		8	3	104.72	173.96	0.601977		6	4	116.91	155.1	0.753772		7	5	128.57	162.61	0.790665
	5	1	4.37	100.02	0.0436913		8	5	80.79	105.64	0.764767		9	4	81.55	120.92	0.674413		8	4	162.37	173.96	0.933375		6	5	129.22	155.1	0.83314		7	6	140.15	162.61	0.861878
	5	2	12.05	100.02	0.120476		8	6	96.7	105.64	0.915373		9	5	84.84	120.92	0.701621		8	5	45.86	156.01	0.293956		7	1	52.22	158.91	0.328614		8	1	44.77	168.03	0.266441
	5	3	21.25	100.02	0.212458		8	7	69.22	102.13	0.677764		9	6	106.54	120.92	0.881078		8	6	75.91	156.01	0.486571		7	2	97.62	158.91	0.61431		8	2	53.53	168.03	0.318574
	5	4	28.26	100.02	0.282543		9	1	31.96	102.65	0.311349		10	1	43.04	102.95	0.418067		9	1	44	170.66	0.257823		8	1	60.7	130.97	0.463465		8	3	87.38	168.03	0.520026
	5	5	31.54	100.02	0.315337		12	1	13.59	109.94	0.123613		10	2	46.67	102.95	0.453327		9	2	52.4	170.66	0.307043		8	2	74.02	130.97	0.565168		8	4	91.24	168.03	0.542998
	5	6	36.38	100.02	0.363727		12	2	24.3	109.94	0.22103		10	3	99.73	102.95	0.968723		9	3	58.51	170.66	0.342845		8	3	82.84	130.97	0.632511		9	1	2.59	126.52	0.0204711
	5	7	39.31	100.02	0.393021		12	3	40.59	109.94	0.369201		13	1	24.21	108.75	0.222621		9	4	104.33	170.66	0.611332		8	4	92.54	130.97	0.706574		9	2	9.66	126.52	0.0763516
	5	8	47.37	100.02	0.473605		12	4	48.22	109.94	0.438603		13	2	38.83	108.75	0.357057		9	5	109.05	170.66	0.63899		9	1	4.79	157.17	0.0304766		9	3	14.99	126.52	0.118479
	5	9	62.21	100.02	0.621976		12	5	75.79	109.94	0.689376		14	1	32.01	105.31	0.30396		9	6	137.75	170.66	0.80716		9	2	42.61	157.17	0.271108		9	4	38.9	126.52	0.307461
	5	10	69.77	100.02	0.69756		12	6	89.37	109.94	0.812898		14	2	37.34	105.31	0.354572		10	1	38.62	147.01	0.262703		9	3	56.97	157.17	0.362474		9	5	48.32	126.52	0.381916
	5	11	80.58	100.02	0.805639		12	7	95.44	109.94	0.86811		14	3	48.18	105.31	0.457506		10	2	44.03	147.01	0.299503		9	4	91.07	157.17	0.579436		9	6	60.05	126.52	0.474629
	5	12	88.58	100.02	0.885623		12	8	100.05	109.94	0.910042		15	1	40.37	105	0.384476		10	3	47.91	147.01	0.325896		9	5	140.77	157.17	0.895654		9	7	77.35	126.52	0.611366
	5	13	7.31	97.44	0.0750205		13	1	15.14	104.11	0.145423		15	2	43.38	105	0.413143		10	4	90.09	147.01	0.612815		9	6	39.08	161.46	0.242041		9	8	81.43	126.52	0.643614
	5	14	12.36	97.44	0.126847		13	2	28.59	104.11	0.274613		15	3	86.71	105	0.82581		10	5	40.83	147.01	0.277736		9	7	54.97	161.46	0.340456		9	9	88.82	126.52	0.702023
	5	15	26.53	97.44	0.27227		13	3	36.06	104.11	0.346364		15	4	44	108.88	0.404115		10	6	70.57	147.01	0.480035		9	8	91.2	161.46	0.564846		9	10	93.94	126.52	0.742491
	5	16	32.51	97.44	0.333641		13	4	67.43	104.11	0.64768		15	5	70.38	108.88	0.6464		10	7	97.86	147.01	0.665669		9	9	115.28	161.46	0.713985		9	11	101.93	126.52	0.805643
	5	17	41.03	97.44	0.42108		13	5	71.51	104.11	0.68687		15	6	90.49	108.88	0.831098		10	8	113.5	147.01	0.772056		9	10	140.57	161.46	0.870618		9	12	108.8	126.52	0.859943
	5	18	58.86	97.44	0.604064		13	6	91.09	104.11	0.87494		16	1	40.37	110.41	0.365637		11	1	48.86	121.68	0.401545		10	1	33.34	155.81	0.213979		9	13	118.33	126.52	0.935267
	5	19	65.09	97.44	0.668001		13	7	76.83	107.17	0.716898		16	2	72.43	110.41	0.656009		11	2	53.68	121.68	0.441157		10	2	45.93	155.81	0.294782		9	14	120.02	126.52	0.948625
	7	1	12	79.21	0.151496		14	1	29.78	108.93	0.273387		16	3	83.15	110.41	0.753102		11	3	80.97	121.68	0.665434		10	3	49.79	155.81	0.319556
	7	2	26.6	79.21	0.335816		14	2	38.95	108.93	0.357569		17	1	62.91	92.37	0.681065		11	4	109.32	121.68	0.898422		10	4	56.86	155.81	0.364932
	7	3	30.74	79.21	0.388082		14	3	59.29	108.93	0.544295		17	2	67.37	92.37	0.729349		12	1	134.75	150.56	0.894992		10	5	96.2	155.81	0.617419
	7	4	32.71	79.21	0.412953		14	4	65.88	108.93	0.604792		18	1	48.52	104.6	0.463862		14	1	18.83	152.79	0.123241		10	6	109.53	155.81	0.702972
	7	5	35.97	79.21	0.454109		14	5	69.34	108.93	0.636556		18	2	65.03	104.6	0.621702		14	2	51.25	152.79	0.335428		10	7	48.24	163.72	0.294649
	7	6	39.93	79.21	0.504103		15	1	6.67	116.01	0.057495		18	3	72.7	104.6	0.695029		14	3	55.75	152.79	0.36488		10	8	63.24	163.72	0.386269
	7	7	47.46	79.21	0.599167		15	2	14.46	116.01	0.124644		18	4	78.3	104.6	0.748566		14	4	92.2	152.79	0.603443		10	9	92.49	163.72	0.564928
	7	8	49.72	79.21	0.627699		15	3	18.7	116.01	0.161193		18	5	82.87	104.6	0.792256		14	5	115.85	152.79	0.75823		10	10	118.28	163.72	0.722453
	7	9	51.93	79.21	0.655599		15	4	25.44	116.01	0.219291								14	6	125.47	152.79	0.821192		11	1	25.76	137.95	0.186734
	8	1	10.57	86.25	0.122551		15	5	38.49	116.01	0.331782								15	1	35.7	147.65	0.241788		11	2	39.17	137.95	0.283943
	8	2	14.24	86.25	0.165101		15	6	48.04	116.01	0.414102								15	2	41.85	147.65	0.283441		11	3	51.12	137.95	0.370569
	8	3	34.99	86.25	0.405681		15	7	51.46	116.01	0.443582								15	3	54.73	147.65	0.370674		11	4	82.58	137.95	0.598623
	8	4	57.31	86.25	0.664464		15	8	77.86	116.01	0.671149								15	4	40.5	148.74	0.272287		11	5	90.82	137.95	0.658354
	8	5	60.09	86.25	0.696696														15	5	51.37	148.74	0.345368		13	1	32.44	162.84	0.199214
	8	6	41.51	86.67	0.478943														16	1	30.04	139.41	0.21548		13	2	55.6	162.84	0.341439
	8	7	55.45	86.67	0.639783														16	2	39.66	139.41	0.284485		13	3	59.69	162.84	0.366556
	9	1	12.43	97.85	0.127031														16	3	27.26	141.79	0.192256		13	4	108.7	162.84	0.667526
	9	2	15.91	97.85	0.162596														16	4	43.5	141.79	0.306792		14	1	91.89	155.49	0.59097
	9	3	25.55	97.85	0.261114														16	5	50.6	141.79	0.356866		14	2	117.99	155.49	0.758827
	9	4	32.68	97.85	0.333981														16	6	97.99	141.79	0.691092		14	3	124.9	155.49	0.803267
	9	5	36.35	97.85	0.371487														16	7	107.38	141.79	0.757317		15	1	47.85	165.41	0.289281
	9	6	44.02	97.85	0.449872														16	8	112.85	141.79	0.795895		15	2	59.22	165.41	0.358019
	9	7	51.38	97.85	0.525089																				15	3	100.81	165.41	0.609455
	9	8	54.31	97.85	0.555033																				15	4	127.5	165.41	0.770812
	9	9	68.07	97.85	0.695657																				15	5	107.91	159.58	0.676213
	9	10	87.19	97.85	0.891058
	9	11	5.37	93.25	0.0575871
	9	12	9.32	93.25	0.0999464
	9	13	11.1	93.25	0.119035
	9	14	12.74	93.25	0.136622
	9	15	16.09	93.25	0.172547
	9	16	42.37	93.25	0.45437
	9	17	46.54	93.25	0.499088
	9	18	61.33	93.25	0.657694
	11	1	36.68	87.39	0.419728
	11	2	18.07	78.71	0.229577
	11	3	25.08	78.71	0.318638
	11	4	28.76	78.71	0.365392
	11	5	32.57	78.71	0.413797
	11	6	37.03	78.71	0.470461
	11	7	54.73	78.71	0.695337
	12	1	30.9	81.19	0.380589
	12	2	54.71	81.19	0.673851
	13	1	2.37	69.71	0.033998
	13	2	6.04	69.71	0.0866447
	13	3	12.6	69.71	0.180749
	13	4	20.85	69.71	0.299096
	13	5	24.85	69.71	0.356477
	13	6	29.93	69.71	0.42935
	13	7	35.17	69.71	0.504519
	13	8	46.65	69.71	0.669201
	13	9	9.36	69.87	0.133963
	13	10	17.81	69.87	0.254902
	13	11	19.72	69.87	0.282238
	13	12	22.57	69.87	0.323028
	13	13	31.7	69.87	0.4537
	13	14	35.87	69.87	0.513382
	15	1	8.54	76.64	0.11143
	15	2	14.2	76.64	0.185282
	15	3	21.87	76.64	0.28536
	15	4	30.8	76.64	0.401879
	15	5	34.75	76.64	0.453419
	15	6	36.58	76.64	0.477296
	15	7	56.89	76.64	0.742302
	15	8	63.98	76.64	0.834812
	15	9	4.05	73.61	0.0550197
	15	10	7.36	73.61	0.0999864
	15	11	10.78	73.61	0.146447
	15	12	21.57	73.61	0.293031
	15	13	29.03	73.61	0.394376
	15	14	45.53	73.61	0.61853
	OH1422 – OLL neurons
	L4 stage																		Day 4 of adulthood
	Cohort I						Cohort II						Cohort III						Cohort I						Cohort II						Cohort III
	ID	blebb	distance from nose	neurite length	relative position		ID	blebb	distance from nose	neurite length	relative position		ID	blebb	distance from nose	neurite length	relative position		ID	blebb	distance from nose	neurite length	relative position		ID	blebb	distance from nose	neurite length	relative position		ID	blebb	distance from nose	neurite length	relative position
	1	1	57.89	80.18	0.722		3	1	43.93	74.36	0.590775		1	1	10.92	93.19	0.11718		1	1	38.55	103.27	0.373293		1	1	20.17	109.49	0.184218		1	1	17.5	90.24	0.193927
	2	1	0	0	#DIV/0!		3	2	53.45	75.39	0.70898		2	1	7.62	80.44	0.094729		1	2	65.98	103.27	0.638908		1	2	25.76	109.49	0.235273		1	2	36.46	90.24	0.404034
	3	1	18.5	70.48	0.262486		8	1	53.55	74.65	0.717348		2	2	27.82	80.44	0.345848		2	1	37.23	111.63	0.333512		1	3	41.25	109.49	0.376747		3	1	53.31	107.06	0.497945
	3	2	22.64	70.48	0.321226		10	1	53.64	72.48	0.740066		2	3	46.79	80.44	0.581676		2	2	48.69	111.63	0.436173		1	4	61.3	109.49	0.559868		3	2	66.5	107.06	0.621147
	4	1	3.85	69.74	0.055205		12	1	43.82	72	0.608611		2	4	7.74	82.8	0.0934783		2	3	72.93	111.63	0.653319		1	5	76.77	109.49	0.70116		3	3	92.14	107.06	0.860639
	4	2	40.81	69.74	0.585174		12	2	27.3	72.67	0.375671		2	5	29.1	82.8	0.351449		3	1	34.61	100.45	0.34455		1	6	32.28	112.02	0.288163		4	1	16.38	92.73	0.176642
	4	3	52.28	69.74	0.749642		13	1	39.24	76.17	0.515163		2	6	53.77	82.8	0.649396		3	2	64.3	100.45	0.640119		1	7	47.57	112.02	0.424656		4	2	36.34	92.73	0.39189
	5	1	55.65	77.42	0.718807		13	2	57.64	76.17	0.756728		4	1	42.67	87.59	0.487156		5	1	37.68	112.76	0.334161		1	8	50.52	112.02	0.450991		4	3	45.95	92.73	0.495525
	6	1	0	0	#DIV/0!		14	1	52.69	74.3	0.709152		5	1	55.05	84.36	0.65256		5	2	74.25	112.76	0.658478		3	1	59.95	99.36	0.603362		4	4	62.06	104.47	0.594046
	7	1	40.79	72.27	0.564411		15	1	13.59	55.96	0.242852		5	2	45.73	83.53	0.547468		5	3	72.25	112.99	0.639437		4	1	36.35	98.05	0.370729		5	1	33.51	101.06	0.331585
	8	1	0	0	#DIV/0!		15	2	17.41	55.96	0.311115		5	3	48.04	83.53	0.575123		6	1	42.66	106.51	0.400526		4	2	54.06	98.05	0.551351		5	2	47.16	101.06	0.466653
	9	1	34.29	74.15	0.462441		15	3	10.1	55	0.183636		6	1	58.22	79.21	0.735008		6	2	71.42	106.51	0.670547		4	3	62.83	98.05	0.640796		5	3	60.72	101.06	0.600831
	14	1	55.04	76.32	0.721174		15	4	16.32	55	0.296727		7	1	5.72	101.22	0.0565106		6	3	69.55	109.99	0.63233		4	4	40.69	99.77	0.407838		5	4	21.48	97.8	0.219632
							16	1	19.99	75.15	0.266001		7	2	36.16	99.44	0.363636		6	4	75.75	109.99	0.688699		5	1	65.98	97.73	0.675125		5	5	40.44	97.8	0.413497
							16	2	37.98	75.15	0.505389		8	1	7.82	65.46	0.119462		7	1	62.84	102.43	0.613492		5	2	42.79	91.3	0.468675		5	6	62.87	97.8	0.642843
							16	3	53.98	75.15	0.718297		8	2	44.9	65.46	0.685915		8	1	35.25	107.83	0.326903		6	1	30.13	94.24	0.319716		7	1	45.57	96.6	0.471739
							16	4	24.73	75.61	0.327073		8	3	56.93	65.46	0.869691		8	2	48.86	107.83	0.453121		6	2	56.83	94.24	0.603035		7	2	31.26	104.5	0.299139
							16	5	36.63	75.61	0.48446		10	1	40.79	83.11	0.490795		8	3	65.23	107.83	0.604934		6	3	60.2	94.24	0.638795		7	3	71.75	104.5	0.686603
													10	2	57.99	83.11	0.69775		9	1	52.84	103.22	0.511916		8	1	63.66	99.7	0.638516		9	1	59.34	97.15	0.610808
													12	1	24.65	77.46	0.318229		9	2	61.02	103.22	0.591165		13	1	29.15	99.83	0.291996		9	2	53.19	100.55	0.528991
													12	2	46.64	77.46	0.602117		9	3	69.39	104.58	0.663511		13	2	44.37	99.83	0.444456		10	1	61.4	98.46	0.623603
													14	1	56.82	83.18	0.683097		10	1	36.8	112.6	0.326821		13	3	56.27	99.83	0.563658		10	2	21.26	97.9	0.21716
													14	2	24.15	85.8	0.281469		10	2	69.23	112.6	0.614831		13	4	61.41	99.83	0.615146		11	1	49.72	93.72	0.530516
													17	1	37.94	83.3	0.455462		10	3	75.93	112.6	0.674334		13	5	60.13	101.3	0.593583		11	2	62.67	93.72	0.668694
													17	2	58.21	83.3	0.6988		10	4	55.55	115.25	0.481996		13	6	85.19	101.3	0.840967		11	3	19.03	91.61	0.207728
													17	3	73.76	83.3	0.885474		10	5	71.04	115.25	0.616399		14	1	39.9	87.87	0.45408		13	1	60.89	99.61	0.611284
													17	4	9.81	82.25	0.119271		11	1	45.81	109.17	0.419621		15	1	44.31	92.22	0.480481		13	2	67.39	99.61	0.676539
													17	5	55.01	82.25	0.668815		11	2	58.41	109.17	0.535037		15	2	61.25	92.22	0.664173		13	3	59.75	95.27	0.627165
													18	1	13.96	78.83	0.17709		11	3	66.33	109.17	0.607585								17	1	62.31	92.07	0.676768
													18	2	52.2	78.83	0.662184		12	1	10.8	102.75	0.105109								17	2	69.87	92.07	0.758879
													18	3	48.12	78.88	0.610041		12	2	59.74	102.75	0.581411
													19	1	7.62	81.76	0.0931996		12	3	71.07	102.75	0.691679
													19	2	49	81.76	0.599315		12	4	68.84	103.61	0.664415
													19	3	76.72	84.34	0.909651		13	1	39.53	108.8	0.363327
													19	4	81.85	84.34	0.970477		13	2	58.16	108.8	0.534559
													20	1	18.93	74.66	0.253549		13	3	63.91	108.8	0.587408
													21	1	8.34	72.37	0.115241		13	4	70.25	108.8	0.64568
													21	2	22.49	72.37	0.310764		13	5	60.51	110.54	0.547404
													21	3	34.01	72.37	0.469946		13	6	67.12	110.54	0.607201
																			14	1	44.18	107.44	0.411206
																			14	2	54.39	107.44	0.506236
																			15	1	25.84	114.42	0.225835
																			15	2	44.6	114.42	0.389792
																			15	3	53.61	114.42	0.468537
																			15	4	57.3	114.42	0.500787
																			15	5	63.08	114.42	0.551302
																			15	6	73.04	114.42	0.63835
																			15	7	53.02	116.09	0.456715
																			15	8	69.07	116.09	0.594969
																			15	9	89.55	116.09	0.771384
	Histogram of all data
		OLL - Day 3	ASK - Day 3	ASK - Day 7	OLL - Day 7	ASJ - Day 3	ASJ - Day 7			Bin Center	OLL - Day 3	ASK - Day 3	ASK - Day 7	OLL - Day 7	ASJ - Day 3	ASJ - Day 7
	Total number of values	67	311	415	108	233	188			0	0	0.00321543	0.00240964	0	0.00429185	0.0106383
	Number of excluded values	0	0	0	0	0	0			0.08	0.134328	0.0385852	0.0120482	0.00925926	0.0429185	0.0319149
	Number of binned values	67	311	415	108	233	188			0.16	0.0298507	0.0450161	0.0168675	0.0277778	0.0815451	0.0319149
										0.24	0.0597015	0.0643087	0.053012	0.0462963	0.0472103	0.0851064
	Minimum	0.055	0.0324275	0.0323986	0.105	0.034	0.02			0.32	0.134328	0.073955	0.103614	0.0925926	0.120172	0.191489
	25% Percentile	0.297	0.371	0.394191	0.405	0.323	0.3105			0.4	0.0298507	0.138264	0.151807	0.12963	0.145923	0.0744681
	Median	0.515	0.561	0.512894	0.549	0.454	0.5645			0.48	0.119403	0.0707395	0.173494	0.148148	0.141631	0.0478723
	75% Percentile	0.698	0.79	0.745545	0.63875	0.695	0.70275			0.56	0.104478	0.128617	0.0843373	0.138889	0.0257511	0.0904255
	Maximum	0.97	0.976	0.965421	0.861	0.969	0.983			0.64	0.104478	0.0353698	0.053012	0.333333	0.120172	0.164894
										0.72	0.223881	0.118971	0.13494	0.0462963	0.128755	0.111702
	Mean	0.486806	0.557392	0.554037	0.514139	0.494288	0.515112			0.8	0	0.151125	0.101205	0.00925926	0.0901288	0.0904255
	Std. Deviation	0.240427	0.241845	0.212805	0.156285	0.231547	0.230698			0.88	0.0447761	0.11254	0.0939759	0.0185185	0.0386266	0.037234
	Std. Error of Mean	0.0293729	0.0137138	0.0104462	0.0150385	0.0151691	0.0168254			0.96	0.0149254	0.0192926	0.0192771	0	0.0128755	0.0319149
	Lower 95% CI of mean	0.428161	0.530408	0.533503	0.484327	0.464401	0.48192
	Upper 95% CI of mean	0.545451	0.584376	0.574571	0.543951	0.524174	0.548304
	Simulation of random distribution
	0	1	2	3	4	5	6	7	8	9	10	11	12	13	14	15	16	17	18	19	20	21	22	23	24	25	26	27	28	29	30	31	32	33	34	35	36	37	38	39	40	41	42	43	44	45	46	47	48
	0.758	0.34	0.517	0.226	0.391	0.163	0.585	0.831	0.093	0.902	0.876	0.94	0.709	0.558	0.72	0.46	0.011	0.222	0.617	0.824	0.864	0.963	0.821	0.075	0.133	0.899	0.294	0.718	0.404	0.069	0.841	0.802	0.125	0.784	0.187	0.114	0.549	0.735	0.506	0.708	0.258	0.582	0.856	0.975	0.181	0.116	0.815	0.314	0
	0.798	0.777	0.449	0.024	0.598	0.512	0.512	0.854	0.32	0.837	0.753	0.759	0.919	0.295	0.462	0.31	0.702	0.253	0.395	0.857	0.92	0.915	0.832	0.613	0.99	0.919	0.341	0.871	0.343	0.667	0.671	0.519	0.261	0.659	0	0.284	0.646	0.704	0.747	0.978	0.289	0.703	0.756	0.753	0.255	0.326	0.753	0.244	0.096
	0.586	0.266	0.798	0.179	0.517	0.15	0.561	0.899	0.072	0.913	0.701	0.639	0.663	0.337	0.581	0.322	0.681	0.97	0.704	0.725	0.932	0.854	0.779	0.043	0.143	0.949	0.741	0.329	0.434	0.103	0.756	0.593	0.5	0.682	0.033	0.625	0.537	0.857	0.23	0.944	0.515	0.681	0.411	0.58	0.106	0.337	0.272	0.36	0.229
	0.859	0.202	0.562	0.286	0.437	0.2	0.659	0.663	0.165	0.87	0.959	0.831	0.779	0.611	0.946	0.115	0.84	0.374	0.84	0.967	0.739	0.89	0.621	0.785	0.816	0.929	0.424	0.776	0.273	0.276	0.768	0.679	0.42	0.852	0.132	0.205	0.671	0.5	0.644	0.876	0.546	0.571	0.544	0.63	0.266	0.302	0.63	0.302	0.193
	0.838	0.362	0.416	0.298	0.529	0.575	0.805	0.876	0.268	0.696	0.567	0.566	0.826	0.316	0.634	0.506	0.66	0.404	0.741	0.714	0.795	0.622	0.8	0.871	0.929	0.99	0.224	0.894	0.444	0.299	0.683	0.494	0.216	0.875	0.308	0.398	0.707	0.765	0.299	0.831	0.32	0.484	0.522	0.667	0.33	0.395	0.938	0.465	0.349
	0.889	0.17	0.225	0.429	0.552	0.475	0.78	0.73	0.258	0.772	0.845	0.53	0.977	0.347	0.677	0.368	0.606	0.434	0.827	0.868	0.83	0.707	0.716	0.344	0.867	0.838	0.482	0.847	0.495	0.54	0.622	0.852	0.545	0.648	0.242	0.42	0.451	0.663	0.598	0.753	0.278	0.604	0.611	0.679	0.298	0.419	0.901	0.453	0.157
	0.687	0.84	0.64	0.69	0.276	0.225	0.829	0.416	0.113	0.848	0.866	0.41	0.849	0.453	0.656	0.253	0.617	0.455	0.457	0.791	0.977	0.768	0.674	0.731	0.949	0.859	0.153	0.965	0.97	0.598	0.598	0.63	0.284	0.773	0.286	0.227	0.415	0.541	0.713	0.787	0.495	0.527	0.711	0.556	0.532	0.512	0.852	0.209	0.205
	0.707	0.16	0.685	0.417	0.379	0.65	0.768	0.742	0.103	0.783	0.969	0.313	0.756	0.474	0.419	0.356	0.394	0.505	0.42	0.462	0.898	0.805	0.947	0.505	0.735	0.818	0.612	0.659	0.455	0.448	0.976	0.753	0.375	0.727	0.341	0.352	0.683	0.469	0.816	0.82	0.402	0.396	0.744	0.79	0.34	0.384	0.889	0.279	0.06
	0.879	0.309	0.708	0.405	0.782	0.938	0.756	0.034	0.495	0.489	0.649	0.482	0.442	0.547	0.301	0.264	0.404	0.242	0.728	0.813	0.659	0.878	0.905	0.312	0.316	0.788	0.494	0.741	0.485	0.586	0.439	0.926	0.193	0.511	0.176	0.295	0.768	0.418	0.667	0.809	0.247	0.22	0.722	0.802	0.574	0.791	0.84	0.5	0.253
	0.788	0.511	0.697	0.262	0.713	0.113	0.451	0.899	0.392	0.761	0.474	0.855	0.36	0.242	0.366	0.414	0.723	0.899	0.593	0.297	0.807	0.902	0.453	0.925	0.204	0.869	0.624	0.906	0.323	0.621	0.646	0.605	0.273	0.784	0.593	0.511	0.476	0.561	0.609	0.472	0.66	0.44	0.567	0.617	0.638	0.919	0.914	0.419	0.41
	0.667	0.723	0.753	0.44	0.828	0.425	0.598	0.854	0.216	0.859	0.887	0.614	0.256	0.263	0.258	0.287	0.468	0.182	0.753	0.989	0.386	0.976	0.916	0.538	0.888	0.424	0.306	0.976	0.606	0.805	0.939	0.963	0.432	0.932	0.198	0.42	0.561	0.653	0.69	0.303	0.361	0.363	0.289	0.889	0.628	0.64	0.519	0.616	0.747
	0.697	0.255	0.618	0.369	0.506	0.1	0.537	0.022	0.443	0.359	0.732	0.735	0.93	0.579	0.366	0.54	0.426	0.606	0.951	0.637	0.761	0.829	0.884	0.108	0.163	0.949	0.565	0.824	0.667	0.931	0.402	0.889	0.341	0.977	0.154	0.5	0.61	0.531	0.851	0.416	0.34	0.56	0.622	0.79	0.543	0.663	0.716	0.547	0.133
	0.717	0.372	0.247	0.345	0.253	0.4	0.683	0.843	0.206	0.88	0.268	0.398	0.233	0.211	0.333	0.276	0.766	0.394	0.926	0.418	0.989	0.817	0.926	0.301	0.969	0.626	0.729	0.929	0.475	0.885	0.915	0.346	0.534	0.761	0.352	0.375	0.195	0.459	0.253	0.382	0.237	0.473	0.889	0.877	0.351	0.57	0.926	0.744	0.361
	0.566	0.574	0.056	0.214	0.402	0.675	0.707	0.18	0.381	0.663	0.485	0.422	0.291	0.484	0.344	0.161	0.872	0.091	0.889	0.582	0.58	0.951	0.989	0.376	0.347	0.727	0.176	0.835	0.768	0.368	0.732	0.148	0.455	0.818	0.275	0.545	0.28	0.602	0.368	0.461	0.526	0.791	0.433	0.988	0.521	0.767	0.951	0.919	0.627
	0.737	0.723	0.708	0.381	0.287	0.263	0.939	0.742	0.588	0.337	0.835	0.277	0.302	0.4	0.387	0.483	0.521	0.727	0.963	0.758	0.625	0.866	0.547	0.215	0.98	0.687	0.682	0.588	0.404	0.506	0.659	0.222	0.33	0.614	0.297	0.511	0.402	0.755	0.885	0.36	0.567	0.549	0.678	0.802	0.5	0.616	0.877	0.372	0.337
	0.525	0.628	0.775	0.214	0.391	0.625	0.488	0.404	0.701	0.967	0.804	0.361	0.279	0.695	0.398	0.138	0.691	0.636	0.938	0.758	0.841	0.732	0.568	0.269	0.837	0.828	0.482	0.541	0.838	0.057	0.366	0.284	0.114	0.943	0.681	0.625	0.329	0.918	0.287	0.607	0.227	0.648	0.356	0.543	0.362	0.884	0.654	0.988	0.506
	0.929	0.872	0.809	0.286	0.598	0.887	0.976	0.607	0.742	0.304	0.918	0.169	0.163	0.263	0.108	0.69	0.649	0.182	0.37	0.363	0.477	0.61	0.579	0.559	0.337	0.455	0.153	0.4	0.798	0.621	0.744	0.272	0.182	0.648	0.747	0.568	0.378	0.408	0.241	0.225	0.773	0.363	0.322	0.778	0.968	0.872	0.765	0.291	0.602
	0.727	0.372	0.843	0.298	0.874	0.125	0.841	0.674	0.67	0.37	0.825	0.241	0.186	0.221	0.323	0.736	0.596	0.404	0.765	0.714	0.693	0.951	0.758	0.409	0.592	0.879	0.4	0.859	0.596	0.092	0.805	0.63	0.602	0.807	0.879	0.591	0.817	0.837	0.931	0.281	0.443	0.484	0.422	0.815	0.83	0.384	0.753	0.442	0.325
	0.768	0.851	0.652	0.226	0.563	0.525	0.878	0.416	0.454	0.152	0.794	0.386	0.337	0.337	0.226	0.655	0.266	0.131	0.617	0.659	0.693	0.268	0.358	0.398	0.847	0.263	0.447	0.706	0.455	0.276	0.817	0.654	0	0.682	0.868	0.614	0.244	0.49	0.161	0.449	0.835	0.516	0.2	0.914	0.915	0.709	0.988	0.256	0.229
	0.778	0.809	0.91	0.274	0.356	0.762	0.915	0.146	0.825	0.25	0.722	0.313	0.57	0.305	0.505	0.862	0.34	0.202	0.556	0.747	0.5	0.207	0.621	0.247	0.459	0.323	0.459	0.424	0.424	0.184	0.28	0.531	0.273	0.591	0.78	0	0.073	0.551	0.092	0.09	0.629	0.165	0.389	0.37	0.596	0.744	0.802	0.5	0.265
	0.323	0.553	0.899	0.31	0.655	0.988	0.793	0.865	0.629	0.478	0.856	0.301	0.244	0.242	0.473	0.885	0.096	0.475	0.79	0.242	0.636	0.244	0.653	0.516	0.929	0.788	0.376	0.647	0.394	0.115	0.012	0.494	0.216	0.568	0.802	0.205	0.134	0.99	0.011	0.663	0.691	0.462	0.544	0.741	0.787	0.419	0.901	0.756	0.566
	0.242	0.915	0.753	0.452	0.494	0.95	0.671	0.348	0.515	0.337	0.979	0.711	0.384	0.168	0.301	0.678	0.457	0.121	0.667	0.67	0.659	0.134	0.632	0.344	0.786	0.222	0.471	0.365	0.778	0.08	0.476	0.358	0.33	0.466	0.791	0.455	0.256	0.857	0.816	0.629	0.722	0.44	0.467	0.716	0.872	0.814	0.84	0.302	0.699
	0.051	0.777	0.787	0.19	0.207	0.713	0.829	0.596	0.835	0.413	0.732	0.639	0.198	0.411	0.634	0.736	0.362	0.455	0.728	0.857	0.409	0.171	0.6	0.72	0.816	0.141	0.635	0.529	0.313	0.069	0.244	0.506	0.432	0.841	0.736	0.386	0.293	0.918	0.379	0.809	0.948	0.308	0.533	0.679	0.777	0.698	0.914	0.791	0.217
	0.566	0.521	0.876	0.25	0.632	0.688	0.805	0.27	0.722	0.38	0.907	0.53	0.116	0.726	0.946	0.724	0.277	0.626	0.716	0.626	0.602	0.293	0.695	0.71	0.408	0.768	0.718	0.576	0.505	0.713	0.549	0.691	0.08	0.83	0.681	0.375	0.317	0.929	0.54	0.584	0.887	0.319	0.578	0.765	0.5	0.442	0.864	0.337	0.434
	0.202	0.245	0.685	0.595	0.759	0.575	0.732	0.82	0.639	0.467	0.742	0.627	0.128	0.684	0.892	0.77	0.309	0.364	0.802	0.121	0.432	0.317	0.611	0.613	0.551	0.808	0.624	0.553	0.374	0.862	0.537	0.765	0.205	0.5	0.824	0.659	0.537	0.939	0.713	0.742	0.66	0.253	0.344	0.654	0.617	0.558	0.926	0.535	0.47
	0.101	0.457	0.888	0.429	0.586	0.537	0.768	0.326	0.567	0.554	0.701	0.687	0.453	0.284	0.957	0.851	0.138	0.343	0.654	0.593	0.477	0.402	0.274	0.28	0.571	0.364	0.576	0.412	0.354	0.218	0.768	0.58	0.352	0.591	0.692	0.489	0.207	0.622	0.908	0.539	0.753	0.374	0.444	0.926	0.628	0.477	0.827	0.442	0.639
	0.606	0.287	0.719	0.321	0.517	0.4	0.951	0.315	0.577	0.054	0.629	0.59	0.686	0.558	0.849	0.782	0.532	0.414	0.679	0.319	0.159	0.354	0.126	0.753	0.776	0.374	0.824	0.659	0.606	0.264	0.293	0.333	0.398	0.625	0.67	0.227	0.22	0.755	0.862	0.764	0.567	0.451	0	0.753	0.691	0.802	0.617	0.43	0.735
	0.192	0.649	0.64	0.917	0.678	0.675	0.988	0.528	0.474	0.37	0.897	0.747	0.767	0.842	0.968	0.839	0.191	0.333	0.383	0.352	0.727	0.976	0.505	0.742	0.582	0.556	0.729	0.353	0.364	0.287	0.427	0.741	0.511	0.898	0.659	0.557	0.439	0.653	0.322	0.753	0.794	0.495	0.211	0.605	0.84	0.849	0.42	0.837	0.361
	0.626	0.426	0.82	0.417	0.943	0.312	0.939	0.449	0.588	0.109	0.814	0.494	0.744	0.895	0.774	0.931	0.468	0.273	0.481	0.615	0.591	0.902	0.389	0.237	0.153	0.566	0.647	0.624	0.384	0.793	0.171	0.21	0.682	0.682	0.89	0.534	0.28	0.673	0.989	0.888	0.938	0.604	0.267	0.654	0.957	0.837	0.852	0.395	0.59
	0.737	0.66	0.135	0.464	0.92	0.812	0.646	0.247	0.598	0.315	0.711	0.542	0.523	0.4	0.903	0.701	0.681	0.384	0.37	0.253	0.557	0.476	0.211	0.204	0.551	0.889	0.671	0.341	0.515	0.126	0.72	0.605	0.284	0.807	0.56	0.352	0.427	0.52	0.057	0.404	0.68	0.505	0.3	0.395	0.809	0.907	0.494	0.884	0.53
	0.505	0.277	0.865	0.369	0.736	0.65	0.707	0.258	0.536	0.88	0.732	0.651	0.988	0.147	0.828	0.69	0.128	0.465	0.272	0.308	0.705	0.415	0.505	0.172	0.847	0.404	0.6	0.153	0.404	0.724	0.915	0.185	0.114	0.273	0.505	0.125	0.341	0.735	0.379	0.674	0.938	0.484	0.411	0.802	0.5	0.977	0.617	0.407	0.795
	0.535	0.479	0.933	0.238	0.874	0.375	0.89	0.472	0.371	0.348	0.67	0.663	0.384	0.242	0.86	0.425	0.585	0.919	0.42	0.143	0.58	0.037	0.274	0.925	0.633	0.778	0.929	0.376	0.434	0.207	0.5	0.259	0.227	0.534	0.857	0.011	0.305	0.194	0.678	0.865	0.969	0.549	0.311	0.407	0.574	0.953	0.654	0.616	0.675
	0.313	0.426	0.393	0.167	0.621	0.85	0.817	0.382	0.454	0.435	0.608	0.554	0.314	0.179	0.871	0.552	0.255	0.222	0.123	0.242	0.636	0.317	0.295	0.796	0.602	0.818	0.694	0.741	0.485	0.885	0.415	0.123	0.318	0.545	0.637	0.523	0.39	0.296	0.23	0.045	0.897	0.637	0.589	0.21	0.532	0.942	0.58	0.802	0.325
	0.909	0.351	0.483	0.071	0.667	0.362	0.744	0.416	0.629	0.391	0.474	0.831	0.895	0.874	0.796	0.218	0.298	0.485	0.333	0.187	0.511	0.207	0.432	0.72	0.643	0.909	0.729	0.329	0.222	0.322	0.305	0.309	0.125	0.909	0.44	0.511	0.5	0.786	0.724	0.708	0.918	0.626	0.233	0.852	0.447	0.826	0.79	0.651	0.771
	0.879	0.415	0.472	0.893	0.851	0.8	0.585	0.236	0.423	0.446	0.804	0.735	0.547	0.274	0.495	0.954	0.447	0.97	0.716	0.462	0.795	0.22	0.368	0.871	0.898	0.707	0.282	0.718	0.939	0.931	0.049	0.333	0.182	0.511	0.088	0.795	0.451	0.327	0.632	0.494	0.794	0.758	0.444	0.556	0.543	0.93	0.296	0.174	0.41
	0.919	0.255	0.326	0.155	0.885	0.637	0.183	0.674	0.691	0.957	0.66	0.458	0.349	0.779	0.441	0.816	0.66	0.616	0.519	0.22	0.693	0.378	0.189	0.742	0.439	0.505	0.035	0.812	0.99	0.529	0.146	0.136	0.205	0.875	0.033	0.409	0.39	0.347	0.793	0.483	0.825	0.67	0.489	0.605	0.436	0.43	0.605	0.558	0.446
	0.364	0.234	0.573	0.976	0.506	0.637	0.134	0.607	0.278	0.511	0.649	0.783	0.756	0.842	0.914	0.897	0.266	0.364	0.284	0.341	0.602	0.5	0.442	0.839	0.276	0.808	0.259	0.682	0.869	0.782	0.329	0.531	0.136	0.716	0.055	0.614	0.683	0.255	0.471	0.899	0.845	0.352	0.633	0.679	0.734	0.593	0.37	0.453	0.482
	0.838	0.766	0.191	0.333	0.747	0.537	0.049	0.371	0.68	0.935	0.598	0.506	0.605	0.2	0.43	0.609	0.404	0.586	0.21	0.868	0.67	0.598	0.895	0.903	0.673	0.667	0.153	0.588	0.909	0.828	0.232	0.247	0.273	0.977	0.121	0.932	0.329	0.245	0.759	0.551	0.557	0.692	0.356	0.852	0.606	0.884	0.543	0.779	0.494
	0.485	0.245	0.348	0.226	0.471	0.475	0.256	0.787	0.546	0.587	0.701	0.518	0.86	0.432	0.667	0.828	0.521	0.677	0.506	0.22	0.5	0.341	0.526	0.656	0.582	0.343	0.188	0.565	0.364	0.759	0.402	0.407	0.409	0.227	0.11	0.432	0.427	0.469	0.494	0.64	0.278	0.615	0.256	0.37	0.234	0.477	0.568	0.837	0.843
	0.586	0.851	0.213	0.952	0.08	0.675	0.293	0.921	0.711	0.38	0.938	0.627	0.419	0.8	0.194	0.862	0.5	0.374	0.556	0.725	0.523	0.28	0.842	0.548	0.653	0.828	0.129	0.529	0.97	0.943	0.28	0.099	0.443	0.364	0.385	0.92	0.305	0.163	0.276	0.809	0.959	0.868	0.389	0.519	0.702	0.919	0.704	0.756	0.434
	0.384	0.394	0.539	0.393	0.655	0.613	0.28	0.562	0.464	0.37	0.619	0.723	0.616	0.653	0.559	0.943	0.234	0.303	0.778	0.802	0.682	0.268	0.863	0.559	0.765	0.384	0.565	0.647	0.636	0.908	0.366	0.469	0.057	0.443	0.308	0.489	0.549	0.286	0.816	0.618	0.608	0.615	0.567	0.741	0.723	0.407	0.753	0.791	0.639
	0.848	0.617	0.64	0.345	0.184	0.725	0.305	0.494	0.515	0.576	0.526	0.566	0.628	0.368	0.387	0.747	0.66	0.798	0.296	0.736	0.625	0.39	0.979	0.935	0.694	0.404	0.247	0.541	0.98	0.333	0.122	0.42	0.148	0.341	0.473	0.307	0.512	0.469	0.747	0.517	0.629	0.78	0.378	0.444	0.628	0.488	0.506	0.558	0.831
	0.879	0.383	0.303	0.274	0.77	0.487	0.22	0.292	0.031	0.543	0.454	0.386	0.884	0.526	0.871	0.931	0.34	0.566	0.815	0.934	0.795	0.256	0.432	0.688	0.173	0.566	0.353	0.706	0.626	0.402	0.183	0.21	0.102	0.386	0.462	0.648	0.317	0.592	0.69	0.393	0.711	0.648	0.511	0.568	0.66	0.36	0.383	0.279	0.337
	0.808	0.34	0.584	0.429	0.218	0.6	0.341	0.753	0.144	0.511	0.505	0.651	0.686	0.242	0.71	0.586	0.426	0.99	0.926	0.363	0.75	0.415	0.358	0.355	0.082	0.424	0.424	0.259	0.525	0.816	0.61	0.173	0.432	0.545	0.516	0.25	0.805	0.908	0.621	0.708	0.268	0.813	0.822	0.543	0.691	0.767	0.481	0.86	0.518
	0.889	0.84	0.551	0.143	0.621	0.912	0.354	0.933	0.402	0.533	0.763	0.831	0.477	0.421	0.613	0.92	0.319	0.283	0.889	0.242	0.693	0.354	0.347	0.731	0.673	0.242	0.118	0.918	0.545	0.598	0.72	0.296	0.557	0.409	0.374	0.477	0.707	0.224	0.908	0.607	0.68	0.857	0.989	0.704	0.181	0.756	0.593	0.709	0.928
	0.646	0.447	0.528	0.214	0.138	0.863	0.378	0.978	0.433	0.467	0.639	0.819	0.395	0.484	0.226	0.908	0.309	0.465	0.901	0.835	0.886	0.695	0.989	0.753	0.49	0.485	0.553	0.8	0.798	0.655	0.646	0.198	0.864	0.5	0.418	0.273	0.659	0.296	0.874	0.764	0.701	0.681	0.889	0.259	0.809	0.233	0.827	0.826	0.988
	0.687	0.574	0.494	0.393	0.747	0.637	0.5	0.809	0.588	0.5	0.227	0.747	0.791	0.663	0.925	0.276	0.628	0.354	0.395	0.703	0.943	0.683	0.484	0.989	0.296	0.596	0.318	0.576	0.394	0.862	0.817	0.556	0.886	0.557	0.549	0.443	0.939	0.418	0.632	0.461	0.433	0.505	0.556	0.383	0.702	0.779	0.84	0.884	0.964
	0.566	0.383	0.697	0.202	0.126	0.525	0.061	0.831	0.526	0.348	0.402	0.59	0.709	0.453	0.505	0.575	0.755	0.253	0.84	0.187	0.716	0.707	0.979	0.817	0.582	0.343	0.459	0.659	0.646	0.747	0.61	0.37	0.75	0.33	0.538	0.83	0.817	0.398	0.655	0.449	0.526	0.956	0.733	0.667	0.596	0.093	0.679	0.744	0.675
	0.788	0.33	0.067	0.369	0.943	0.588	0.951	0.685	0.247	0.609	0.433	0.554	0.605	0.274	0.72	0.874	0.713	0.515	0.679	0.747	0.67	0.61	0.779	0.505	0.337	0.364	0.2	0.412	0.141	0.632	0.561	0.654	0.67	0.307	0.56	0.636	0.744	0.265	0.977	0.865	0.804	0.626	0.522	0.21	0.681	0.849	0.79	0.628	0.687
	0.96	0.266	0.551	0.607	0.253	0.675	0.866	0.888	0.134	0.457	0.691	0.771	0.221	0.632	0.398	0.816	0.394	0.414	0.988	0.505	0.83	0.829	0.905	0.688	0.378	0.172	0.635	0.6	0.222	0.724	0.463	0.679	0.58	0.273	0.527	0.455	0.378	0.52	0.667	0.753	0.103	0.56	0.6	0.457	0.883	0.372	0.444	0.384	0.711
	0.929	0.404	0.697	0.56	0.54	0.537	0.915	0.955	0.278	0.522	0.784	0.446	0.767	0.737	0.118	0.69	0.638	0.434	0.444	0.637	0.636	0.463	0.316	0.806	0.612	0.444	0.518	0.506	0.475	0.667	0.683	0.963	0.432	0.659	0.681	0.591	0.537	0.724	0.529	0.629	0.464	0.879	0.756	0.778	0.734	0.663	0.889	0.209	0.916
	0.919	0.426	0.506	0.44	0.575	0.6	0.732	0.899	0.227	0.207	0.361	0.651	0.837	0.832	0.806	0.759	0.447	0.253	0.827	0.198	0.409	0.902	0.589	0.785	0.786	0.616	0.682	0.282	0.788	0.586	0.732	0.753	0.352	0.409	0.736	0.295	0.366	0.143	0.851	0.315	0.258	0.473	0.578	0.593	0.777	0.535	0.938	0.651	0.783
	0.889	0.574	0.101	0.631	0.402	0.562	0.817	0.843	0.639	0.663	0.619	0.614	0.105	0.895	0.763	0.621	0.553	0.212	0.605	0.44	0.864	0.427	0.726	0.559	0.306	0.313	0.647	0.376	0.768	0.839	0.89	0.778	0.455	0.625	0.659	0.227	0.915	0.684	0.862	0.292	0.278	0.923	0.656	0.358	0.351	0.419	0.728	0.163	0.494
	0.818	0.596	0.18	0.179	0.08	0.4	0.841	0.876	0.608	0.576	0.979	0.518	0.942	0.611	0.731	0.977	0.968	0.273	0.63	0.538	0.909	0.768	0.758	0.28	0.51	0.616	0.906	0.2	0.505	0.552	0.354	0.914	0.398	0.614	0.78	0.716	0.268	0.878	0.724	0.236	0.732	0.418	0.844	0.358	0.309	0.686	0.852	0.814	0.892
	0.899	0.191	0.472	0.488	0.966	0.738	0.854	0.966	0.557	0.598	0.907	0.47	0.581	0.705	0.667	0.713	0.84	0.525	0.728	0.374	0.261	0	0.705	0.677	0.398	0.879	0.659	0.247	0.949	0.793	0.634	0.58	0.125	0.568	0.593	0.193	0.305	0.857	0.092	0.36	0.33	0.571	0.889	0.556	0.436	0.547	0.605	0.605	0.723
	0.97	0.489	0.438	0.786	0.839	0.812	0.585	0.764	0.32	0.185	0.464	0.506	0.326	0.926	0.613	0.77	0.798	0.242	0.753	0.396	0.17	0.634	0.811	0.43	0.327	0.455	0.576	0.553	0.616	0.609	0.524	0.951	0.841	0.602	0.681	0.875	0.256	0.255	0.54	0.393	0.268	0.33	0.711	0.605	0.872	0.395	0.654	0.733	0.602
	0.616	0.457	0.753	0.714	0.713	0.762	0.634	0.775	0.268	0.424	0.278	0.265	0.756	0.337	0.484	0.839	0.777	0.374	0.765	0.714	0.523	0.768	0.116	0.86	0.378	0.899	0.882	0.318	0.929	0.655	0.5	0.827	0.545	0.318	0.736	0.625	0.366	0.765	0.667	0.281	0.722	0.516	0.244	0.494	0.255	0.581	0.951	0.698	0.735
	0.99	0.351	0.562	0.524	0.816	0.75	0.829	0.719	0.423	0.272	0.845	0.566	0.244	0.505	0.677	0.552	0.66	0.202	0.123	0.462	0.659	0.585	0.337	0.849	0.643	0.697	0.565	0.353	0.869	0.678	0.841	0.63	0.602	0.67	0.868	0.602	0.22	0.184	0.494	0.202	0.443	0.934	0.3	0.284	0.638	0.047	0.494	0.593	0.807
	0.838	0.66	0.607	0.333	0.874	0.975	0.5	0.82	0.361	0.685	0.742	0.446	0.814	0.589	0.548	0.609	0.947	0.172	0.049	0.56	0.489	0.939	0.411	0.71	0.867	0.707	0.694	0.306	0.515	0.644	0.439	0.79	0.795	0.705	0.571	0.341	0.402	0.378	0.678	0.337	0.887	0.319	0.978	0.506	0.723	0.105	0.716	0.523	0.542
	0.737	0.521	0.809	0.845	0.69	0.625	0.415	0.742	0.289	0.315	0.897	0.59	0.605	0.463	0.688	0.644	0.479	0.475	0.765	0.44	0.352	0.707	0.274	0.237	0.816	0.687	0.6	0.329	0.525	0.839	0.293	0.765	0.33	0.489	0.714	0.375	0.5	0.633	0.471	0.247	0.289	0.571	0.378	0.667	0.872	0.174	0.79	0.453	0.795
	0.869	0.468	0.618	0.976	0.724	0.537	0.805	0.73	0.392	0.457	0.928	0.373	0.012	0.768	0.581	0.747	0.883	0.192	0.679	0.923	0.409	0.927	0.621	0.914	0.806	0.636	0.765	0.518	0.859	0.69	0.11	0.975	0.648	0.739	0.934	0.534	0.585	0.367	0.448	0.258	0.371	0.44	0.678	0.778	0.894	0.233	0.593	0.64	0.554
	0.212	0.298	0.573	0.917	0.92	0.875	0.695	0.663	0.557	0.217	0.856	0.349	0.558	0.684	0.656	0.736	0.585	0.182	0.802	0.824	0.091	0.89	0.611	0.828	0.5	0.556	0.412	0.8	0.596	0.621	0.902	0.79	0.341	0.477	0.451	0.602	0.768	0.714	0.632	0.461	0.412	0.549	0.422	0.543	0.926	0.128	0.494	0.465	0.566
	0.162	0.223	0.517	0.988	0.759	0.425	0.537	0.596	0.887	0.478	0.814	0.434	0.407	0.695	0.419	0.897	0.904	0.131	0.864	0.582	0.943	0.659	0.632	0.774	0.561	0.485	0.776	0.235	0.646	0.575	0.951	0.753	0.557	0.75	0.725	0.386	0.671	0.265	0.598	0.652	0.918	0.582	0.233	0.889	0.83	0.407	0.506	0.581	0.53
	0.232	0.255	0.775	0.964	0.989	0.9	0.232	0.517	0.278	0.402	0.794	0.554	0.419	0.484	0.559	0.759	0.83	0.354	0.185	0.692	0.67	0.122	0.884	0.548	0.429	0.98	0.435	0.106	0.303	0.563	0.256	0.988	0.523	0.818	0.923	0.5	0.683	0.663	0.115	0.719	0.423	0.33	0.633	0.259	0.543	0.349	0.383	0.686	0.747
	0.051	0.532	0.787	0.857	0.425	0.525	0.78	0.865	0.619	0.707	0.639	0.807	0.442	0.432	0.753	0.839	0.734	0.545	0.259	0.593	0.034	0.341	0.684	0.613	0.663	0.99	0.224	0.176	0.424	0.885	0.366	0.963	0.591	0.205	0.549	0.398	0.707	0.388	0.402	0.685	0.515	0.385	0.511	0.383	0.755	0.523	0.469	0.791	0.036
	0.313	0.383	0.303	0.952	0.828	0.65	0.598	0.764	0.155	0.565	0.918	0.458	0.64	0.558	0.462	0.989	0.819	0.616	0.815	0.648	0.716	0.268	0.611	0.72	0.367	0.778	0.329	0.259	0.343	0.425	0.317	0.914	0.261	0.614	0.462	0.136	0.939	0.122	0.816	0.73	0.32	0.681	0.611	0.58	0.564	0.767	0.235	0.337	0.217
	0.364	0.606	0.652	0.845	0.621	0.463	0.695	0.933	0.474	0.413	0.773	0.675	0.535	0.716	0.333	0.655	0.553	0.747	0.889	0.143	0.307	0.451	0.653	0.591	0.204	0.697	0.2	0.2	0.889	0.437	0.768	0.778	0.58	0.716	0	0.523	0.988	0.133	0.874	0.539	0.361	0.637	0.5	0.938	0.809	0.326	0.852	0.419	0.277
	0.182	0.511	0.663	0.929	0.977	0.738	0.622	0.742	0.639	0.478	0.598	0.325	0.57	0.789	0.226	0.862	0.34	0.242	0.222	0.297	0.386	0.256	0.463	0.581	0.796	0.727	0.741	0.224	0.212	0.241	0.939	0.827	0.352	0.83	0.33	0.898	0.841	0.959	0.644	0.865	0.227	0.736	0.389	0.099	0.915	0.651	0.407	0.349	0.229
	0.545	0.755	0.079	0.893	0.391	0.562	0.878	0.831	0.485	0.598	0.629	0.819	0.36	0.937	0.699	0.701	0.702	0.636	0.988	0.319	0.432	0.415	0.484	0.409	0.888	0.707	0.188	0.318	0.556	0.287	0.207	0.543	0.841	0.523	0.637	0.432	0.61	0.184	0.897	0.371	0.856	0.341	0.133	0.222	0.521	0.5	0.37	0.756	0.313
	0.192	0.809	0.124	0.905	0.667	0.412	0.488	0.775	0.825	0.62	0.897	0.53	0.488	0.674	0.344	0.552	0.894	0.707	0.531	0.407	0.466	0.293	0.874	0.441	0.388	0.596	0.082	0.141	0.333	0.161	0.866	0.802	0.682	0.545	0.253	0.761	0.756	0.214	0.713	0.854	0.907	0.396	0.389	0.383	0.787	0.593	0.222	0.628	0.289
	0.141	0.968	0.258	0.929	0.471	0.6	0.927	0.899	0.34	0.761	0.711	0.422	0.081	0.663	0.505	0.506	0.638	0.606	0.568	0.231	0.341	0.402	0.632	0.688	0.102	0.798	0.341	0.388	0.283	0.195	0.927	0.951	0.864	0.409	0.231	0.682	0.573	0.235	0.448	0.753	0.814	0.418	0.233	0.519	0.702	0.267	0.383	0.558	0.566
	0.616	0.819	0.292	0.905	0.667	0.512	0.89	0.663	0.845	0.88	0.639	0.349	0.36	0.589	0.484	0.609	0.787	0.727	0.716	0.429	0.386	0.732	0.758	0.677	0.663	0.889	0.729	0.235	0.485	0.448	0.915	0.716	0.409	0.557	0.549	0.239	0.427	0.878	0.471	0.449	0.216	0.714	0.433	0.58	0.947	0.488	0.309	0.802	0.687
	0.727	0.66	0.236	0.393	0.839	0.45	0.951	0.494	0.361	0.359	0.825	0.59	0.384	0.832	0.269	0.586	0.745	0.485	0.889	0.495	0.557	0.329	0.853	0.71	0.133	0.343	0.624	0.412	0.202	0.207	0.451	0.741	0.295	0.841	0.385	0.545	0.476	0.898	0.724	0.697	0.546	0.429	0.289	0.457	0.713	0.198	0	0.616	0.265
	0.273	0.894	0.36	0.452	0.644	0.8	0.963	0.449	0.567	0.75	0.938	0.373	0.267	0.653	0.366	0.69	0.947	0.545	0.741	0.396	0.295	0.841	0.789	0.301	0.929	0.495	0.588	0.282	0.545	0.149	0.427	0.926	0.273	0.489	0.407	0.318	0.902	0.724	0.621	0.584	0.619	0.846	0.322	0.568	0.968	0.186	0.407	0.198	0.819
	0.465	0.479	0.225	0.988	0.517	0.85	0.915	0.843	0.536	0.446	0.557	0.482	0.302	0.442	0.753	0.494	0.723	0.556	0.765	0.637	0.398	0.793	0.568	0.624	0.857	0.667	0.612	0.353	0.818	0.115	0.659	0.901	0.295	0.25	0.242	0.25	0.976	0.745	0.828	0.91	0.691	0.901	0.5	0.617	0.777	0.465	0.469	0.709	0.337
	0.636	0.319	0.404	0.869	0.333	0.425	0.756	0.438	0.629	0.5	0.742	0.651	0.209	0.726	0.29	0.46	0.766	0.535	0.679	0.473	0.42	0.463	0.621	0.753	0.48	0.515	0.435	0.165	0.101	0.54	0.61	0.938	0.398	0.602	0.451	0.773	0.378	0.602	0.805	0.157	0.505	0.462	0.378	0.654	0.798	0.43	0.333	0.686	0.205
	0.576	0.287	0.528	0.619	0.851	0.463	0.854	0.876	0.258	0.326	0.732	0.639	0.372	0.705	0.258	0.621	0.819	0.929	0.259	0.538	0.568	0.512	0.747	0.742	0.5	0.465	0.812	0.765	0.788	0.425	0.744	0.457	0.568	0.568	0.571	0.284	0.427	0.827	0.77	0.18	0.649	0.264	0.311	0.432	0.883	0.488	0.494	0.791	0.349
	0.97	0.734	0.506	0.833	0.356	0.2	0.829	0.315	0.454	0.38	0.546	0.614	0.465	0.526	0.806	0.724	0.66	0.657	0.494	0.022	0.307	0.5	0.589	0.677	0.398	0.747	0.6	0.741	0.98	0.402	0.329	0.494	0.318	0.705	0.165	0.591	0.317	0.408	0.425	0.247	0.701	0.264	0.156	0.272	0.957	0.384	0.568	0.174	0.325
	0.404	0.766	0.494	0.298	0.609	0.812	0.512	0.753	0.515	0.261	0.866	0.313	0.337	0.537	0.903	0.241	0.426	0.576	0.704	0.44	0.375	0.939	0.674	0.538	0.429	0.293	0.529	0.824	0.939	0.483	0.634	0.593	0.386	0.341	0.56	0.409	0.463	0.653	0.621	0.236	0.557	0.242	0.356	0.741	0.766	0.407	0.605	0.291	0.627
	0.434	0.702	0.315	0.714	0.793	0.637	0.78	0.551	0.546	0.348	0.588	0.241	0.221	0.863	0.871	0.356	0.521	0.444	0.531	0.055	0.466	0.976	0.663	0.774	0.214	0.364	0.447	0.941	0.697	0.494	0.646	0.753	0.352	0.511	0.286	0.341	0.585	0.531	0.931	0.303	0.598	0.714	0.178	0.395	0.872	0.453	0.284	0.128	0.59
	0.859	0.979	0.517	0.512	0.862	0.412	0.646	0.629	0.979	0.587	0.598	0.229	0.291	0.747	0.484	0.368	0.479	0.667	0.802	0.484	0.489	0.866	0.726	0.849	0.296	0.859	0.294	0.671	0.636	0.356	0.817	0.58	0.375	0.852	0.505	0.136	0.549	0.306	0.529	0.416	0.289	0.945	0.978	0.63	0.819	0.57	0.21	0.756	0.699
	0.707	0.372	0.281	0.488	0.736	0.062	0.939	0.809	0.454	0.457	0.959	0.325	0.407	0.253	0.742	0.276	0.564	0.374	0.741	0.56	0.284	0.768	0.705	0.645	0.786	0.586	0.094	0.965	0.889	0.632	0.585	0.79	0.455	0.432	0.484	0.58	0.841	0.806	0.655	0.011	0.536	0.209	0.556	0.481	0.691	0.535	0.358	0.302	0.675
	0.566	0.383	0.247	0.548	0.448	0.975	0.817	0.854	0.918	0.576	0.567	0.398	0.535	0.737	0.817	0.448	0.915	0.636	0.358	0.659	0.636	0.305	0.937	0.581	0.653	0.414	0.318	0.435	0.838	0.793	0.622	0.321	0.193	0.227	0.571	0.568	0.817	0.796	0.448	0.348	0.412	0.747	0.211	0.444	0.585	0.465	0.667	0.256	0.614
	0.505	0.457	0.326	0.31	0.379	0.525	0.476	0.483	0.577	0.337	0	0.253	0.709	0.453	0.688	0.31	0.553	0.323	0.519	0.769	0.773	0.463	0.968	0.72	0.357	0.212	0.506	0.365	0.667	0.736	0.805	0.605	0.864	0.489	0.462	0.739	0.28	0.837	0.506	0.528	0.454	0.077	0.778	0.494	0.862	0.616	0.432	0.337	0.578
	0.455	0.617	0.483	0.393	0.529	0.725	0.878	0.449	0.784	0.935	0.289	0.386	0.105	0.284	0.785	0.644	0.362	0.848	0.21	0.505	0.682	0.634	0.989	0.978	0.98	0.394	0.259	0.294	0.869	0.379	0.598	0.531	0.409	0.58	0.637	0.386	0.732	0.439	0.368	0.652	0.495	0.154	0.744	0.506	0.915	0.314	0.42	0.907	0.289
	0.333	0.734	0.303	0.56	0.874	0.7	0.732	0.348	0.948	0.283	0.588	0.47	0.547	0.832	0.667	0.494	0.702	0.364	0.111	0.791	0.602	0.695	0.863	0.753	0.163	0.586	0.353	0.482	0.586	0.517	0.378	0.556	0.239	0.25	0.604	0.534	0.756	0.255	0.713	0.438	0.247	0.374	0.678	0.556	0.628	0.326	0.58	0.453	0.253
	0.152	0.543	0.315	0.655	0.287	0.825	0.671	0.719	0.763	0.554	0.794	0.361	0.651	0.411	0.86	0.414	0.798	0.879	0.16	0.692	0.33	0.207	0.958	0.602	0.276	0.374	0.329	0.541	0.192	0.391	0.549	0.432	0.841	0.682	0.341	0.125	0.744	0.786	0.184	0.247	0.371	0.22	0.844	0.679	0.862	0.43	0.457	0.221	0.398
	0.788	0.521	0.697	0.786	0.943	0.662	0.537	0.427	0.619	0.674	0.515	0.253	0.663	0.663	0.473	0.253	0.5	0.343	0.222	0.901	0.114	0.793	0.789	0.785	0.347	0.253	0.553	0.906	0.475	0.46	0.476	0.679	0.886	0.477	0.67	0.398	0.927	0.857	0.586	0.573	0.309	0.879	0.689	0.58	0.649	0.5	0.235	0.605	0.807
	0.889	0.84	0.36	0.571	0.931	0.762	0.695	0.528	0.856	0.587	0.361	0.133	0.64	0.516	0.742	0.218	0.489	0.232	0.346	0.319	0.75	0.585	0.895	0.968	0.204	0.515	0.388	0.635	0.394	0.414	0.72	0.802	0.341	0.591	0.659	0.523	0.878	0.643	0.391	0.517	0.639	0.505	0.278	0.691	0.83	0.605	0.123	0.558	0.506
	0.939	0.415	0.663	0.476	0.736	0.713	0.622	0.404	0.928	0.489	0.526	0.373	0.605	0.032	0.763	0.379	0.979	0.263	0.395	0.802	0.216	0.951	0.747	0.634	0.214	0.404	0.682	0.765	0.404	0.253	0.707	0.506	0.716	0.273	0.429	0.284	0.939	0.48	0.552	0.449	0.742	0.319	0.878	0.605	0.755	0.698	0.975	0.384	0.819
	0.455	0.447	0.382	0.429	0.333	0.775	0.817	0.326	0.536	0.413	0.258	0.422	0.43	0.537	0.806	0.402	0.968	0.394	0.37	0.868	0.625	0.293	0.158	0.409	0.265	0.283	0.494	0.576	0.364	0.345	0.293	0.185	0.591	0.193	0.56	0.886	0.89	0.449	0.563	0.326	0.567	0.538	0.722	0.395	0.617	0.814	0.79	0.814	0.386
	0.333	0.372	0.393	0.5	0.563	0.875	0.524	0.506	0.701	0.457	0.711	0.47	0.628	0.874	0.473	0.184	0.989	0.242	0.469	0.538	0.932	0.793	0.379	0.624	0.235	0.354	0.365	0.882	0.505	0.586	0.22	0.395	0.636	0.511	0.736	0.364	0.976	0.704	0	0.798	0.392	0.56	0.222	0.42	0.809	0.64	0.778	0.674	0.651
	0.364	0.351	0.787	0.202	0.724	0.463	0.683	0.213	0.753	0.435	0.134	0.193	0.802	0.842	0.419	0.494	0.915	0.929	0.309	0.956	0.898	0.573	0.453	0.742	0.408	0.495	0.412	0.753	0.273	0.437	0.171	0.123	0.432	0.568	0.516	0.148	0.829	0.398	0.23	0.539	0.258	0.187	0.7	0.568	0.5	0.43	0.642	0.523	0.277
	0.293	0.489	0.764	0.69	0.667	0.625	0.768	0.584	0.619	0.63	0.309	0.205	0.698	0.568	0.57	0.989	0.851	0.424	0.605	0.154	0.443	0.402	0.4	0.29	0.5	0.273	0.282	0.682	0.515	0.724	0.268	0.383	0.614	0.534	0.549	0.455	0.049	0.878	0.299	0.607	0.381	0.604	0.833	0.21	0.883	0.477	0.802	0.395	0.904
	0.515	0.436	0.708	0.738	0.678	0.8	0.89	0.067	0.732	0.772	0.423	0.506	0.93	0.737	0.366	0.483	0.798	0.263	0.543	0.209	0.477	0.841	0.2	0.323	0.418	0.303	0.459	0.588	0.283	0.448	0.256	0.432	0.955	0.625	0.242	0.398	0.512	0.99	0.126	0.742	0.196	0.571	0.844	0.42	0.777	0.326	0.679	0.267	0.723
	0.394	0.564	0.562	0.607	0.885	0.075	0.476	0.292	0.639	0.696	0.546	0.554	0.907	0.705	0.86	0.69	0.723	0.202	0.617	0.396	0.17	0.5	0.611	0.215	0.306	0.919	0.4	0.447	0.586	0.241	0.329	0.642	0.807	0.307	0.308	0.42	0.463	0.357	0.333	0.551	0.155	0.253	0.744	0.494	0.447	0.512	0.704	0.826	0.795
	0.576	0.681	0.528	0.333	0.149	0.312	0.866	0.382	0.845	0.739	0.67	0.578	0.767	0.926	0.667	0.368	0.787	0.303	0.778	0.385	0.318	0.329	0.126	0.376	0.316	0.121	0.588	0.706	0.576	0.793	0.317	0.593	0.523	0.557	0.352	0.318	0.524	0.204	0.471	0.596	0.237	0.352	0.767	0.383	0.404	0.523	0.877	0.616	0.566
	0.505	0.34	0.73	0.536	0.368	0.275	0.427	0.124	0.763	0.598	0.34	0.542	0.791	0.579	0.796	0.379	0.862	0.333	0.432	0.253	0.352	0.622	0.484	0.065	0.429	0.768	0.682	0.694	0.212	0.966	0.451	0.63	0.852	0.432	0.253	0.193	0.756	0.745	0.563	0.618	0.309	0.44	0.911	0.296	0.596	0.372	0.728	0.407	0.446
	0.556	0.415	0.775	0.667	0.276	0.263	0.659	0.202	0.598	0.848	0.505	0.386	0.581	0.747	0.376	0.506	0.681	0.232	0.531	0.286	0.466	0.78	0.516	0.344	0.48	0.788	0.365	0.612	0.374	0.736	0.622	0.679	0.648	0.148	0.945	0.261	0.268	0.561	0.621	0.719	0.093	0.22	0.678	0.556	0.723	0.384	0.753	0.709	0.952
	0.414	0.245	0.989	0.56	0.966	0.225	0.829	0.416	0.825	0.783	0.227	0	0.058	0.789	0.43	0.471	0.032	0.131	0.667	0.462	0.136	0.598	0.221	0.237	0.643	0.253	0.329	0.647	0.455	0.575	0.159	0.519	0.25	0.761	0.934	0.227	0.866	0.673	0.667	0.685	0.361	0.462	0.733	0.222	0.851	0.628	0.593	0.756	0.518
	0.545	0.319	0.64	0.405	0.609	0.338	0.585	0.135	0.835	0.478	0.206	0.265	0.151	0.968	0.699	0.552	0.16	0.374	0.593	0.275	0.591	0.915	0.6	0.247	0.571	0.657	0.6	0.729	0.323	0.598	0.427	0.111	0.25	0.545	0.736	0.648	0.085	0.704	0.609	0.607	0.124	0.308	0.867	0.457	0.521	0.616	0.506	0.593	0.747
	0.525	0.394	0.573	0.452	0.92	0.525	0.878	0.506	0.423	0.326	0.268	0.349	0.186	0.832	0.333	0.736	0.202	0.434	0.383	0.231	0.33	0.049	0.137	0.333	0.571	0.646	0.494	0.741	0.152	0.851	0.768	0.284	0.239	0.114	0.769	0.375	0.805	0.408	0.598	0.64	0.402	0.516	0.6	0.654	0.691	0.244	0.173	0.453	0.434
	0.646	0.277	0.742	0.714	0.759	0.537	0.28	0.303	0.794	0.478	0.237	0.253	0.233	0.526	0.699	0.954	0.33	0.061	0.222	0.407	0.545	0.61	0.253	0.269	0.551	0.505	0.271	0.894	0.232	0.667	0.805	0.346	0.205	0.443	0.868	0.125	0.72	0.49	0.437	0.303	0.216	0.297	0.656	0.272	0.532	0.57	0.247	0.593	0.783
	0.566	0.17	0.933	0.393	0.517	0.4	0.829	0.528	0.866	0.674	0.299	0.325	0.384	0.537	0.688	0.667	0.574	0.273	0.136	0.363	0.25	0.256	0.305	0.409	0.398	0.384	0.741	0.918	0.101	0.862	0.378	0.123	0.307	0.602	0.703	0.273	0.488	0.112	0.632	0.809	0.711	0.956	0.789	0.235	0.798	0.453	0.519	0.57	0.386
	0.495	0.511	0.652	0.31	0.655	0.188	0.317	0.225	0.103	0.63	0.876	0.518	0.302	0.621	0.656	0.586	0.67	0.212	0.185	0.67	0.58	0.524	0.674	0.441	0.724	0.111	0.412	0.624	0.242	0.529	0.744	0.21	0.273	0.545	0.187	0.398	0.402	0.398	0.586	0.438	0.557	0.912	0.667	0.79	0.766	0.802	0.556	0.605	0.651
	0.343	0.468	0.449	0.905	0.448	0.637	0.305	0.371	0.33	0.902	0.433	0.458	0.733	0.8	0.828	0.793	0.606	0.505	0.284	0.187	0.773	0.366	0.232	0.312	0.898	0.626	0.365	0.471	0.333	0.644	0.866	0.395	0.136	0.5	0.901	0.568	0.634	0.378	0.69	0.472	0.536	0.286	0.933	0.617	0.372	0.744	0.568	0.477	0.578
	0.374	0.532	0.876	0.81	0.632	0.287	0.134	0.438	0.381	0.598	0.351	0.41	0.36	0.811	0.742	0.862	0.362	0.677	0.123	0.769	0.489	0.305	0.768	0.161	0.388	0.697	0.247	0.635	0.182	0.713	0.72	0.358	0.352	0.83	0.297	0.443	0.646	0.306	0.54	0.258	0.835	0.538	0.9	0.667	0.468	0.291	0.222	0.779	0.928
	0.354	0.149	0.427	0.321	0.851	0.487	0.793	0.551	0.464	0.717	0.804	0.373	0.419	0.516	0.989	0.954	0.702	0.768	0.173	0.209	0.068	0.293	0.421	0.495	0.786	0.02	0.612	0.659	0.434	0.586	0.89	0.062	0.295	0.386	0.516	0.432	0.549	0.602	0.276	0.202	0.742	0.67	0.922	0.346	0.702	0.558	0.457	0.721	0.88
	0.04	0.457	0.966	0.286	0.586	0.475	0.439	0.213	0.536	0.62	0.577	0.277	0.733	0.758	0.774	0.368	0.394	0.646	0.333	0.253	0.75	0.439	0.211	0.527	0.633	0.293	0.447	0.494	0.485	0.632	0.927	0.37	0.432	0.716	0.549	0.352	0.829	0.582	0.207	0.292	0.67	0.385	0.967	0.84	0.553	0.512	0.21	0.814	0.687
	0.414	0.511	0.921	0.357	0.379	0.412	0.415	0.404	0.485	0.511	0.505	0.88	0.686	0.4	0.591	0.782	0.5	0.838	0.358	0.626	0.341	0.195	0.916	0.28	0.847	0.121	0.012	0.671	0.354	0.931	0.5	0.519	0.284	0.989	0	0.591	0.768	0.929	0.138	0.236	0.515	0.747	0.756	0.951	0.415	0.581	0.469	0.837	0.325
	0.323	0.532	0.843	0.262	0.299	0.625	0.537	0.315	0.206	0.707	0.402	0.867	0.605	0.758	0.548	0.851	0.543	0.808	0.148	0.56	0.943	0.573	0.558	0.634	0.531	0.242	0.6	0.659	0.545	0.701	0.146	0.309	0.455	0.42	0.681	0.318	0.683	0.592	0.161	0.281	0.763	0.681	0.622	0.259	0.426	0.674	0.679	0.5	0.831
	0.646	0.574	0.854	0.333	0.575	0.138	0.549	0.348	0.495	0.5	0.289	0.759	0.628	0.453	0.71	0.598	0.319	0.667	0.247	0.802	0.614	0.354	0.832	0.452	0.418	0.354	0.424	0.882	0.899	0.046	0.28	0.383	0.693	0.636	0.44	0.216	0.561	0.837	0.046	0.337	0.66	0.582	0.7	0.741	0.447	0.779	0.173	0.535	0.735
	0.455	0.436	0.944	0.131	0.563	0.325	0.756	0.674	0.567	0.761	0.773	0.771	0.523	0.421	0.269	0.828	0.372	0.576	0.432	0.385	0.659	0.793	0.221	0.57	0.541	0.212	0.588	0.706	0.343	0.161	0.39	0.198	0.148	0.58	0.626	0.227	0.402	0.439	0.218	0.461	0.794	0.527	0.822	0.099	0.309	0.57	0.222	0.326	0.361
	0.768	0.426	0.82	0.476	0.08	0.525	0.89	0.427	0.794	0.837	0.938	0.783	0.814	0.863	0.473	0.713	0.266	0.778	0.383	0.824	0.977	0.012	0.874	0.473	0.857	0.02	0.529	0.635	0.505	0.103	0.256	0.16	0.375	0.318	0.604	0.409	0.524	0.52	0.322	0.27	0.515	0.11	0.711	0.247	0.649	0.686	0.259	0.651	0.506
	0.758	0.319	0.764	0.155	0.241	0.375	0.402	0.697	0.577	0.283	0.969	0.711	0.895	0.495	0.204	0.839	0.383	0.929	0.272	0.341	0.943	0.28	0.189	0.634	0.745	0.515	0.282	0.788	0.444	0.287	0.207	0.457	0.364	0.761	0.703	0.375	0.805	0.48	0.713	0.326	0.557	0.769	0.989	0.444	0.5	0.36	0.21	0.291	0.41
	0.586	0.5	0.955	0.583	0.023	0.55	0.61	0.292	0.835	0.717	0.907	0.843	0.756	0.716	0.398	0.391	0.532	0.899	0.074	0.396	0.727	0.622	0.821	0.806	0.98	0.465	0.659	0.541	0.242	0.46	0.354	0.222	0.545	0.534	0.945	0.364	0.476	0.867	0.287	0.303	0.454	0.352	0.944	0.333	0.394	0.43	0.395	0.756	0.325
	0.859	0.638	0.708	0.821	0.31	0.575	0.976	0.348	0.691	0.609	0.34	0.747	0.93	0.368	0.108	0.655	0.681	0.869	0.346	0.505	0.83	0.817	0.347	0.688	0.439	0.505	0.565	0.729	0.323	0.908	0.512	0.012	0.455	0.034	0.758	0.33	0.732	0.551	0.126	0.483	0.381	0.637	0.678	0.272	0.617	0.384	0.407	0.686	0.241
	0.707	0.436	0.719	0.929	0.322	0.412	0.902	0.82	0.268	0.783	0.99	0.602	0.221	0.432	0.237	0.437	0.543	0.798	0.21	0.264	0.602	0.537	0.316	0.667	0.357	0.253	0.694	0.353	0.253	0.736	0.415	0.333	0.966	0.75	0.242	0.67	0.451	0.765	0.816	0.449	0.691	0.802	0.744	0.012	0.681	0.256	0.914	0.605	0.855
	0.465	0.287	0.876	0.714	0.195	0.45	0.78	0.202	0.629	0.739	0.454	0.639	0.151	0.284	0.333	0.115	0.723	0.495	0.074	0.165	0.909	0.744	0.337	0.419	0.49	0.333	0.459	0.859	0.394	0.299	0.537	0.556	0.75	0.455	0.637	0.295	0.963	0.133	0.678	0.416	0.464	0.78	0.911	0.691	0.691	0.605	0.272	0.523	0.398
	0.152	0.447	0.674	0.369	0.391	0.5	0.744	0.685	0.845	0.772	0.485	0.916	0.407	0.674	0.366	0.54	0.277	0.818	0.309	0.912	0.795	0.634	0.242	0.247	0.704	0.101	0.882	0.259	0.162	0.897	0.646	0.63	0.909	0.477	0.879	0.386	0.012	0.796	0.793	0.36	0.928	0.626	0.578	0.062	0.372	0.64	0.37	0.07	0.807
	0.172	0.255	0.798	0.75	0.425	0.625	0.646	0.236	0.866	0.935	0.691	0.699	0.5	0.589	0.258	0.46	0.351	0.949	0.235	0.319	0.545	0.512	0.137	0.871	0.459	0.535	0.776	0.835	0.586	0.437	0.317	0.704	0.239	0.83	0.736	0.705	0.78	0.847	0.402	0.247	0.588	0.648	0.867	0.346	0.766	0.442	0.654	0.593	0.735
	0.192	0.936	0.73	0.726	0.23	0.2	0.671	0.326	0.804	0.924	0.804	0.819	0.174	0.211	0.28	0.793	0.266	0.707	0.469	0.835	0.67	0.476	0.221	0.269	0.561	0.424	0.353	0.718	0.303	0.356	0.305	0.741	0.977	0.864	0.747	0.682	0.073	0.867	0.115	0.506	0.887	0.516	0.6	0.21	0.574	0.744	0.704	0.663	0.337
	0.343	0.34	0.944	0.679	0.276	0.4	0.963	0.247	0.835	0.989	0.629	0.964	0.314	0.684	0.355	0.977	0.426	0.99	0.383	0.769	0.466	0.427	0.116	0.742	0.429	0.364	0.329	0.553	0.404	0.954	0.659	0.21	0.875	0.58	0.451	0.489	0	0.194	0.483	0.157	0.619	0.615	0.644	0.605	0.723	0.721	0.79	0.57	0.566
	0.465	0.468	0.978	0.643	0.885	0.613	0.89	0.461	0.67	0.348	0.515	0.663	0.302	0.484	0.323	0.874	0.713	0.717	0.259	0.099	0.58	0.463	0.411	0.699	0.418	0.263	0.306	0.835	0.465	0.839	0.72	0.815	0.295	0.602	0.582	0.443	0.439	0.653	0.655	0.18	0.443	0.308	0.467	0.877	0.436	0.14	0.765	0.814	0.265
	0.354	0.5	0.921	0.667	0.287	0.312	0.537	0.483	0.979	0.957	0.814	0.855	0.337	0.274	0.215	0.931	0.521	0.545	0.173	0.418	0.193	0.415	0.158	0.86	0.316	0.667	0.2	0.494	0.333	0.989	0.451	0.667	0.659	0.648	0.692	0.307	0.585	0.684	0.46	0.101	0.34	0.22	0.978	0.679	0.851	0.57	0.284	0.64	0.217
	0.273	0.521	0.506	0.524	0.149	0.613	0.451	0.719	0.887	0.652	0.897	0.723	0.279	0.221	0.839	0.782	0.223	0.657	0.568	0.725	0.705	0.659	0.379	0.323	0.469	0.162	0.518	0.718	0.263	0.23	0.183	0.654	0.409	0.955	0.835	0.216	0.817	0.704	0.724	0.169	0.392	0.934	0.522	0.827	0.872	0.337	0.778	0.779	0.434
	0.253	0.394	0.775	0.476	0.483	0.438	0.305	0.506	0.495	0.576	0.505	0.398	0.535	0.095	0.581	0.943	0.479	0.596	0.37	0.352	0.864	0.72	0.284	0.527	0.592	0.626	0.482	0.6	0.525	0.115	0.415	0.642	0.739	0.92	0.879	0.466	0.488	0.837	0.563	0.551	0.567	0.055	0.689	0.074	0.809	0.756	0.815	0.558	0.361
	0.323	0.404	0.787	0.833	0.828	0.388	0.646	0.775	0.629	0.217	0.866	0.446	0.349	0.747	0.667	0.724	0.309	0.465	0.432	0.407	0.614	0.354	0.211	0.677	0.551	0.354	0.271	0.447	0.384	0.563	0.671	0.914	0.466	0.739	0.648	0.42	0.159	0.735	0.966	0.775	0.309	0.275	0.611	0.136	0.33	0.174	0.358	0.744	0.301
	0.495	0.606	0.427	0.643	0.862	0.237	0.378	0.315	0.247	0.902	0.732	0.349	0.523	0.242	0.817	0.828	0.255	0.394	0.531	0.538	0.932	0.756	0.126	0.258	0.531	0.313	0.129	0.776	0.657	0.92	0.585	0.84	0.193	0.534	0.945	0.557	0.732	0.357	0.759	0.91	0.804	0.44	0.5	0.284	0.479	0.267	0.037	0.651	0.892
	0.192	0.617	0.899	0.369	0.759	0.55	0.549	0.348	0.907	0.815	0.619	0.386	0.384	0.758	0.699	0.897	0.585	0.606	0.407	0.747	0.568	0.732	0.579	0.312	0.327	0.465	0.259	0.635	0.424	0.529	0.512	0.877	0.614	0.852	0.714	0.534	0.707	0.449	0.782	0.64	0.856	0.352	0.756	0.531	0.543	0.233	0.272	0.86	0.831
	0.222	0.489	0.82	0.143	0.655	0.6	0.329	0.483	0.825	0.696	0.629	0.41	0.337	0.789	0.71	0.678	0.34	0.525	0.16	0.549	0.841	0.293	0.158	0.484	0.653	0.293	0.247	0.729	0.293	0.563	0.61	0.753	0.352	0.261	0.67	0.909	0.256	0.714	0.793	0.337	0.546	0.341	0.822	0.247	0.894	0.942	0.235	0.395	0.217
	0.273	0.798	0.809	0.69	0.724	0.287	0.22	0.281	0.557	0.902	0.526	0.494	0.419	0.368	0.484	0.851	0.67	0.646	0.296	0.67	0.477	0.439	0.474	0.634	0.388	0.222	0.035	0.682	0.677	0.379	0.683	0.79	0.261	0.182	0.846	0.659	0.232	0.51	0.701	0.787	0.619	0.725	0.7	0.16	0.383	0.64	0.407	0.477	0.325
	0.253	0.457	0.955	0.702	0.989	0.212	0.598	0.315	0.722	0.859	0.402	0.434	0.291	0.474	0.527	0.69	0.862	0.434	0.654	0.604	0.659	0.5	0.379	0.591	0.347	0.182	0.235	0.929	0.485	0.828	0.11	0.728	0.864	0.966	0.868	0.898	0.28	0.265	0.816	0.607	0.515	0.835	0.711	0.469	0.511	0.709	0.136	0.093	0.928
	0.394	0.564	0.382	0.464	0.701	0.5	0.402	0.449	0.938	0.967	0.454	0.482	0.558	0.811	0.204	0.54	0.777	0.616	0.593	0.791	0.989	0.61	0.463	0.398	0.643	0.404	0.224	0.741	0.495	0.885	0.524	0.84	0.602	0.216	0.813	0.807	0.024	0.306	0.529	0.753	0.536	0.681	0.544	0.358	0.457	0.291	0.333	0.256	0.771
	0.212	0.628	0.989	0.786	0.575	0.325	0.829	0.225	0.753	0.837	0.928	0.506	0.628	0.305	0.753	0.379	0.968	0.586	0.321	0.56	0.591	0.488	0.632	0.075	0.561	0.687	0.318	0.765	0.172	0.494	0.573	0.889	0.932	0.284	0.835	0.614	0.073	0.184	0.655	0.966	0.814	0.747	0.733	0.21	0.713	0.605	0.444	0.174	0.807
	0.232	0.83	0.27	0.226	0.621	0.3	0.537	0.438	0.649	0.946	0.237	0.639	0.57	0.358	0.925	0.517	0.723	0.747	0.198	0.923	0.886	0.549	0.663	0.667	0.49	0.535	0.106	0.541	0.273	0.402	0.354	0.728	0.83	0.273	0.747	0.534	0.22	0.816	0.425	0.978	0.577	0.11	0.867	0.321	0.862	0.814	0.321	0.116	0.711
	0.424	0.809	0.112	0.179	0.793	0.25	0.341	0.393	0.794	0.533	0.278	0.229	0.535	0.726	0.161	0.471	0.606	0.303	0.086	0.846	0.705	0.671	0.832	0.387	0.653	0.212	0.412	0.824	0.303	0.483	0.598	0.975	0.977	0.455	0.538	0.864	0.207	0.837	0.322	0.607	0.897	0.56	0	0.025	0.074	0.407	0.543	0.314	0.964
	0.384	0.734	0.281	0.333	0.678	0.75	0.427	0.247	0.711	0.957	0.711	0.59	0.674	0.842	0.366	0.218	0.809	0.545	0.741	0.835	0.193	0.744	0.432	0.495	0.224	0.727	0.365	0.671	0.101	0.23	0.622	0.827	0.773	0.523	0.912	0.875	0.28	0.551	0.609	0.708	0.701	0.077	0.356	0.889	0.426	0.884	0.42	0.337	0.59
	0.04	0.564	0.449	0.881	0.46	0.725	0.244	0.427	0.608	0.87	0.66	0.578	0.488	0.221	0.849	0.264	0.649	0.717	0.765	0.692	0.239	0.317	0.453	0.366	0.327	0.495	0.612	0.635	0.788	0.425	0.244	0.617	0.443	0.67	0.857	0.659	0.695	0.653	0.828	0.843	0.474	0.352	0.089	0.222	0.553	0.523	0.654	0.209	0.723
	0.899	0.66	0.135	0.25	0.563	0.662	0.28	0.27	0.186	0.891	0.505	0.277	0.233	0.874	0.505	0.425	0.766	0.061	0.691	0.626	0.33	0.207	0.505	0.452	0.357	0.525	0.353	0.753	0.657	0.172	0.549	0.852	0.784	0.148	0.835	0.568	0.171	0.622	0.747	0.831	0.711	0.462	0.222	0.654	0.851	0.326	0.247	0.291	0.795
	0.929	0.479	0.225	0.286	0.276	0.588	0.207	0.607	0.216	0.674	0.68	0.229	0.686	0.453	0.559	0.655	0.691	0.566	0.605	0.934	0.784	0.378	0.221	0.462	0.541	0.424	0.424	0.776	0.626	0.586	0.951	0.568	0.909	0.614	0.758	0.83	0.793	0.582	0.851	0.697	0.804	0.571	0.422	0.975	0.574	0.674	0.259	0.384	0.952
	0.869	0.596	0.685	0.238	0.966	0.575	0.268	0.022	0.247	0.88	0.485	0.482	0.837	0.505	0.118	0.506	0.798	0.657	0.667	0.407	0.102	0.39	0.611	0.28	0.592	0.263	0.376	0.859	0.778	0.655	0.805	0.506	0.398	0.909	0.978	0.989	0.415	0.337	0.908	0.921	0.887	0.22	0.8	0.802	0.17	0.721	0.16	0.233	0.253
	0.747	0.532	0.258	0.214	0.632	0.35	0.293	0.551	0.268	0.696	0.268	0.337	0.721	0.232	0.194	0.621	0.521	0.596	0.815	0.418	0.386	0.476	0.768	0.43	0.602	0.485	0.153	0.729	0.545	0.391	0.695	0.667	0.568	0.398	0.736	0.761	0.366	0.592	0.885	0.809	0.773	0.297	0.367	0.704	0.191	0.791	0.111	0.43	0.265
	0.778	0.862	0.213	0.321	0.885	0.85	0.695	0.326	0.485	0.989	0.526	0.53	0.535	0.368	0.204	0.77	0.309	0.737	0.506	0.462	0.125	0.512	0.263	0.376	0.235	0.697	0.494	0.882	0.98	0.736	0.524	0.778	0.352	0.25	0.901	0.739	0.232	0.847	0.586	0.787	0.814	0.692	0.256	0.123	0.362	0.558	0.358	0.349	0.289
	0.535	0.606	0.393	0.369	0.253	0.575	0.902	0.371	0.34	0.685	0.32	0.566	0.907	0.537	0.237	0.529	0.351	0.404	0.864	0.879	0.818	0.463	0.305	0.226	0.765	0.707	0.2	0.976	0.798	0.885	0.402	0.877	0.261	0.625	0.495	0.75	0.378	0.663	0.92	0.438	0.763	0.363	0.278	0.765	0.138	0.419	0.395	0.128	0.253
	0.606	0.926	0.787	0.202	0.345	0.738	0.976	0.73	0.722	0.761	0.402	0.313	0.651	0.116	0.366	0.563	0.532	0.667	0.63	0.538	0.375	0.354	0.526	0.258	0.378	0.071	0.447	0.882	0.697	0.839	0.915	0.901	0.716	0.659	0.846	0.5	0.329	0.612	0.931	0.674	0.835	0.33	0.944	0.148	0.011	0.767	0.469	0.872	0.313
	0.909	0.702	0.438	0.345	0.184	0.438	0.915	0.36	0.309	0.913	0.206	0.506	0.698	0.4	0.495	0.552	0.553	0.475	0.778	0.604	0.307	0.573	0.716	0.355	0.408	0.212	0.647	0.847	0.828	0.414	0.817	0.691	0.284	0.784	0.934	0.477	0.537	0.418	0.667	0.944	0.691	0.813	0.378	0.852	0.543	0.709	0.247	0.07	0.349
	0.99	0.798	0.371	0.333	0.069	0.838	0.793	0.461	0.474	0.696	0.608	0.627	0.919	0.642	0.333	0.644	0.266	0.646	0.333	0.978	0.966	0.671	0.421	0.527	0.673	0.404	0.388	0.835	0.455	0.598	0.756	0.815	0.057	0.818	0.308	0.67	0.451	0.827	0.701	0.393	0.979	0.527	0.489	0.346	0.713	0.593	0.383	0.756	0.325
	0.626	0.904	0.236	0.393	0.241	0.4	0.89	0.483	0.371	0.467	0.186	0.542	0.942	0.432	0.226	0.598	0.287	0.364	0.679	0.066	0.352	0.756	0.832	0.312	0.031	0.152	0.435	0.435	0.566	0.471	0.122	0.654	0.602	0.807	0.341	0.602	0.744	0.888	0.506	0.629	0.588	0.615	0.833	0.235	0.426	0.907	0.42	0.977	0.241
	0.646	0.681	0.91	0.405	0.276	0.362	0.951	0.36	0.639	0.793	0.247	0.446	0.744	0.221	0.269	0.713	0.457	0.626	0.802	0.143	0.898	0.305	0.726	0.548	0.102	0.111	0.365	0.788	0.596	0.414	0.305	0.272	0.386	0.795	0.495	0.83	0.683	0.031	0.989	0.955	0.784	0.429	0.156	0.173	0.787	0.663	0.494	0.605	0.337
	0.808	0.521	0.326	0.238	0.414	0.25	0.927	0.404	0.289	0.772	0.196	0.398	0.616	0.295	0.129	0.92	0.245	0.141	0.617	0.11	0.886	0.78	0.853	0.871	0.255	0.202	0.447	0.871	0.323	0.184	0.378	0.815	0.534	0.955	0.385	0.648	0.72	0.898	0.345	0.539	0.938	0.11	0.078	0.358	0.468	0.814	0.309	0.849	0.349
	0.848	0.33	0.404	0.262	0.333	0.562	0.707	0.494	0.577	0.62	0.443	0.578	0.314	0.558	0.301	0.989	0.479	0.374	0.444	0.22	0.852	0.61	0.874	0.806	0.306	0.182	0.635	0.988	0.384	0.425	0.22	0.926	0.784	0.534	0.593	0.864	0.671	0.837	0.333	0.899	0.722	0.319	0.733	0.42	0.266	0.709	0.556	0.721	0.783
	0.707	0.66	0.966	0.202	0.356	0.487	0.988	0.449	0.856	0.913	0.608	0.133	0.57	0.253	0.247	0.943	0.33	0.333	0.333	0.099	0.614	0.354	0.789	0.71	0.276	0.242	0.306	0.906	0.404	0.333	0.963	0.778	0.432	0.966	0.209	0.386	0.695	0.959	0.172	0.427	0.67	0.89	0.667	0.383	0.362	0.767	0.21	0.64	0.88
	0.859	0.585	0.551	0.56	0	0.287	0.756	0.629	0.237	0.848	0.113	0.229	0.558	0.242	0.075	0.897	0.574	0.394	0.926	0.308	0.466	0.695	0.779	0.613	0.48	0.778	0.518	0.424	0.364	0.506	0.049	0.889	0.614	0.659	0.802	0.693	0.476	0.806	0.218	0.416	0.68	0.516	0.644	0.012	0.766	0.826	0.568	0.558	0.831
	0.717	0.532	0.708	0.786	0.77	0.312	0.976	0.427	0.598	0.511	0.402	0.265	0.674	0.147	0.215	0.851	0.213	0.475	0.778	0.495	0.409	0.793	0.8	0.656	0.602	0.879	0.318	0.753	0.333	0.23	0.451	0.864	0.364	0.841	0.67	0.432	0.854	0.776	0.874	0.427	0.711	0.462	0.511	0.519	0.255	0.523	0.617	0.791	0.735
	0.485	0.362	0.809	0.369	0.299	0.175	0.866	0.326	0.68	0.728	0.67	0.325	0.209	0.2	0.312	0.782	0.66	0.586	0.877	0.275	0.5	0.939	0.674	0.516	0.459	0.232	0.588	0.459	0.283	0.402	0.244	0.654	0.75	0.591	0.549	0.534	0.72	0.745	0.103	0.472	0.979	0.275	0.689	0.617	0.213	0.337	0.481	0.709	0.59
	0.889	0.617	0.944	0.381	0.184	0.15	0.915	0.146	0.536	0.587	0.701	0.349	0.663	0.747	0.43	0.977	0.511	0.293	0.543	0.352	0.625	0.451	0.653	0.86	0.245	0.283	0.929	0.894	0.485	0.207	0.317	0.679	0.295	0.875	0.352	0.591	0.915	0.847	0.655	0.236	0.742	0.714	0.578	0.432	0.511	0.535	0.432	0.837	0.373
	0.929	0.596	0.719	0.548	0.218	0.438	0.683	0.135	0.351	0.663	0.515	0.41	0.488	0.316	0.323	0.885	0.255	0.202	0.457	0.297	0.693	0.72	0.758	0.925	0.296	0.273	0.988	0.729	0.556	0.287	0.11	0.765	0.83	0.602	0.78	0.58	0.902	0.255	0.736	0.596	0.773	0.802	0.433	0.333	0.66	0.721	0.284	0.686	0.096
	0.778	0.34	0.921	0.429	0.264	0.25	0.988	0.562	0.423	0.957	0.371	0.434	0.872	0.084	0.161	0.759	0.447	0.303	0.432	0.758	0.648	0.11	0.905	0.946	0.184	0.354	0.8	0.694	0.424	0.31	0.598	0.296	0.5	0.523	0.791	0.523	0.805	0.663	0.92	0.506	0.649	0.593	0.622	0.802	0.564	0.651	0.765	0.663	0.904
	0.838	0.564	0.978	0.643	0.356	0.463	0.902	0.348	0.701	0.489	0.577	0.108	0.465	0.379	0.183	0.724	0.543	0.354	0.827	0.451	0.545	0.646	0.968	0.624	0.255	0.404	0.812	0.859	0.465	0.172	0.72	0.901	0.898	0.784	0.648	0.409	0.561	0.633	0.897	0.247	0.763	0.286	0.389	0.753	0.84	0.744	0.346	0.698	0.193
	0.535	0.734	0.562	0.81	0.782	0.4	0.61	0.382	0.505	0.304	0.598	0.145	0.256	0.168	0.108	0.828	0.734	0.414	0.815	0.879	0.58	0.439	0.811	0.301	0.204	0.465	0.553	0.929	0.061	0.264	0.78	0.506	0.602	0.92	0.473	0.784	0.659	0.918	0.437	0.404	0	0.143	0.344	0.531	0.777	0.802	0.309	0.779	0.518
	0.788	0.255	0.82	0.452	0.31	0.325	0.72	0.438	0.794	0.38	0.588	0.627	0.233	0.032	0.742	0.816	0.904	0.545	0.605	0.462	0.239	0.171	0.853	0.333	0.245	0.384	0.471	0.706	0.626	0.218	0.878	0.469	0.648	0.693	0.967	0.67	0.439	0.786	0.287	0.539	0.711	0.538	0.856	0.309	0.83	0.86	0.395	0.593	0.398
	0.909	0.543	0.596	0.345	0.391	0.425	0.951	0.247	0.629	0.63	0.134	0.735	0.895	0.274	0.731	0.713	0.755	0.01	0.506	0.791	0.25	0.89	0.905	0.538	0.214	0.364	0.341	0.941	0.212	0.356	0.768	0.741	0.875	0.545	0.846	0.864	0.683	0.673	0.782	0.517	0.526	0.67	0.911	0.988	0.66	0.593	0.556	0.535	0.867
	0.707	0.457	0.517	0.488	0.839	0.362	0.89	0.663	0.68	0.989	0.557	0.602	0.872	0.242	0.129	0.862	0.872	0.263	0.593	0.407	0.489	0.427	0.811	0.398	0.265	0.283	0.176	0.929	0.747	0.77	0.854	0.753	0.795	0.909	0.571	0.932	0.146	0.908	0.517	0.652	0.814	0.934	0.944	0.444	0.798	0.919	0.543	0.872	0.494
	0.818	0.404	0.775	0.929	0.437	0.625	0.817	0.236	0.381	0.87	0.505	0.807	0.744	0.211	0.882	0.805	0.67	0.222	0.667	0.505	0.432	0.402	0.958	0.581	0.112	0.556	0.047	0.859	0.545	0.138	0.659	0.58	0.682	0.886	0.637	0.523	0.72	0.724	0.46	0.73	0.918	0.44	0.711	0.568	0.883	0.372	0.58	0.686	0.771
	0.687	0.766	0.382	0.429	0.655	0.525	0.427	0.258	0.732	0.413	0.268	0.651	0.593	0.411	0.699	0.874	0.66	0.596	0.568	0.253	0.375	0.634	0.989	0.462	0.316	0.535	0.376	0.894	0.657	0.345	0.671	0.852	0.58	0.466	0.615	0.886	0.927	0.327	0.667	0.618	0.887	0.363	0.989	0.284	0.968	0.256	0.605	0.395	0.458
	0.657	0.138	0.899	0.31	0.333	0.762	0.085	0.764	0.835	0.739	0.464	0.783	0.314	0.379	0.441	0.954	0.713	0.434	0.741	0.143	0.318	0.183	0.705	0.344	0.378	0.354	0.282	0.976	0.838	0.483	0.805	0.642	0.955	0.5	0.934	0.693	0.683	0.367	0.379	0.764	0.557	0.385	0.889	0.543	0.713	0.884	0.531	0.5	0.253
	0.848	0.266	0.921	0.405	0.54	0.613	0.622	0.382	0.876	0.641	0.773	0.867	0.023	0.2	0.29	0.908	0.649	0.303	0.642	0.363	0.295	0.78	0.926	0.14	0.102	0.303	0.412	0.953	0.566	0.241	0.683	0.568	0.398	0.614	0.791	0.636	0.89	0.316	0.77	0.708	0.299	0.648	0.833	0.58	0.585	0.849	0.407	0.674	0.494
	0.828	0.394	0.809	0.476	0.483	0.812	0.78	0.281	0.845	0.457	0.536	0.554	0.302	0.221	0.667	0.287	0.543	0.263	0.84	0.055	0.386	0.573	0.895	0.43	0.367	0.626	0.224	0.294	0.242	0.989	0.512	0.642	0.477	0.318	0.879	0.92	0.976	0.357	0.701	0.798	0.969	0.22	0.978	0.519	0.543	0.686	0.519	0.884	0.566
	0.859	0.362	0.18	0.381	0.851	0.688	0.683	0.146	0.722	0.011	0.454	0.831	0.174	0.147	0.591	0.322	0.787	0.505	0.716	0.429	0.216	0.293	0.779	0.118	0.224	0.253	0.306	0.906	0.768	0.506	0.695	0.457	0.852	0.648	0.637	0.864	0.951	0.378	0.425	0.517	0.649	0.824	0.544	0.605	0.957	0.698	0.568	0.64	0.771
	0.242	0.479	0.191	0.56	0.195	0.95	0.671	0.236	0.804	0.924	0.639	0.819	0.419	0.263	0.43	0.253	0.777	0.141	0.654	0.703	0.307	0.378	0.495	0.527	0.357	0.232	0.247	0.965	0.949	0.448	0.573	0.605	0.443	0.409	0.462	0.955	0.805	0.265	0.299	0.461	0.835	0.154	0.7	0.716	0.702	0.686	0.444	0.698	0.47
	0.333	0.532	0.753	0.226	0.149	0.6	0.805	0.348	0.732	0.859	0.794	0.542	0.721	0.389	0.398	0.149	0.883	0.374	0.531	0.352	0.284	0.549	0.863	0.645	0.031	0.192	0.494	0.765	0.596	0.862	0.439	0.556	0.966	0.239	0.978	0.727	0.293	0.48	0.897	0.764	0.742	0.242	0.778	0.79	0.415	0.767	0.728	0.453	0.41
	0.939	0.553	0.73	0.214	0.172	0.537	0.793	0.191	0.577	0.478	0.577	0.94	0.93	0.684	0.312	0.276	0.691	0.657	0.815	0.451	0.239	0.268	0.737	0.71	0.306	0.293	0.235	0.247	0.677	0.517	0.939	0.679	0.398	0.42	0.835	0.886	0.963	0.286	0.759	0.663	0.979	0.275	0.578	0.753	0.883	0.919	0.58	0.733	0.59
	0.222	0.638	0.719	0.595	0.448	0.775	0.634	0.112	0.948	0.685	0.722	0.47	0.372	0.516	0.409	0.172	0.468	0.232	0.963	0.462	0.443	0.366	0.695	0.398	0.571	0.576	0.624	0.882	0.495	0.954	0.756	0.296	0.17	0.261	0.758	0.364	0.793	0.52	0.368	0.775	0.392	0.352	0.322	0.457	0.585	0.756	0.988	0.547	0.675
	0.051	0.426	0.652		0.414	0.438	0.768	0.461	0.918	0.239	0.804	0.88	0.907	0.558	0.71	0.218	0.606	0.253	0.728	0.253	0.182	0.28	0.663	0.344	0.49	0.323	0.294	0.835	0.586	0.54	0	0.383	0.364	0.159	0.495	0.5	0.695	0.418	0.276	0.708	0.443	0.231	0.378	0.704	0.5	0.628	0.481	0.593	0.542
	0.172	0.447	0.225		0.264	0.575	0.585	0.326	0.969	0.359	0.639	0.663	0.395	0.316	0.559	0.115	0.043	0.101	0.79	0.209	0.455	0.963	0.947	0.237	0.153	0.384	0.576	0.412	0.444	0.437	0.415	0.481	0.477	0.705	0.802	0.568	0.756	0.49	0.563	0.843	0.165	0.341	0.4	0.889	0.447	0.802	0.827	0.942	0.012
	0.303	0.511	0.472		0.356	0.388	0.598	0.573	0.423	0.674	0.814	0.373	0.942	0.495	0.602	0.391	0.17	0.04	0.889	0.264	0.477	0.561	0.453	0.441	0.449	0.434	0.953	0.729	0.919	0.609	0.463	0.222	0.239	0.727	0.736	0.705	0.793	0.469	0.655	0.876	0.247	0.264	0.3	0.222	0.415	0.814	0.877	0.907	0.795
	0.293	0.468	0.787		0.391	0.55	0.89	0.494	0.773	0.467	0.773	0.349	0.093	0.537	0.505	0.437	0.202	0.263	0.975	0.912	0.273	0.707	0.537	0.29	0.337	0.364	0.388	0.847	0.727	0.782	0.866	0.556	0.307	0.864	0.615	0.557	0.866	0.541	0.218	0.854	0.113	0.33	0.411	0.852	0.532	0.384	0.691	0.023	0.53
	0.545	0.021	0.843		0.207	0.875	0.732	0.483	0.67	0.609	0.753	0.59	0.593	0.484	0.183	0.333	0.277	0.343	0.802	0.736	0.511	0.89	0.832	0.215	0.276	0.384	0.906	0.588	0.202	0.149	0.488	0.309	0.455	0.591	0.703	0.148	0.976	0.306	0.632	0.753	0.732	0	0.367	0.444	0.457	0.512	0.42	0.081	0.434
	0.313	0.16	0.787		0.368	0.725	0.146	0.427	0.907	0.891	0.526	0.578	0.779	0.379	0.581	0.402	0.319	0.374	0.753	0.429	0.341	0.841	0.8	0.43	0.622	0.404	0.859	0.988	0.99	0.31	0.5	0.123	0.284	0.5	0.242	0.375	0.829	0.398	0.483	0.798	0.66	0.516	0.189	0.395	0.351	0.337	0.704	0.337	0.193
	0.253	0.053	0.742		0.379	0.1	0.049	0.011	0.34	0.663	0.845	0.458	0.523	0.284	0.634	0.448	0.479	0.333	0.63	0.495	0.102	0.805	0.747	0.204	0.867	0.293	0.753	0.4	0.939	0.529	0.598	0.296	0.386	0.398	0.604	0.443	0.915	0.5	0.448	0.528	0.68	0.11	0.422	0.469	0.436	0.43	0.407	0.233	0.301
	0.202	0.319	0.303		0.563	0.912	0.232	0.539	0.454	0.707	0.505	0.566	0.57	0.168	0.903	0.345	0.213	0.556	0.938	0.901	0.466	0.793	0.821	0.57	0.204	0.444	0.8	0.341	0.818	0.379	0.366	0.333	0.466	0.455	0.385	0.455	0.89	0.622	0.368	0.685	0.608	0.473	0.233	0.123	0.383	0.581	0.296	0.453	0.53
	0.424	0.191	0.652		0.276	0.362	0.159	0.573	0.742	0.652	0.897	0.819	0.616	0.421	0.925	0.241	0.223	0.071	0.951	0.659	0.364	0.902	0.632	0.301	0.367	0.374	0.329	0.4	0.657	0.517	0.561	0.235	0.636	0.909	0.846	0.057	0.988	0.633	0.149	0.73	0.454	0.934	0.644	0.173	0.394	0.395	0.247	0.384	0.578
	0.303	0.266	0.416		0.333	0.312	0.171	0.618	0.711	0.587	0.454	0.53	0.698	0.274	0.71	0.575	0.596	0.404	0.802	0.56	0.375	0.622	0.642	0.333	0.571	0.455	0.588	0.365	0.889	0.391	0.549	0.593	0.648	0.636	0.473	0.398	0.683	0.388	0.736	0.944	0.588	0.747	0.289	0.395	0.691	0.826	0.185	0.326	0.337
	0.465	0.33	0.64		0.425	0.838	0.244	0.584	0.144	0.685	0.67	0.41	0.93	0.221	0.495	0.632	0.436	0.192	0.716	0.473	0.034	0.854	0.895	0.419	0.939	0.485	0.482	0.612	0.758	0.805	0.793	0.852	0.489	0.42	0.505	0.432	0.622	0.898	0.644		0.268	0.593	0.356	0.111	0.979	0.012	0.321	0.558	0.651
	0.535	0.34	0.955		0.483	0.938	0.293	0.652	0.691	0.739	0.99	0.518	0.733	0.368	0.849	0.816	0.394	0.485	0.346	0.813	0.17	0.768	0.874	0.688	0.98	0.354	0.882	0.129	0.768	0.598	0.341	0.667	0.352	0.693	0.33	0.307	0.72	0.949	0.759		0.526	0.187	0.278	0.21	0.457	0.349	0.395	0.279	0.373
	0.495	0.362	0.461		0.23	0.2	0.037	0.382	0.433	0.402	0.732	0.554	0.302	0.295	0.699	0.897	0.521	0.495	0.963	0.538	0.273	0.61	0.621	0.613	0.684	0.414	0.835	0.635	0.465	0.575	0.512	0.901	0.443	0.625	0.714	0.477	0.573	0.255	0.701		0.351	0.198		0.84	0.957	0.314	0.506	0.395	0.072
	0.141	0.277	0.82		0.218	0.975	0.329	0.809	0.588	0.793	0.309	0.434	0.442	0.389	0.634	0.793	0.351	0.394	0.321	0.341	0.216	0.476	0.937	0.172	0.52	0.596	0.518	0.894	0.687	0.954	0.012	0.815	0.534	0.784	0.341	0.58	0.744	0.541	0.621		0.227	0.407		0.346	0.915	0.279	0.136	0.267	0.47
	0.364	0.596	0.809		0.241	0.463	0.415	0.629	0.299	0.565	0.289	0.386	0.407	0.242	0.656	0.747	0.66	0.374	0.877	0.297	0.352	0.915	0.905	0.484	0.224	0.455	0.647	0.506	0.596	0.77	0.146	0.951	0.739	0.58	0.275	0.227	0.659	0.908	0.54		0.598	0.231		0.42	0.149	0.593	0.469	0.442	0.506
	0.444	0.287	0.674		0.23	0.762	0.463	0.506	0.247	0.63	0.938		0.628	0.263	0.753	0.862	0.298	0.485	0.272	0.725	0.261	0.939	0.874	0.376	0.184	0.333	0.518	0.753		0.483	0.268	0.864	0.818	0.739	0.703	0.557	0.512	0.429	0.322		0.299	0.615		0.765	0.351	0.581	0.284	0.314	0.253
	0.404	0.351	0.697		0.161	0.3	0.256	0.517	0.598	0.837	0.711		0.767	0.211	0.828	0.805	0.67	0.707	0.543	0.286	0.693	0.659	0.832	0.258	0.398	0.303	0.576	0.435		0.494	0.305	0.765	0.852	0.466	0.593	0.409		0.918	0.299		0.32	0.396		0.222	0.521	0.64	0.123	0.465	0.675
	0.283	0.202	0.753		0.529	0.963	0.207	0.404	0.392	0.935	0.845		0.395	0.821	0.613	0.69	0.606	0.444	0.148	0.703	0.318	0.744	0.968	0.645	0.143	0.505	0.447	0.729		0.874	0.232	0.716	0.511	0.659	0.297	0.511		0.48	0.23		0.557	0.538		0.136	0.415	0.605	0.37	0.488	0.265
	0.596	0.383	0.82		0.299	0.275	0.366	0.528	0.505	0.076	0.588		0.558	0.358	0.839	0.931	0.649	0.636	0.988	0.275	0.523	0.988	0.411	0.269	0.265	0.515	0.365	0.624		0.632	0.329	0.753	0.67	0.682	0.242	0.25		0.357	0.368		0.474	0.505		0.741	0.755	0.698	0.827	0.698	0.458
	0.212	0.245	0.933		0.207	0.388	0.22	0.607	0.237	0.543	0.227		0.709	0.758		0.736	0.489	0.626	0.765	0.352	0.341	0.573	0.811	0.957	0.082	0.414	0.329	0.471		0.414	0.451	0.457	0.614	0.523	0.363			0.459	0.092		0.649	0.22		0.012	0.33	0.442	0.975	0.407	0.867
	0.899	0.989	0.697		0.241	0.55	0.524	0.494	0.577	0.696	0.515		0.744	0.8		0.851	0.564	0.556	0.42	0.978	0.193	0.72	0.432	0.806	0.133	0.495	0.424	0.447		0.345	0.378	0.728	0.307	0.534	0.176			0.827	0.69		0.536	0.637		0.691	0.266	0.558	0.951	0.105	0.554
	0.768	0.532	0.629		0.149	0.662	0.207	0.292	0.412	0.435	0.567		0.512	0.874		0.828	0.574	0.424	0.21	0.857	0.398	0.561	0.516	0.634	0.316	0.404	0.612	0.106		0.46	0.402	0.679	0.716	0.614	0.571			0.602	0.46		0.732	0.33		0.198	0.479	0.57	0.765	0.198	0.699
		0.809	0.539		0.08	0.713	0.159	0.551	0.289	0.674	0.619		0.64	0.842		0.77	0.84	0.566	0.272	0.912	0.227	0.646	0.642	0.591	0.214	0.242	0.353	0.318		0.299	0.122	0.926	0.409	0.67	0.736			0.847	0.356		0.567	0.571				0.43	0.198	0.244	0.59
		0.298	0.798		0.414	0.675	0.268	0.022	0.67	0.207	0.876		0.453	0.768		0.874	0.404	0.525	0.309	0.945	0.25	0.622	0.632	0.495	0.296		0.529	0.294		0.621	0.683	0.914	0.727	0.375	0.659			0.031	0.598		0.691	0.165				0.744	0.395	0.012	0.807
		0.66	0.91		0.345	0.838	0.317	0.27	0.691	0.413	0.67		0.686	0.589		0.391	0.755	0.596	0.481	0.758	0.295	0.671		0.71	0.276		0.565	0.365		0.264	0.463	0.901	0.011	0.636	0.253			0.98	0.494		0.649	0.429				0.267	0.815	0.256	0.651
		0.787	0.809		0.368	0.75	0.28	0.382	0.454	0.5	0.784		0.721	0.368		0.23	0.447	0.737	0.37	0.824	0.58	0.805		0.602	0.235		0.553	0.224		0.333	0.585	0.852	0.58	0.443	0.538			0.388			0.907	0.593					0.679	0.302	0.602
		0.574	0.876		0.77	0.725	0.146	0.247	0.32	0.772	0.804		0.93	0.632		0.207	0.532	0.596	0.247	0.714	0.318	0.305		0.989	0.51		0.624	0.318		0.471	0.28	0.975	0.761	0.67	0.484			0.908			0.495	0.626					0.222	0.151	0.663
		0.83	0.607		0.805	0.338	0.378	0.416	0.474	0.533	0.526		0.384	0.326		0.414	0.064	0.333	0.543	0.659	0.216	0.646		0.914	0.306		0.212	0.376		0.23	0.622	0.765	0.807	0.557	0.231			0.143			0.876	0.89					0.309	0.105	0.639
		0.585	0.685		0.563	0.825	0.402	0.438	0.876	0.402	0.763		0.477	0.316		0.264	0.234	0.364	0.198	0.725	0.341	0.5		0.559	0.408		0.506	0.506		0.184	0.72	0.889	0.375	0.386	0.044			0.357			0.196	0.956					0.691	0.186	0.819
		0.691			0.575	0.312	0.183	0.865	0.526	0.576	0.608		0.767	0.516		0.195	0.723	0.293	0.296	0.934	0.5	0.317		0.398	0.347		0.118	0.659		0.287	0.195	0.704	0.693	0.534	0.516			0.949			0.608	0.912					0.272	0.372	0.614
		0.851			0.276	0.662	0.756	0.225	0.144	0.37	0.753		0.256	0.253		0.276	0.16	0.636	0.222	0.989	0.307	0.28		0.957	0.388		0.541	0.282		0.276	0.512	0.58	0.534	0.307	0.473			0.316			0.474	0.736					0.148	0.337	0.494
		0.872			0.471	0.65	0.171	0.618	0.268	0.88	0.722		0.407	0.6		0.103	0.266	0.414	0.284	0.692	0.784	0.439		0.376	0.296			0.424		0.391	0.329	0.79	0.648	0.466	0.637			0.378			0.258	0.451					0.247	0.826	0.795
		0.649			0.483	0.7	0.11	0.652	0.247	0.641	0.959		0.395			0.322	0.415	0.556	0.494	0.615	0.795	0.366		0.269	0.48			0.541		0.241	0.549	0.988	0.568	0.614	0.692			0.398			0.711	0.549					0.704	0.965	0.518
		0.67			0.828	0.55		0.663	0.227	0.359	0.835					0.253	0.351	0.576	0.42	0.835	0.773	0.829		0.914	0.541			0.706		0.195	0.683	0.963	0.614	0.693	0.319			0.827				0.758					0.716	0.442	0.301
		0.681			0.172	0.625		0.742	0.206	0.685	0.536					0.241	0.245	0.687	0.346		0.727	0.561		0.806	0.337			0.035		0.207	0.402	0.84	0.341	0.489	0.407			0.939				0.363					0.235	0.326	0.542
		0.702			0.54	0.738		0.708	0.237	0.815	0.598					0.368	0.447	0.778	0.025		0.648			0.989	0.224			0.976		0.437	0.61	0.679	0.727	0.511	0.088			0.51				0.747					0.79	0.093	0.855
		0.404						0.551	0.289	0.326	0.856					0.379	0.394	0.242			0.443			0.968	0.367			0.941		0.322		0.605	0.375	0.648	0.495			0.347				0.692						0.419	0.747
		0.904						0.584	0.216	0.109						0.172	0	0.586						0.892	0.418			0.306		0.264		0.691	0.318	0.818	0.56			0.673				0.538						0.395	0.627
		0.787						0.91	0.351							0.46	0.032	0.394						0.462	0.602			0.882		0.402				0.761	0.582			0.357				0.516						0.36	0.325
		0.67						0.888	0.175							0.517	0.968	0.222						0.548	0.357			0.988		0.759				0.739	0			0.49				0.604						0.267	0.349
		0.947						0.809	0.32							0.69	0.362	0.313						0.323				0.635		0.448				0.455	0.604			0.204				0.769						0.512	0.554
		0.766						0.944	0.454							0.471	0.34	0.404						0.667				0.906		0.483					0.297			0.327				0.714						0.116	0.783
		0.585						0.461	0.577							0.322	0.468	0.515						0.882				0.965		0.54					0.725			0.449				0.791						0.326	0.265
		0.723						0.607								0.862	0.287	0.848						0.72				0.788		0.368					0.462			0.296				0.67						0.209	0.747
		0.638						0.955								0.77	0.319							0.871				0.835		0.632					0.67			0.224				0.945						0.302	0.843
		0.564						0.393								0.609	0.255							0.581				0.024		0.333								0.316				0.78						0.395	0.831
		0.309						0.169								0.908	0.383							0.441				0.741		0.115								0.52				0.879						0.174
		0.862						0.09								0.655	0.404							0.312						0.667								0.418				0.67						0.407
		0.574						0.82								0.816	0.5													0.322								0.388				0.769						0.465
								0.045								0.897	0.245													0.678												0.846						0.349
								0.225								0.287	0.447													0.782												0.802
								0.371								0.851	0.468													0.391												0.901
								0.112								0.839	0.532													0.448												0.714
								0.124								0.954	0.426													0.701												0.725
								0.663								0.425	0.234													0.506												0.385
								0.146								0.805														0.402												0.44
								0.562								0.529																										0.659
																0.713
S2G/H
	OH1422 (OLL neurons)																PY6457 (ASK neurons)																JKM10 (URY neurons)																NY2067 (ASE neurons)
		Worm ID	days alive															Worm ID	days alive															Worm ID	days alive
	Cohort 1		3	4	5	6	7	8	9	10	11	12	13	14	15				3	4	5	6	7	8	9	10	11	12	13	14	15		Cohort 1		3	4	5	6	7	8	9	10	11	12	13	14	15		Cohort 1
		1	2	2	2	2	1	1	1	1	t						Cohort 1	1	2	2	2	2	2	2	1	t								1	4	4	4	4	4	4	4	4	4	4	4	4	4
		2	2	2	2	2	1	1	1	1	1	1	1	t				2	2	2	2	2	2	2	1	1	1	t						2	4	4	4	4	4	4	4	4	4	4	4	4	4
		3	2	2	2	2	2	2	2	2	2	2	2	2	2			3	2	2	2	2	2	2	2	2	1	1	1	0	0			3	4	4	4	4	4	4	4	4	4	4	4	4	4
		4	2	2	2	2	2	2	2	1	1	1	1	1	1			4	2	2	2	2	1	1	1	1	1	1	1					4	4	4	4	4	4	4	4	4	4	4	4	4	4
		5	2	2	2	2	2	2	2	2	2	2	2	2	t			5	2	2	2	2	2	2	2	2	2	1	1	1	1			5	4	4	4	4	4	4	4	4	4	4	4	4	4
		6	2	2	2	2	2	2	2	2	2	1	1	1	1			6	2	2	2	2	2	2	2	2	t							6	4	4	4	4	4	4	4	4	4	4	4	4	T
		7	2	2	2	2	2	2	2	2	2	t						7	2	2	2	1	1	1	1	1	1	0						7	4	4	4	4	4	T
		8	2	2	2	2	2	2	2	2	2	2	2	2	2			8	2	2	2	2	0	0	0	d								8	4	4	4	4	3	3	3	3	3	3	3	3	T
		9	2	2	2	2	2	2	2	t								9	2	2	2	2	1	1	1	0								9	4	3	3	3	3	3	3	2	2	2	2	T
		10	2	2	2	2	2	2	2	2	2	2	2	2	1			10	2	2	1	1	0	0	0	0								10	4	3	3	3	T
		11	2	2	2	2	2	2	2	2	2	2	2	2	2			11	2	2	2	0	0	0	0	d								11	4	4	4	4	4	4	4	4	T
		12	2	2	2	2	2	2	2	t								12	2	2	2	1	1	1	1	1	0	d						12	4	4	4	4	4	4	4	4	4	T
	Cohort 2	1	2	2	2	2	2	2	2	2	2	2	t																				Cohort 2	1	4	4	4	4	4	4	4	4	3	3	3	3	t		Cohort 2
		2	2	2	2	2	2	2	2	2	2	2	2	2	2		Cohort 2	1	2	2	2	2	2	1	1	1	1	0	0	d				2	4	4	4	4	4	4	4	4	4	4	4	4	4
		3	2	2	2	2	2	2	2	2	2	2	2	2	2			2	2	2	T													3	4	4	4	4	4	4	4	4	4	4	4	4	4
		4	2	2	2	2	2	2	2	2	2	2	2	2	2			3	2	2	1	1	1	1	1	1	t							4	4	4	4	4	3	3	3	3	3	3	t
		5	2	2	2	2	2	2	2	2	2	2	2	2	2			4	2	2	2	2	1	1	1	1	1	0	0	0	0			5	4	4	4	4	4	4	4	4	4	t
		6	2	2	2	2	2	2	2	T								5	2	2	2	2	2	2	2	2	2	1	1	1	1			6	4	4	4	4	4	4	4	4	4	4	4	4	4
		7	2	2	2	2	2	2	2	1	1	1	1	t				6	2	2	2	2	2	2	2	2	1	1	1	0	0			7	4	4	4	4	4	4	4	4	4	4	4	4	4
		8	2	2	2	2	2	2	2	2	2	2	t					7	2	2	2	2	2	2	2	2	1	1	1	1	1			8	4	4	4	4	4	4	4	t
		9	2	2	2	2	2	2	2	2	1	1	1	1	1			8	2	2	2	1	1	1	1	t								9	4	4	4	4	4	4	4	4	t
		10	2	2	2	2	2	2	2	1	1	1	t					9	2	2	2	2	1	1	1	1	0	0	d					10	4	4	4	4	4	4	4	4	t
		11	2	2	2	2	2	2	2	2	2	2	2	2	2			10	2	2	2	1	1	1	1	1	1	0	0	0	0			11	4	4	4	4	4	4	4	4	4	4	4	4	4
		12	2	2	2	2	2	2	2	2	2	2	2	2	t			11	2	2	2	2	1	1	0	d								12	4	4	4	4	4	3	3	3	3	3	3	t
																		12	2	2	2	1	1	1	1	1	0	0	0	0	d
	Cohort 3	1	2	2	2	2	2	2	2	2	2	2	2	2	2																		Cohort 3	1	4	4	4	4	4	t									Cohort 3
		2	2	2	2	2	2	2	2	2	2	2	2	2	2		Cohort 3	1	2	2	2	2	2	2	2	2	2	2	2	2	2			2	4	4	4	4	4	4	4	4	4	4	4	4	4
		3	2	2	2	2	2	2	2	2	2	2	t					2	2	2	2	2	2	2	2	2	1	1	1	1	1			3	4	4	4	4	4	4	t
		4	2	2	2	2	2	2	2	2	2	2	2	2	2			3	2	2	2	2	2	2	2	1	1	0	0	d				4	4	4	4	4	4	4	4	4	3	3	3	3	3
		5	2	2	2	2	2	2	2	2	2	2	2	2	2			4	2	2	2	2	2	T										5	4	4	4	4	4	4	4	4	4	4	4	4	4
		6	2	2	2	2	2	2	2	2	2	2	2	t				5	2	2	2	2	2	1	1	1	1	1	1	1	1			6	4	4	4	4	4	4	4	4	4	4	4	4	4
		7	2	2	2	2	2	2	2	2	2	2	2	2	2			6	2	2	2	2	1	1	1	1	1	0	0	0	0			7	4	4	4	4	4	4	4	4	t
		8	2	2	2	2	2	2	2	1	1	1	1	1	t			7	2	2	2	2	1	1	1	1	0							8	4	4	4	4	4	4	4	4	4	4	4	4	4
		9	2	2	2	2	2	2	2	1	1	1	1	1	1			8	2	2	2	2	1	0	0	0	0	d						9	4	4	4	4	4	4	4	4	t
		10	2	2	2	2	2	2	2	T								9	2	2	2	2	T											10	4	4	4	4	4	4	4	4	4	4	4	4	4
		11	2	2	2	2	2	2	2	T								10	2	2	1	1	T											11	4	4	4	4	4	4	4	4	4	4	4	3	t
		12	2	2	2	2	1	1	1	T								11	2	2	2	1	1	1	0									12	4	4	4	4	4	4	4	4	4	4	4	3	3
																		12	2	2	2	2	1	1	1	t
		t = dead, remaining neurons were censored in analysis
[truncated: 51 more columns]
