# Supplementary material for: Aging clocks delineate neuron types vulnerable or resilient to neurodegeneration and identify neuroprotective interventions
Source: Nat Aging. 2026 Feb 3;6(4):849–68. doi: 10.1038/s43587-026-01067-5 (PMC13099438; doi:10.1038/s43587-026-01067-5)
Supplement: Supplementary file 11 — Raw data and statistics. [file 43587_2026_1067_MOESM11_ESM.xlsx]

## Sheet: SuppFig.3
	A
	Ttest_indResult(statistic=6.136849054252455, pvalue=5.623724136559861e-08)
	B
	Ttest_indResult(statistic=11.70392528056882, pvalue=7.202370557205144e-22)
	C
	Ttest_indResult(statistic=7.598459216414264, pvalue=5.945213533431745e-12)
	D
	Ttest_indResult(statistic=6.173593367763884, pvalue=8.445782987752342e-09)
	E
	Ttest_indResult(statistic=-0.0786908810921143, pvalue=0.937403332899817)
	F
	Ttest_indResult(statistic=-1.949601216783758, pvalue=0.05344503788628484)
	G
	Pearson correlation (0.2606417315263669, 0.00296411990275525)
	H
	Pearson correlation (0.2214015476517328, 0.012020190776399957)
	I
	Pearson correlation (0.3579156027879675, 0.002942138471421119)
	J
	Pearson correlation (0.4344861599851221, 0.00023900652290203335)
	K
	Pearson correlation (0.42751588717813954, 4.826031820678224e-07)
	L
	Pearson correlation (0.38576530928685054, 6.893700375986857e-06)
	M
	Adult day 1	CB928-CX3596		(∆unc-31)
	ID	Blebs	Outgrowth	Necrotic	damaged	heavily damaged		ID	Blebs	Outgrowth	Necrotic	damaged	heavily damaged		ID	Blebs	Outgrowth	Necrotic	damaged	heavily damaged		ID	Blebs	Outgrowth	Necrotic	damaged	heavily damaged			unc-31 vs Ctrl (data shown in Figure 2 ASI D1)
	1	1			0	0		1	5			1	0		1	6			1	0		1	0			0	0				link threshold nobs logLik AIC niter max.grad cond.H
	2	0			0	0		2	4			0	0		2	2			0	0		2	9			1	0				logit flexible 127 -109.94 225.89 4(0) 8.51e-07 1.1e+01
	3	1			0	0		3	2			0	0		3	5			1	0		3	0			0	0
	4	1			0	0		4	1			0	0		4	1			0	0		4	1			0	0				Coefficients:
	5	0			0	0		5	2			0	0		5	0			0	0		5	1			0	0				Estimate Std. Error z value Pr(>|z|)
	6	0			0	0		6	2			0	0		6	10	9		0	1		6	0			0	0				conditionunc-31 -0.6247 0.3657 -1.709 0.0875 .
	7	1			0	0		7	3			0	0		7	0			0	0		7	6			1	0				---
	8	5			1	0		8	0			0	0		8	0			0	0		8	1			0	0				Signif. codes: 0 ‘***’ 0.001 ‘**’ 0.01 ‘*’ 0.05 ‘.’ 0.1 ‘ ’ 1
	9	0			0	0		9	5			1	0		9	6			1	0		9	1			0	0
	10	2			0	0		10	1			0	0		10	0			0	0		10	8	1		1	0				Threshold coefficients:
	11	12			0	1		11	3			0	0		11	2			0	0		11	0			0	0				Estimate Std. Error z value
	12	0			0	0		12	2	1		0	0		12	0			0	0		12	0			0	0				Healthy|Mild 0.2187 0.2694 0.812
	13	1			0	0		13	0			0	0		13	0			0	0		13	0			0	0				Mild|Severe 1.7661 0.3344 5.282
	14	14	1		0	1		14	0			0	0		14	0			0	0		14	4			0	0
	15			yes	0	1		15	5			1	0		15	0			0	0		15	8			1	0
				0.733333	0.0666667	0.2		16	3			0	0		16	0			0	0		16	1			0	0
								17	2			0	0		17	8			1	0					0.75	0.25	0
								18	1			0	0		18			yes	0	1
								19	1			0	0		19	1			0	0
								20	3	2		1	0		20	2			0	0
								21	5			1	0
								22	20			0	1					0.7	0.2	0.1
								23			yes	0	1
								24	8	5		0	1
											0.666667	0.208333	0.125
	N
	Pearson correlation (-0.18458671964393641, 0.03699376612893147)
	O
	Pearson correlation (-0.2087366766092983, 0.09004540028143111)
	P
	Pearson correlation (-0.1159950245712892, 0.19227921201751547)
	Q
	Pearson correlation (-0.04151399734994633, 0.6624148967746167)
	R
	Pearson correlation (-0.21810762164722033, 0.1031260402605306)
	S
	Pearson correlation (-0.07014087463287924, 0.4603762392332388)
	T
	Ttest_indResult(statistic=4.693096156468405, pvalue=1.432130248873219e-05)
	U
	Ttest_indResult(statistic=8.627792092188981, pvalue=2.2851178858525128e-14)
	V
	ANOVA
	Source	SS	DF	MS	F	p-unc	np2
	CiliaTermination	4215.08	5	843.016	12.3718	2.67804e-08	0.503495
	Within	4156.56	61	68.1403
	Tukey
	group1	group2	meandiff	p-adj	lower	upper	reject
	BehindCuticle	Cuticle	-12.6951	0.5408	-34.8654	9.4753	False
	BehindCuticle	Exposed	8.897	0.7223	-10.3031	28.0971	False
	BehindCuticle	Not ciliated	-14.511	0.1601	-32.031	3.0091	False
	BehindCuticle	Sheath	-8.4232	0.861	-30.5936	13.7472	False
	BehindCuticle	Subcuticle	-20.33	0.1516	-44.6164	3.9564	False
	Cuticle	Exposed	21.5921	0.0036	5.1501	38.0341	True
	Cuticle	Not ciliated	-1.8159	0.9	-16.2605	12.6287	False
	Cuticle	Sheath	4.2719	0.9	-15.5579	24.1016	False
	Cuticle	Subcuticle	-7.6349	0.9	-29.8053	14.5355	False
	Exposed	Not ciliated	-23.408	0.001	-32.669	-14.147	True
	Exposed	Sheath	-17.3202	0.0333	-33.7622	-0.8782	True
	Exposed	Subcuticle	-29.227	0.001	-48.4271	-10.0269	True
	Not ciliated	Sheath	6.0878	0.792	-8.3569	20.5324	False
	Not ciliated	Subcuticle	-5.819	0.9	-23.3391	11.701	False
	Sheath	Subcuticle	-11.9068	0.5999	-34.0772	10.2636	False
	W
	ANOVA
	Source	SS	DF	MS	F	p-unc	np2
	CiliaTermination	79771.2	5	15954.2	26.2116	6.6101e-18	0.517897
	Within	74258	122	608.672
	Tukey
	group1	group2	meandiff	p-adj	lower	upper	reject
	BehindCuticle	Cuticle	-18.0341	0.9	-83.2461	47.1778	False
	BehindCuticle	Exposed	46.6769	0.128	-7.0982	100.452	False
	BehindCuticle	Not ciliated	-22.5489	0.7694	-73.5645	28.4666	False
	BehindCuticle	Sheath	45.014	0.2543	-14.7537	104.782	False
	BehindCuticle	Subcuticle	-23.5508	0.9	-88.7627	41.6611	False
	Cuticle	Exposed	64.7111	0.001	19.5309	109.891	True
	Cuticle	Not ciliated	-4.5148	0.9	-46.3725	37.3429	False
	Cuticle	Sheath	63.0481	0.0084	10.8786	115.218	True
	Cuticle	Subcuticle	-5.5167	0.9	-63.844	52.8106	False
	Exposed	Not ciliated	-69.2259	0.001	-89.0056	-49.4461	True
	Exposed	Sheath	-1.663	0.9	-38.5524	35.2265	False
	Exposed	Subcuticle	-70.2278	0.001	-115.408	-25.0476	True
	Not ciliated	Sheath	67.5629	0.001	34.8268	100.299	True
	Not ciliated	Subcuticle	-1.0019	0.9	-42.8596	40.8558	False
	Sheath	Subcuticle	-68.5648	0.003	-120.734	-16.3953	True
