# Supplementary material for: Aging clocks delineate neuron types vulnerable or resilient to neurodegeneration and identify neuroprotective interventions
Source: Nat Aging. 2026 Feb 3;6(4):849–68. doi: 10.1038/s43587-026-01067-5 (PMC13099438; doi:10.1038/s43587-026-01067-5)
Supplement: Supplementary file 12 — Raw data and statistics. [file 43587_2026_1067_MOESM12_ESM.xlsx]

## Sheet: Suppfig.4
S4C
	Cohort 01																																														Cohort 02
	JKM10 (URY neurons)																																														JKM10 (URY neurons)
	L4 stage											Adult day 1 +DMSO control											Adult day 1 +2mM CHX												ANOVA + Tukey post hoc test												L4 stage
	Object	Area	Mean	Min	Max	Intden	Median	RawIntDen	RawIntDen - BG	per area		Object	Area	Mean	Min	Max	Intden	Median	RawIntDen	RawIntDen - BG	per area		Object	Area	Mean	Min	Max	Intden	Median	RawIntDen	RawIntDen - BG	per area			Table Analyzed	JKM10											Object	Area	Mean
	Nematode	5866.58	301.03	83	10906	1.76602e+06	197	5142807	3.52645e+06	601.108		Nematode	6144.73	309.75	80	6987	1.90335e+06	192	5542731	3.77608e+06	614.523		Nematode	8015.55	236.94	68	6373	1.8992e+06	171	5530642	3131006	390.616			Data sets analyzed	A-C											Nematode	5364.88	197.11
	background	5866.58	94.64	50	150	555240	95	1616908				background	6144.73	99.43	48	152	610972	99	1779206				background	8015.55	99.61	53	164	798459	99	2325184																	background	5364.88	96.72
	background	5866.58	94.55	52	149	554700	94	1615335				background	6144.73	98.4	53	150	604634	98	1760749				background	8015.55	109.98	54	422	881546	102	2567141					ANOVA summary												background	5364.88	96.78
	background	5866.58	94.64	44	151	555214	95	1616833				background	6144.73	98.36	49	150	604377	98	1760000				background	8015.55	98.82	42	167	792071	99	2306583					F	7.242											background	5364.88	96.51
																																			P value	0.0011
	Nematode	6218.21	258.84	67	5905	1.6095e+06	177	4687013	3.00568e+06	483.367		Nematode	6346.3	267.98	85	8288	1.70068e+06	167	4952529	3094979	487.682		Nematode	6968.88	236.82	71	5898	1.65036e+06	170	4805996	2.71364e+06	389.394			P value summary	**											Nematode	5206.57	276.65
	background	6218.21	92.89	40	144	577627	93	1682101				background	6346.3	99.52	51	156	631615	99	1839321				background	6968.88	102.75	55	152	716041	103	2085177					Significant diff. among means (P < 0.05)?	Yes											background	5206.57	96.99
	background	6218.21	92.26	48	143	573704	92	1670678				background	6346.3	99.07	55	146	628707	99	1830851				background	6968.88	103.07	57	153	718297	103	2091744					R squared	0.1145											background	5206.57	97.24
	background	6218.21	93.4	37	150	580762	93	1691230				background	6346.3	102.94	51	176	653303	102	1902478				background	6968.88	103.49	57	157	721179	103	2100137																	background	5206.57	96.92
																																			Brown-Forsythe test
	Nematode	6340.81	253.89	71	7667	1.60985e+06	191	4688023	2.96069e+06	466.926		Nematode	6664.97	229.32	83	5121	1.52842e+06	166	4450897	2.50507e+06	375.856		Nematode	6629.26	259.35	79	8418	1.71931e+06	172	5006781	3.00339e+06	453.051			F (DFn, DFd)	1,512 (2, 112)											Nematode	5299.97	260.03
	background	6340.81	93.65	50	142	593843	93	1729325				background	6664.97	100.51	48	149	669865	100	1950708				background	6629.26	103.85	56	160	688444	104	2004810					P value	0.225											background	5299.97	96.44
	background	6340.81	93.06	44	142	590095	93	1718410				background	6664.97	98.95	52	145	659505	99	1920537				background	6629.26	103.5	57	152	686112	103	1998019					P value summary	ns											background	5299.97	96.45
	background	6340.81	93.92	50	148	595542	94	1734272				background	6664.97	101.31	53	153	675200	101	1966244				background	6629.26	103.98	52	155	689310	104	2007334					Are SDs significantly different (P < 0.05)?	No											background	5299.97	96.54
	Nematode	4198.36	294.69	76	8704	1.23723e+06	182	3602924	2.4303e+06	578.868		Nematode	6400.9	290.74	79	10013	1.861e+06	189	5419409	3586640	560.334		Nematode	8589.36	204.94	59	6015	1.7603e+06	154	5126166	2639598	307.31			Bartlett's test												Nematode	6883.37	227.55
	background	4198.36	93.41	54	144	392153	93	1141985				background	6400.9	98.77	45	146	632230	99	1841110				background	8589.36	99.37	56	149	853491	99	2485442					Bartlett's statistic (corrected)	1.595											background	6883.37	95.3
	background	4198.36	93.19	48	139	391238	93	1139320				background	6400.9	98.19	53	157	628523	98	1830315				background	8589.36	99.49	43	151	854591	99	2488646					P value	0.4505											background	6883.37	96.07
	background	4198.36	101.14	54	257	424635	98	1236575				background	6400.9	98.01	50	151	627344	98	1826882				background	8589.36	99.37	51	152	853551	99	2485616					P value summary	ns											background	6883.37	95.74
																																			Are SDs significantly different (P < 0.05)?	No
	Nematode	5567.48	233.2	61	6263	1.29836e+06	161	3780936	2255399	405.102		Nematode	6331.19	298.42	84	7107	1.88934e+06	195	5501935	3704682	585.148		Nematode	7887.12	260.47	64	6599	2.05439e+06	166	5982578	3733521	473.369															Nematode	6681.8	241.56
	background	5567.48	94.61	48	144	526726	94	1533872				background	6331.19	97.28	50	176	615902	97	1793562				background	7887.12	98.09	50	159	773663	98	2252977					ANOVA table	SS	DF	MS	F (DFn, DFd)	P value							background	6681.8	95.25
	background	5567.48	93.96	50	140	523105	94	1523329				background	6331.19	96.8	50	153	612852	97	1784680				background	7887.12	97.69	52	149	770509	98	2243792					Treatment (between columns)	120418	2	60209	F (2, 112) = 7,242	P=0,0011							background	6681.8	95.62
	background	5567.48	93.72	48	149	521759	94	1519410				background	6331.19	98.36	50	152	622754	98	1813517				background	7887.12	97.98	48	152	772779	98	2250402					Residual (within columns)	931199	112	8314									background	6681.8	95.32
																																			Total	1051617	114
	Nematode	5933.54	266.69	73	7629	1.58239e+06	168	4608065	2.95744e+06	498.428		Nematode	6463.74	282.75	82	5496	1.82765e+06	190	5322267	3.45117e+06	533.927		Nematode	6631.32	235.14	75	4610	1.55928e+06	169	4540752	2645650	398.963															Nematode	6636.81	245.03
	background	5933.54	94.75	45	147	562196	95	1637166				background	6463.74	99.83	53	375	645291	99	1879146				background	6631.32	97.95	55	147	649533	98	1891498					Data summary												background	6636.81	96.89
	background	5933.54	94.28	44	142	559417	94	1629073				background	6463.74	100.7	53	169	650905	101	1895494				background	6631.32	97.66	47	153	647601	98	1885872					Number of treatments (columns)	3											background	6636.81	96.09
	background	5933.54	97.55	48	282	578840	96	1685634				background	6463.74	97.68	48	147	631390	98	1838664				background	6631.32	98.8	44	152	655178	99	1907936					Number of values (total)	115											background	6636.81	95.83
	Nematode	5928.73	263	71	5920	1.55925e+06	175	4540662	2.92491e+06	493.345		Nematode	5327.79	275.42	84	5086	1.46737e+06	177	4273103	2.74474e+06	515.174		Nematode	7577.72	260.32	66	7258	1.97263e+06	174	5744463	3593434	474.21															Nematode	5124.5	269.06
	background	5928.73	93.74	44	146	555775	94	1618466				background	5327.79	98.76	49	149	526192	99	1532317				background	7577.72	97.21	33	150	736619	97	2145101																	background	5124.5	96.61
	background	5928.73	92.97	42	141	551191	93	1605118				background	5327.79	98.08	47	163	522553	98	1521720				background	7577.72	96.98	49	145	734893	97	2140075					Number of families	1											background	5124.5	96.31
	background	5928.73	94.04	48	145	557565	94	1623679				background	5327.79	98.68	42	146	525760	98	1531059				background	7577.72	98.24	48	157	744452	98	2167911					Number of comparisons per family	3											background	5124.5	96.56
																																			Alpha	0.05
	Nematode	5300.32	271.13	76	8189	1.43708e+06	187	4184902	2.71291e+06	511.839		Nematode	6481.6	272.41	82	5010	1.76568e+06	182	5141812	3282362	506.412		Nematode	7392.29	214.61	57	5399	1.58645e+06	153	4619889	2.35028e+06	317.936															Nematode	6795.81	254.66
	background	5300.32	95.57	53	152	506543	95	1475099				background	6481.6	98.51	50	154	638520	98	1859427				background	7392.29	98.9	55	162	731098	99	2129023					Tukey's multiple comparisons test	Mean Diff,	95,00% CI of diff,	Below threshold?	Summary	Adjusted P Value							background	6795.81	95.57
	background	5300.32	95.24	49	153	504792	95	1470001				background	6481.6	98.47	40	150	638272	98	1858706				background	7392.29	98.43	47	154	727637	98	2118944					L4 stage vs. D1A +DMSO	-11.2	-60,77 to 38,37	No	ns	0.8535	A-B						background	6795.81	95.25
	background	5300.32	95.29	51	150	505090	95	1470868				background	6481.6	98.55	40	152	638791	99	1860217				background	7392.29	118.96	40	631	879394	102	2560874					L4 stage vs. D1A +CHX	62	11,26 to 112,7	Yes	*	0.0123	A-C						background	6795.81	94.77
																																			D1A +DMSO vs. D1A +CHX	73.2	24,71 to 121,7	Yes	**	0.0014	B-C
	Nematode	6184.22	278.75	71	8637	1.72386e+06	182	5020037	3.30345e+06	534.174		Nematode	6613.81	288.5	69	9149	1.90805e+06	182	5556424	3.69701e+06	558.983		Nematode	7497.71	221.56	66	8636	1.66119e+06	152	4837533	2725448	363.504															Nematode	6445.2	231.75
	background	6184.22	95.25	53	150	589068	95	1715420				background	6613.81	96.6	34	161	638926	96	1860611				background	7497.71	96.74	53	141	725352	97	2112289					Test details	Mean 1	Mean 2	Mean Diff,	SE of diff,	n1	n2	q	DF				background	6445.2	95.38
	background	6184.22	95.06	40	148	587896	95	1712006				background	6613.81	96.04	50	154	635176	96	1849691				background	7497.71	96.15	50	153	720898	96	2099320					L4 stage vs. D1A +DMSO	435.3	446.5	-11.2	20.87	35	42	0.7589	112				background	6445.2	94.71
	background	6184.22	95.64	52	139	591443	95	1722336				background	6613.81	96.99	39	154	641446	97	1867948				background	7497.71	97.31	49	154	729595	97	2124646					L4 stage vs. D1A +CHX	435.3	373.3	62	21.36	35	38	4.104	112				background	6445.2	94.86
																																			D1A +DMSO vs. D1A +CHX	446.5	373.3	73.2	20.41	42	38	5.071	112
	Nematode	5038.99	283.67	58	8001	1.42939e+06	191	4162502	2.79695e+06	555.061		Nematode	6168.08	340.21	78	10290	2.09842e+06	196	6110801	4.32946e+06	701.913		Nematode	8255.58	232.32	73	7539	1.91796e+06	164	5585284	3238765	392.312															Nematode	5224.43	228.94
	background	5038.99	93.14	46	146	469347	93	1366780				background	6168.08	99.26	52	155	612250	99	1782926				background	8255.58	97.42	44	146	804293	97	2342173																	background	5224.43	96.15
	background	5038.99	92.8	52	150	467634	93	1361793				background	6168.08	99.41	54	155	613184	99	1785646				background	8255.58	97.38	49	159	803906	97	2341047																	background	5224.43	95.62
	background	5038.99	93.23	51	150	469797	93	1368090				background	6168.08	98.85	54	153	609687	99	1775462				background	8255.58	98.01	50	151	809157	98	2356337																	background	5224.43	95.42
												Nematode	5939.72	245.81	80	5391	1.46004e+06	167	4251770	2.54074e+06	427.755		Nematode	8296.45	220.18	59	4558	1.8267e+06	154	5319529	2992443	360.69															Nematode	5177.04	241.86
												background	5939.72	99.25	57	150	589497	99	1716669				background	8296.45	96.66	54	151	801956	96	2335367																	background	5177.04	95.45
												background	5939.72	99.02	52	148	588136	99	1712706				background	8296.45	95.91	52	146	795721	96	2317212																	background	5177.04	95.57
												background	5939.72	98.5	49	148	585046	98	1703707				background	8296.45	96.39	51	150	799659	96	2328679																	background	5177.04	95.67
												Nematode	6495.34	259.2	65	10691	1.68361e+06	169	4902832	3032536	466.879		Nematode	7252.52	292.1	61	13318	2.11846e+06	177	6169153	4.14553e+06	571.599															Nematode	4814.76	249.97
												background	6495.34	99.03	54	145	643203	99	1873064				background	7252.52	96.11	51	150	697048	96	2029865																	background	4814.76	94.69
												background	6495.34	98.8	52	151	641741	99	1868806				background	7252.52	95.57	53	147	693133	95	2018466																	background	4814.76	94.46
												background	6495.34	98.81	50	163	641813	99	1869018				background	7252.52	95.76	47	152	694529	96	2022531																	background	4814.76	94.33
												Nematode	7366.19	231.68	62	3986	1.70663e+06	178	4969870	2.8355e+06	384.935		Nematode	8081.82	240.02	67	8506	1.9398e+06	166	5648882	3.37219e+06	417.256
												background	7366.19	99.39	54	147	732103	99	2131950				background	8081.82	97.03	42	144	784217	97	2283711
												background	7366.19	98.72	52	149	727176	99	2117602				background	8081.82	96.41	46	146	779183	96	2269052
												background	7366.19	100.39	54	155	739523	100	2153556				background	8081.82	96.76	46	164	782019	97	2277311
												Nematode	4894.08	289.05	73	4971	1.41463e+06	220	4119542	2784002	568.851
												background	4894.08	95.18	45	140	465815	95	1356496
												background	4894.08	92.93	45	147	454827	93	1324497
												background	4894.08	93.01	50	143	455215	93	1325627
												Nematode	7308.15	235.01	81	8396	1.71751e+06	160	5001555	2.87273e+06	393.086
												background	7308.15	99.9	52	152	730059	100	2125997
												background	7308.15	99.42	46	153	726584	99	2115877
												background	7308.15	100.77	52	154	736446	101	2144596
												Nematode	6498.77	252.29	80	4195	1.63959e+06	181	4774632	2.88091e+06	443.301
												background	6498.77	100.28	52	156	651707	100	1897830
												background	6498.77	99.83	55	165	648776	100	1889293
												background	6498.77	100.08	49	146	650402	100	1894030
	NY2067 (ASE neurons)																																														NY2067 (ASE neurons)
	L4 stage											Adult day 1 +DMSO control											Adult day 1 +2mM CHX												ANOVA + Tukey post hoc test												L4 stage
	Object	Area	Mean	Min	Max	Intden	Median	RawIntDen	RawIntDen - BG	per area		Object	Area	Mean	Min	Max	Intden	Median	RawIntDen	RawIntDen - BG	per area		Object	Area	Mean	Min	Max	Intden	Median	RawIntDen	RawIntDen - BG	per area			Table Analyzed	NY2067											Object	Area	Mean
																																			Data sets analyzed	A-C
	Nematode	4334	378.81	103	7702	1.64178e+06	208	4781009	3.24817e+06	749.462		Nematode	6680.43	415.32	114	14786	2.77452e+06	219	8079656	5.56282e+06	832.703		Nematode	7267.63	426.29	100	16383	3.09814e+06	219	9022058	5.95373e+06	819.211															Nematode	5406.43	340.75
	background	4334	121.74	67	214	527607	121	1536440				background	6680.43	129.8	75	183	867143	130	2525199				background	7267.63	130.93	71	191	951581	131	2771088					ANOVA summary												background	5406.43	128.21
	background	4334	121.35	65	177	525936	121	1531573				background	6680.43	129	67	194	861774	129	2509564				background	7267.63	174.82	78	705	1.27056e+06	154	3699971					F	19.23											background	5406.43	127.52
	background	4334	121.27	71	185	525572	121	1530512				background	6680.43	129.32	75	190	863902	129	2515759				background	7267.63	129.18	74	189	938824	129	2733939					P value	<0,0001											background	5406.43	127.1
																																			P value summary	****
	Nematode	6482.63	399.89	107	16383	2.59235e+06	202	7549165	5182051	799.375		Nematode	6923.55	449.26	113	12415	3.11049e+06	239	9058012	6.50429e+06	939.444		Nematode	8220.21	391.29	90	10662	3.2165e+06	207	9366724	6211384	755.624			Significant diff. among means (P < 0.05)?	Yes											Nematode	5136.52	354.7
	background	6482.63	126.42	73	184	819522	126	2386522				background	6923.55	126.32	71	249	874597	126	2546905				background	8220.21	132.52	65	196	1.08936e+06	132	3172326					R squared	0.223											background	5136.52	127.28
	background	6482.63	125.26	66	188	812042	125	2364738				background	6923.55	127.04	71	188	879570	127	2561386				background	8220.21	131.58	79	191	1.08163e+06	131	3149814																	background	5136.52	126.64
	background	6482.63	124.49	69	188	807009	124	2350082				background	6923.55	126.62	71	187	876648	126	2552879				background	8220.21	131.33	56	212	1.0796e+06	131	3143880					Brown-Forsythe test												background	5136.52	125.25
																																			F (DFn, DFd)	2,263 (2, 134)
	Nematode	6173.57	345.87	104	11241	2.13527e+06	205	6218100	3.95495e+06	640.627		Nematode	7199.64	402.24	106	11139	2.89598e+06	209	8433344	5.78836e+06	803.979		Nematode	7192.09	394.31	99	14914	2.83588e+06	220	8258344	5.48485e+06	762.622			P value	0.108											Nematode	5817.47	388.89
	background	6173.57	126.75	74	182	782505	127	2278726				background	7199.64	126.27	76	183	909098	126	2647376				background	7192.09	132.64	78	196	953983	132	2778085					P value summary	ns											background	5817.47	129.18
	background	6173.57	125.19	70	189	772885	125	2250710				background	7199.64	126.13	73	191	908095	126	2644455				background	7192.09	131.55	79	187	946139	131	2755242					Are SDs significantly different (P < 0.05)?	No											background	5817.47	129.31
	background	6173.57	125.71	71	183	776077	125	2260006				background	7199.64	126.07	76	188	907634	126	2643113				background	7192.09	133.08	72	193	957099	133	2787159																	background	5817.47	128.34
																																			Bartlett's test
	Nematode	5340.49	441.61	125	16383	2.35843e+06	237	6867957	4.92962e+06	923.065		Nematode	8471.92	411.64	114	13078	3.4874e+06	208	10155629	7.04487e+06	831.555		Nematode	7415.29	426.39	100	15689	3.16182e+06	221	9207516	6.41919e+06	865.67			Bartlett's statistic (corrected)	9.719											Nematode	5105.27	349.17
	background	5340.49	124.54	69	179	665116	124	1936877				background	8471.92	126.63	72	187	1.07281e+06	126	3124127				background	7415.29	130.05	78	206	964396	130	2808407					P value	0.0078											background	5105.27	125.12
	background	5340.49	124.92	67	201	667118	125	1942709				background	8471.92	126.67	63	190	1.07313e+06	127	3125045				background	7415.29	128.85	72	191	955466	129	2782403					P value summary	**											background	5105.27	123.53
	background	5340.49	124.45	70	189	664619	124	1935430				background	8471.92	124.97	66	185	1.05873e+06	125	3083104				background	7415.29	128.47	72	187	952636	128	2774161					Are SDs significantly different (P < 0.05)?	Yes											background	5105.27	123.86
	Nematode	4862.49	336.94	100	10506	1.63838e+06	184	4771108	2.97871e+06	612.589		Nematode	6610.03	436.52	100	15132	2.88542e+06	200	8402596	6.00159e+06	907.952		Nematode	8171.45	373.85	86	16383	3.05489e+06	200	8896111	5.83591e+06	714.182			ANOVA table	SS	DF	MS	F (DFn, DFd)	P value							Nematode	6551.31	333.22
	background	4862.49	127.05	61	192	617784	127	1799043				background	6604.54	125.03	66	188	825773	125	2404726				background	8171.45	129.77	81	189	1.06039e+06	130	3087948					Treatment (between columns)	330787	2	165393	F (2, 134) = 19,23	P<0,0001							background	6551.31	127.05
	background	4862.49	126.97	73	187	617390	127	1797896				background	6610.03	124.72	71	193	824432	124	2400819				background	8171.45	128.66	63	193	1.05134e+06	128	3061595					Residual (within columns)	1152301	134	8599									background	6551.31	125.01
	background	4862.49	125.72	68	181	611333	126	1780257				background	6610.03	124.55	71	185	823283	124	2397475				background	8171.45	127.38	77	186	1.04086e+06	127	3031074					Total	1483088	136										background	6551.31	127.41
	Nematode	5769.74	325.32	105	9733	1.87701e+06	189	5466021	3287340	569.755		Nematode	6716.14	373.77	98	10791	2.51026e+06	200	7310097	4941005	735.691		Nematode	6785.85	429.71	87	12462	2.91597e+06	217	8491571	5985132	882.002			Data summary												Nematode	5427.03	357.94
	background	5769.74	130.26	78	189	751554	130	2188593				background	6716.14	121.78	71	180	817892	122	2381774				background	6785.85	127.77	74	196	867036	127	2524886					Number of treatments (columns)	3											background	5427.03	125.17
	background	5769.74	129.93	66	189	749663	130	2183085				background	6716.14	120.63	72	178	810137	121	2359193				background	6785.85	126.44	69	189	858013	126	2498610					Number of values (total)	137											background	5427.03	125.47
	background	5769.74	128.82	77	184	743234	128	2164365				background	6716.14	120.99	63	181	812581	121	2366309				background	6785.85	126.3	73	192	857055	126	2495821																	background	5427.03	126.5
	Nematode	5079.86	315.99	105	9306	1.60519e+06	202	4674469	2755986	542.532		Nematode	6085.32	463.51	123	12358	2.82063e+06	214	8213938	5.96358e+06	979.994		Nematode	7713.36	398.63	94	16323	3.07479e+06	201	8954051	6.10759e+06	791.82															Nematode	5975.09	349.67
	background	5079.86	130.36	72	187	662205	130	1928401				background	6085.32	128.13	74	198	779718	128	2270610				background	7713.36	127.05	73	190	979960	127	2853733																	background	5975.09	123.16
	background	5079.86	129.62	72	187	658454	130	1917478				background	6085.32	127.31	76	188	774742	127	2256119				background	7713.36	125.74	69	195	969912	125	2824471					Number of families	1											background	5975.09	122.71
	background	5079.86	129.09	75	184	655739	129	1909570				background	6085.32	125.52	57	204	763836	125	2224359				background	7713.36	127.38	71	193	982515	127	2861171					Number of comparisons per family	3											background	5975.09	122.06
																																			Alpha	0.05
	Nematode	5927.01	381.5	107	10763	2.26116e+06	201	6584700	4.28743e+06	723.371		Nematode	6768.34	410.23	100	12092	2.77656e+06	200	8085580	5.64468e+06	833.984		Nematode	7522.78	384.86	90	16383	2.89524e+06	198	8431210	5680181	755.064															Nematode	5331.57	364.7
	background	5927.01	133.57	80	194	791653	133	2305364				background	6768.34	125.67	67	239	850576	125	2476953				background	7522.78	126.09	67	191	948559	126	2762290					Tukey's multiple comparisons test	Mean Diff,	95,00% CI of diff,	Below threshold?	Summary	Adjusted P Value							background	5331.57	125.29
	background	5927.01	134.01	81	193	794297	134	2313064				background	6768.34	123.42	67	187	835319	123	2432524				background	7522.78	125.79	54	195	946252	126	2755572					L4 stage vs. D1A +DMSO	-114.4	-161,0 to -67,84	Yes	****	<0,0001	A-B						background	5331.57	124.7
	background	5927.01	131.71	67	188	780671	132	2273383				background	6768.34	122.44	64	180	828687	122	2413210				background	7522.78	124.86	67	190	939265	125	2735225					L4 stage vs. D1A +CHX	-29.57	-77,41 to 18,27	No	ns	0.311	A-C						background	5331.57	125.78
																																			D1A +DMSO vs. D1A +CHX	84.82	40,34 to 129,3	Yes	****	<0,0001	B-C
	Nematode	5659.85	332.91	106	10889	1.88424e+06	195	5487085	3.29098e+06	581.461		Nematode	7739.8	369.4	104	12324	2.85907e+06	204	8325869	5.5559e+06	717.835		Nematode	7874.41	390.29	98	16383	3.07327e+06	198	8949635	6.10904e+06	775.809															Nematode	4613.53	355.7
	background	5659.85	133	80	201	752761	133	2192107				background	7739.8	123.9	62	180	958984	124	2792649				background	7874.41	124.08	72	181	977092	124	2845380					Test details	Mean 1	Mean 2	Mean Diff,	SE of diff,	n1	n2	q	DF				background	4613.53	125.13
	background	5659.85	132.66	75	196	750820	132	2186456				background	7739.8	126.32	74	200	977699	126	2847146				background	7874.41	124.03	73	182	976637	124	2844055					L4 stage vs. D1A +DMSO	671.2	785.6	-114.4	19.64	39	52	8.236	134				background	4613.53	125.73
	background	5659.85	134.07	80	192	758818	134	2209745				background	7503.2	122.2	67	184	916903	122	2670104				background	7874.41	123.52	56	195	972616	123	2832346					L4 stage vs. D1A +CHX	671.2	700.8	-29.57	20.19	39	46	2.072	134				background	4613.53	125.45
																																			D1A +DMSO vs. D1A +CHX	785.6	700.8	84.82	18.77	52	46	6.391	134
	Nematode	4975.12	397.49	126	14497	1.97758e+06	222	5758890	3.61351e+06	726.315		Nematode	7803.67	401.03	99	16383	3.1295e+06	207	9113395	6.54998e+06	839.346		Nematode	8430.72	382.22	104	15795	3.22238e+06	214	9383848	6200199	735.429															Nematode	5438.02	357.03
	background	4975.12	148.9	87	223	740780	149	2157219				background	7803.67	122.6	73	178	956747	122	2786134				background	8430.72	130.4	75	196	1.09933e+06	130	3201362																	background	5438.02	127.83
	background	4975.12	147.31	87	219	732888	147	2134236				background	6000.85	121.54	70	176	729364	121	2123973				background	8430.72	129.41	74	191	1.09103e+06	129	3177168																	background	5438.02	128.38
	background	4975.12	148.03	92	217	736480	148	2144695				background	7803.67	122.34	69	189	954692	122	2780148				background	8430.72	129.22	74	195	1.0894e+06	129	3172417																	background	5438.02	127.63
	Nematode	4593.26	359.79	92	16030	1.65261e+06	195	4812545	3101488	675.226		Nematode	7499.08	428.91	105	16383	3.21641e+06	212	9366489	6648138	886.527		Nematode	8351.73	391.6	101	16383	3.27053e+06	223	9524085	6467635	774.407															Nematode	4592.23	353.93
	background	4593.26	127.84	75	193	587220	128	1710036				background	7499.08	124.25	69	186	931791	124	2713458				background	8351.73	125.91	67	192	1.05154e+06	126	3062188																	background	4592.23	130.43
	background	4593.26	128.34	78	192	589487	128	1716639				background	7499.08	125.79	70	192	943314	126	2747016				background	8351.73	125.48	61	192	1.04793e+06	125	3051680																	background	4592.23	129.35
	background	4593.26	127.58	76	184	586004	127	1706496				background	7499.08	123.39	75	180	925308	123	2694579				background	8351.73	125.63	71	183	1.04924e+06	125	3055482																	background	4592.23	129.23
	Nematode	6299.26	382.95	109	13233	2.41233e+06	212	7024924	4.64515e+06	737.412		Nematode	7003.56	436.06	107	16383	3.05398e+06	196	8893467	6.25637e+06	893.312		Nematode	8066.37	355.78	96	14103	2.86984e+06	186	8357229	5.43783e+06	674.136															Nematode	5053.07	365.28
	background	6299.26	129.82	75	189	817782	130	2381454				background	7003.56	133.55	74	210	935338	133	2723787				background	8066.37	125.12	61	186	1.00926e+06	125	2939067																	background	5053.07	134.37
	background	6299.26	132.56	77	202	835018	132	2431646				background	7003.56	127.08	75	193	890039	127	2591873				background	8066.37	124.63	60	207	1.00535e+06	125	2927659																	background	5053.07	132.31
	background	6299.26	126.81	74	190	798817	126	2326226				background	7003.56	127.27	71	184	891333	127	2595642				background	8066.37	123.09	67	188	992919	123	2891469																	background	5053.07	131.28
												Nematode	6080.17	425.3	111	13044	2585924	197	7530443	5.27433e+06	867.464		Nematode	7197.58	444.72	106	13984	3.20087e+06	210	9321234	6.67606e+06	927.542															Nematode	5734.03	369.58
												background	6080.17	128.04	75	185	778517	128	2267111				background	7197.58	126.67	71	184	911688	127	2654918																	background	5734.03	129.2
												background	6080.17	127.26	74	195	773792	127	2253352				background	7197.58	126.17	74	185	908114	126	2644510																	background	5734.03	128.82
												background	6080.17	126.96	70	198	771914	127	2247884				background	7197.58	125.77	73	184	905228	126	2636104																	background	5734.03	130.11
												Nematode	6491.9	425.53	94	15213	2.76251e+06	189	8044683	5.62232e+06	866.051		Nematode	7820.16	399.13	97	16383	3.12129e+06	195	9089482	6.27603e+06	802.545
												background	6491.9	127.24	74	183	826004	127	2405397				background	7820.16	123.8	65	185	968135	123	2819295
												background	6491.9	130.92	78	287	849946	129	2475118				background	7820.16	124.2	63	364	971229	124	2828307
												background	6491.9	126.24	65	192	819540	126	2386575				background	7820.16	122.63	73	179	959024	122	2792764
												Nematode	7342.49	379.93	100	13158	2.78961e+06	204	8123587	5.44392e+06	741.427		Nematode	8868.55	380.87	98	15215	3.37778e+06	214	9836410	6649912	749.831
												background	7342.49	125.59	75	185	922159	125	2685411				background	8868.55	123.1	72	180	1.09172e+06	123	3179195
												background	7342.49	125.32	69	186	920195	125	2679691				background	8868.55	123.62	69	189	1.09635e+06	124	3192681
												background	7342.49	125.05	62	185	918204	125	2673892				background	8868.55	123.43	66	212	1.09462e+06	123	3187618
		OH1422 (OLL neurons)
		L4 stage											Adult day 1 +DMSO control											Adult day 1 +2mM CHX												ANOVA + Tukey post hoc test
		Object	Area	Mean	Min	Max	Intden	Median	RawIntDen	RawIntDen - BG	per area		Object	Area	Mean	Min	Max	Intden	Median	RawIntDen	RawIntDen - BG	per area		Object	Area	Mean	Min	Max	Intden	Median	RawIntDen	RawIntDen - BG	per area			Table Analyzed	OH1422
																																				Data sets analyzed	A-C
		Nematode	5378.27	180.72	71	7150	971950	137	2830405	1.31818e+06	245.093		Nematode	7032.06	262.79	61	8070	1.84797e+06	206	5381450	3.32024e+06	472.158		Nematode	6533.45	232.08	75	8425	1.51631e+06	149	4415642	2.49075e+06	381.23
		background	5378.27	96.69	55	157	520018	97	1514338				background	7032.06	100.85	58	153	709187	101	2065215				background	6533.45	101.43	56	147	662668	101	1929750					ANOVA summary
		background	5378.27	96.87	55	151	521014	97	1517239				background	7032.06	101.02	59	151	710413	101	2068787				background	6533.45	100.19	56	160	654570	100	1906166					F	9.59
		background	5378.27	96.1	51	142	516849	96	1505112				background	7032.06	100.09	52	156	703832	100	2049623				background	6533.45	101.9	58	157	665766	102	1938771					P value	0.0001
																																				P value summary	***
		Nematode	7054.73	205.34	68	10295	1.44865e+06	143	4218599	2.19804e+06	311.569		Nematode	5357.32	339.86	69	12207	1.82072e+06	210	5302113	3.09818e+06	578.309		Nematode	7377.52	207.48	74	12939	1.53068e+06	144	4457473	2307945	312.835			Significant diff. among means (P < 0.05)?	Yes
		background	7054.73	98.37	50	151	693983	98	2020941				background	5357.32	100.31	55	147	537367	100	1564860				background	7377.52	100.22	41	154	739410	100	2153229					R squared	0.1429											OH1422 (OLL neurons)
		background	7054.73	98.71	47	161	696379	99	2027917				background	5357.32	222.74	65	438	1.19329e+06	225	3474980				background	7377.52	99.76	53	158	735994	100	2143280
		background	7054.73	97.98	50	145	691196	98	2012826				background	5357.32	100.76	55	154	539800	101	1571945				background	7377.52	100.17	53	150	739014	100	2152075					Brown-Forsythe test												L4 stage
																																				F (DFn, DFd)	3,257 (2, 115)
		Nematode	6251.87	178.73	67	9886	1.11743e+06	133	3254049	1.49304e+06	238.815		Nematode	8108.27	261.28	96	501	2.11851e+06	268	6169288	3184201	392.71		Nematode	6134.08	196.1	52	6317	1.20291e+06	146	3502991	1.73733e+06	283.227			P value	0.0421											Object	Area
		background	6251.87	97.47	51	147	609381	97	1774572				background	8108.27	101.14	51	170	820073	101	2388126				background	6134.08	99.41	42	165	609814	99	1775834					P value summary	*
		background	6251.87	96.38	54	144	602577	96	1754759				background	8108.27	100.19	47	153	812362	100	2365672				background	6134.08	98.36	48	150	603324	98	1756934					Are SDs significantly different (P < 0.05)?	Yes											Nematode	6354.89
		background	6251.87	96.32	49	147	602210	96	1753691				background	8108.27	177.94	64	393	1.44277e+06	155	4201463				background	6134.08	98.76	54	150	605820	99	1764202																	background	6354.89
																																				Bartlett's test												background	6354.89
		Nematode	6487.44	200.34	66	10225	1.2997e+06	141	3784850	1.98896e+06	306.587		Nematode	5010.15	325.21	98	16383	1.62936e+06	230	4744841	3.37046e+06	672.726		Nematode	6698.63	193.72	71	10120	1.29764e+06	133	3778838	1.78331e+06	266.22			Bartlett's statistic (corrected)	25.97											background	6354.89
		background	6487.44	97.61	56	151	633263	97	1844118				background	5010.15	96.18	51	172	481856	96	1403209				background	6698.63	102.41	52	165	685993	102	1997673					P value	<0,0001
		background	6487.44	97.1	51	147	629957	97	1834490				background	5010.15	93.11	46	163	466471	93	1358405				background	6698.63	103.3	53	179	691997	103	2015158					P value summary	****											Nematode	6126.18
		background	6091.5	96.34	51	152	586882	96	1709052				background	5010.15	93.32	50	157	467548	93	1361542				background	6698.63	101.18	52	153	677781	101	1973760					Are SDs significantly different (P < 0.05)?	Yes											background	6126.18
																																																background	6126.18
		Nematode	5388.23	203.91	74	7543	1.09871e+06	140	3199544	1.66566e+06	309.13		Nematode	5816.78	341.54	85	10162	1.98666e+06	264	5785338	3.96276e+06	681.263		Nematode	6836.67	183.32	71	10073	1.25331e+06	133	3649749	1.67803e+06	245.445			ANOVA table	SS	DF	MS	F (DFn, DFd)	P value							background	6126.18
		background	5388.23	98.05	44	149	528314	98	1538499				background	5816.78	109.39	56	170	636275	109	1852889				background	6836.67	99.06	53	163	677234	99	1972166					Treatment (between columns)	138124	2	69062	F (2, 115) = 9,590	P=0,0001
		background	5388.23	97.65	49	148	526157	97	1532217				background	5816.78	106.83	59	160	621425	106	1809645				background	6836.67	99.51	56	147	680294	99	1981078					Residual (within columns)	828208	115	7202									Nematode	6000.5
		background	5388.23	97.57	53	145	525714	97	1530926				background	5816.78	106.57	57	163	619899	106	1805202				background	6836.67	98.54	48	157	673715	98	1961918					Total	966331	117										background	6000.5
																																																background	6000.5
		Nematode	7561.58	204.9	62	11719	1.54937e+06	136	4511917	2375609	314.168		Nematode	5058.57	311.76	118	6785	1.57706e+06	241	4592527	2.43217e+06	480.801		Nematode	6216.5	237.92	79	8455	1.47903e+06	161	4307074	2.54511e+06	409.412			Data summary												background	6000.5
		background	7561.58	97.59	47	155	737959	97	2149002				background	5058.57	104.53	57	170	528755	104	1539781				background	6216.5	97.62	49	147	606873	98	1767270					Number of treatments (columns)	3
		background	7561.58	96.56	49	155	730166	96	2126308				background	5058.57	228.35	58	680	1.15515e+06	163	3363892				background	6216.5	97.25	47	143	604548	97	1760497					Number of values (total)	118											Nematode	6248.43
		background	7561.58	96.89	53	145	732675	97	2133614				background	5058.57	107.08	53	157	541675	107	1577405				background	6216.5	97.12	52	151	603733	97	1758126																	background	6248.43
																																																background	6248.43
		Nematode	5223.4	214.96	74	14096	1.12284e+06	147	3269820	1.77199e+06	339.241		Nematode	5236.1	292.68	108	5603	1.5325e+06	235	4462792	2844419	543.232		Nematode	6162.58	217.79	73	9198	1.34216e+06	147	3908505	2.14386e+06	347.883															background	6248.43
		background	5223.4	98.84	49	151	516276	99	1503443				background	5236.1	103.64	54	166	542690	103	1580361				background	6162.58	98.4	52	144	606399	98	1765887					Number of families	1
		background	5223.4	98.96	53	151	516895	99	1505244				background	5236.1	104.81	57	164	548822	105	1598218				background	6162.58	98.57	49	148	607467	98	1768998					Number of comparisons per family	3											Nematode	5405.74
		background	5223.4	97.61	58	146	509873	97	1484796				background	5236.1	109.95	56	266	575717	106	1676540				background	6162.58	98.02	49	155	604053	98	1759058					Alpha	0.05											background	5405.74
																																																background	5405.74
		Nematode	6102.15	204.88	73	9514	1.25022e+06	139	3640740	1.80443e+06	295.704		Nematode	8354.82	194.98	52	2556	1.62907e+06	180	4743985	2.23812e+06	267.884		Nematode	6367.59	200.94	54	5909	1.27952e+06	140	3726068	1896480	297.833			Tukey's multiple comparisons test	Mean Diff,	95,00% CI of diff,	Below threshold?	Summary	Adjusted P Value							background	5405.74
		background	6102.15	98.07	35	150	598463	98	1742778				background	8354.82	96.82	48	144	808896	97	2355577				background	6367.59	98.41	49	151	626652	98	1824868					L4 stage vs. D1A +DMSO	-57.81	-104,7 to -10,96	Yes	*	0.0113	A-B
		background	6102.15	100.95	52	197	616023	99	1793913				background	8354.82	107.96	49	415	902016	99	2626751				background	6367.59	99.18	51	178	631547	99	1839121					L4 stage vs. D1A +CHX	23.68	-21,27 to 68,63	No	ns	0.4259	A-C						Nematode	5519.4
		background	6102.15	110.99	51	305	677259	104	1972240				background	8354.82	104.2	54	356	870596	98	2535254				background	6367.59	98.41	52	153	626620	98	1824775					D1A +DMSO vs. D1A +CHX	81.49	36,54 to 126,4	Yes	***	0.0001	B-C						background	5519.4
																																																background	5519.4
		Nematode	4135.86	244.71	68	10720	1.01209e+06	147	2947300	1779264	430.204													Nematode	6528.3	191.02	68	6474	1.24707e+06	136	3631575	1.76686e+06	270.647			Test details	Mean 1	Mean 2	Mean Diff,	SE of diff,	n1	n2	q	DF				background	5519.4
		background	4135.86	96.92	48	143	400846	97	1167301															background	6528.3	98.65	42	163	644011	98	1875417					L4 stage vs. D1A +DMSO	273.2	331	-57.81	19.73	37	37	4.144	115
		background	4135.86	97.01	50	144	401205	97	1168345															background	6528.3	97.45	45	152	636190	97	1852643					L4 stage vs. D1A +CHX	273.2	249.5	23.68	18.93	37	44	1.769	115				Nematode	7408.08
		background	4135.86	97.02	48	151	401245	97	1168462															background	6528.3	98.16	42	151	640802	98	1866072					D1A +DMSO vs. D1A +CHX	331	249.5	81.49	18.93	37	44	6.088	115				background	7408.08
																																																background	7408.08
		Nematode	5590.83	185.4	77	7226	1.03656e+06	135	3018551	1.43908e+06	257.4													Nematode	7312.96	197.99	67	10306	1.44789e+06	137	4216389	2.07015e+06	283.08															background	7408.08
		background	5590.83	98.02	51	153	548018	98	1595879															background	7312.96	101.07	57	159	739093	101	2152304
		background	5590.83	96.55	50	149	539796	96	1571934															background	7312.96	100.25	48	154	733099	100	2134850																	Nematode	6200.36
		background	5590.83	96.47	50	143	539335	96	1570593															background	7312.96	101.03	49	148	738834	101	2151552																	background	6200.36
																																																background	6200.36
		Nematode	6536.54	170.49	63	8541	1.11439e+06	128	3245192	1.39555e+06	213.5													Nematode	7560.89	189.13	82	7103	1.43001e+06	146	4164330	1.9752e+06	261.239															background	6200.36
		background	6536.54	97.38	46	153	636521	97	1853606															background	7560.89	100.55	54	159	760226	100	2213846
		background	6536.54	97.48	48	145	637175	97	1855511															background	7560.89	98.53	52	160	745004	98	2169518																	Nematode	9356.85
		background	6536.54	96.65	55	143	631785	97	1839814															background	7560.89	99.19	45	161	749984	99	2184021																	background	9356.85
																																																background	9356.85
		Nematode	6192.12	205.99	73	10633	1.27553e+06	143	3714451	1.94429e+06	313.994													Nematode	7243.6	195.17	63	6379	1.41373e+06	148	4116918	1985293	274.075															background	9356.85
		background	6192.12	97.71	56	153	605027	97	1761893															background	7243.6	101.62	48	156	736106	101	2143608
		background	6192.12	97.78	49	148	605438	97	1763090															background	7243.6	100.38	54	153	727098	100	2117376																	Nematode	6858.65
		background	6192.12	99.02	58	148	613136	99	1785507															background	7243.6	101.16	52	151	732770	101	2133891																	background	6858.65
																																																background	6858.65
		Nematode	6244.31	193.51	65	9393	1.20835e+06	131	3518827	1.76798e+06	283.134													Nematode	6154.34	189.87	71	5967	1.1685e+06	139	3402770	1.0524e+06	171.002															background	6858.65
		background	6244.31	96.88	53	149	604950	97	1761670															background	6154.34	113.83	57	321	700575	105	2040136
		background	6244.31	96.32	44	154	601448	96	1751472															background	6154.34	147.86	56	574	910008	143	2650026																	Nematode	6539.29
		background	6244.31	95.66	44	144	597307	96	1739412															background	6154.34	131.73	60	304	810738	114	2360941																	background	6539.29
																																																background	6539.29
																								Nematode	5541.38	210.33	74	10090	1.1655e+06	142	3394055	1.77175e+06	319.731															background	6539.29
																								background	5541.38	101.11	57	173	560310	101	1631672
																								background	5541.38	101.1	51	151	560247	101	1631491
																								background	5541.38	99.38	53	152	550722	99	1603753
																								Nematode	6786.88	198.12	75	6777	1.34464e+06	139	3915718	1948905	287.158
																								background	6786.88	99.71	51	149	676754	99	1970767
																								background	6786.88	99.53	54	152	675504	99	1967129
																								background	6786.88	99.3	53	163	673929	99	1962543
		PY6457 (ASK neurons)
		L4 stage											Adult day 1 +DMSO control											Adult day 1 +2mM CHX												ANOVA + Tukey post hoc test
		Object	Area	Mean	Min	Max	Intden	Median	RawIntDen	RawIntDen - BG	per area		Object	Area	Mean	Min	Max	Intden	Median	RawIntDen	RawIntDen - BG	per area		Object	Area	Mean	Min	Max	Intden	Median	RawIntDen	RawIntDen - BG	per area			Table Analyzed	Data 3
																																				Data sets analyzed	A-C
		Nematode	5525.59	167.88	47	14423	927615	110	2701297	1450883	262.575		Nematode	6738.8	115.99	49	4267	781612	93	2276125	778976	115.596		Nematode	7411.86	179.55	42	12786	1.3308e+06	121	3875403	2.21842e+06	299.307
		background	5525.59	77.7	35	122	429317	78	1250209				background	6738.8	76.5	39	122	515544	76	1501311				background	7411.86	76.57	37	124	567543	76	1652735					ANOVA summary
		background	5525.59	77.42	36	132	427815	77	1245837				background	6738.8	76.27	39	120	513970	76	1496728				background	7411.86	77.12	39	124	571573	77	1664471					F	1.285
		background	5525.59	78.01	28	123	431029	78	1255196				background	6738.8	76.1	33	119	512830	76	1493408				background	7411.86	76.62	37	121	567885	77	1653732					P value	0.2811
																																				P value summary	ns
		Nematode	4016.7	307.92	58	16383	1.23681e+06	159	3601715	2707491	674.059		Nematode	6254.27	151.3	49	11090	946241	100	2755540	1365348	218.307		Nematode	7250.81	177.92	42	11971	1.29006e+06	119	3756767	2.11225e+06	291.313			Significant diff. among means (P < 0.05)?	No
		background	4016.7	76.9	42	116	308869	77	899455				background	6254.27	76.31	35	118	477286	76	1389900				background	7250.81	77.99	37	124	565508	78	1646809					R squared	0.02531											PY6457 (ASK neurons)
		background	4016.7	77.64	37	121	311845	78	908122				background	6254.27	76.42	33	120	477925	76	1391761				background	7250.81	78.25	34	120	567393	78	1652300
		background	3756.07	80.01	36	186	300504	79	875095				background	6254.27	76.26	26	123	476948	76	1388915				background	7250.81	77.41	37	129	561257	77	1634432					Brown-Forsythe test												L4 stage
																																				F (DFn, DFd)	0,9479 (2, 99)
		Nematode	4760.16	148.41	51	4717	706476	109	2057321	946807	198.902		Nematode	5154.72	130.9	46	8480	674745	96	1964918	823657	159.787		Nematode	6918.74	246.57	51	16383	1.70594e+06	142	4967843	3.40987e+06	492.845			P value	0.3911											Object	Area
		background	4760.16	77.24	39	116	367661	77	1070662				background	5154.72	76.23	40	116	392946	76	1144294				background	6918.74	77.44	32	123	535816	77	1560343					P value summary	ns
		background	4760.16	76.57	35	119	364508	77	1061480				background	5154.72	75.96	36	119	391539	76	1140196				background	6918.74	77.28	37	119	534685	77	1557050					Are SDs significantly different (P < 0.05)?	No											Nematode	6250.84
		background	4760.16	86.52	41	185	411870	81	1199401				background	5154.72	75.9	38	114	391229	76	1139293				background	6918.74	77.26	38	117	534510	77	1556540																	background	6250.84
																																				Bartlett's test												background	6250.84
		Nematode	7094.56	138.79	47	10471	984644	98	2867371	1.28408e+06	180.996		Nematode	6527.61	120.95	44	6258	789533	95	2299190	849927	130.205		Nematode	5543.44	98.28	31	1971	544800	89	1586506	345564	62.3375			Bartlett's statistic (corrected)	4.283											background	6250.84
		background	7094.56	76.69	35	138	544054	77	1584333				background	6527.61	76.4	30	130	498733	76	1452354				background	5543.44	76.9	33	118	426317	77	1241473					P value	0.1175
		background	7094.56	76.55	35	137	543062	76	1581445				background	6527.61	76.22	28	122	497534	76	1448863				background	5543.44	76.57	36	115	424437	76	1235999					P value summary	ns											Nematode	7221.62
		background	7094.56	76.67	37	116	543967	77	1584082				background	6527.61	76.1	28	119	496747	76	1446571				background	5543.44	77.15	39	116	427649	77	1245353					Are SDs significantly different (P < 0.05)?	No											background	7221.62
																																																background	7221.62
		Nematode	6218.21	150.54	50	6595	936093	111	2725986	1314994	211.475		Nematode	7591.11	128.21	49	3698	973247	98	2834182	1.1533e+06	151.928														ANOVA table	SS	DF	MS	F (DFn, DFd)	P value							background	7221.62
		background	6218.21	78.22	36	126	486367	78	1416344				background	7591.11	76.17	33	128	578246	76	1683904																Treatment (between columns)	48705	2	24353	F (2, 99) = 1,285	P=0,2811
		background	6218.21	77.82	39	118	483919	78	1409216				background	7591.11	75.87	34	117	575934	76	1677173																Residual (within columns)	1875795	99	18947									Nematode	6628.57
		background	6218.21	77.72	24	124	483301	78	1407416				background	7591.11	76.07	36	123	577439	76	1681555																Total	1924500	101										background	6628.57
																																																background	6628.57
		Nematode	5866.23	204.07	52	16383	1.19711e+06	121	3486083	2.15727e+06	367.745																									Data summary												background	6628.57
		background	5866.23	77.74	37	120	456037	78	1328022																											Number of treatments (columns)	3
		background	5866.23	77.66	37	130	455547	78	1326594																											Number of values (total)	102											Nematode	6455.16
		background	5866.23	77.96	42	123	457338	78	1331809																																							background	6455.16
																																				--												background	6455.16
		Nematode	5450.04	211.45	56	16383	1.1524e+06	117	3355894	2.11893e+06	388.791																																					background	6455.16
		background	5450.04	77.97	37	116	424926	78	1237423																											Number of families	1
		background	5450.04	77.88	39	128	424430	78	1235978																											Number of comparisons per family	3											Nematode	6838.04
		background	5450.04	77.97	40	118	424951	78	1237495																											Alpha	0.05											background	6838.04
																																																background	6838.04
		Nematode	6223.37	198.38	49	16264	1.23459e+06	115	3595229	2.18763e+06	351.518																									Tukey's multiple comparisons test	Mean Diff,	95,00% CI of diff,	Below threshold?	Summary	Adjusted P Value							background	6838.04
		background	6223.37	77.71	31	122	483635	78	1408388																											L4 stage vs. D1A +DMSO	11.24	-71,29 to 93,77	No	ns	0.9438	A-B
		background	6223.37	77.7	35	121	483536	78	1408099																											L4 stage vs. D1A +CHX	49.18	-27,00 to 125,4	No	ns	0.2785	A-C						Nematode	5944.87
		background	6223.37	77.6	26	118	482926	78	1406323																											D1A +DMSO vs. D1A +CHX	37.94	-43,63 to 119,5	No	ns	0.5122	B-C						background	5944.87
																																																background	5944.87
		Nematode	6428.03	169.97	50	8696	1.09256e+06	117	3181635	1.71721e+06	267.145																									Test details	Mean 1	Mean 2	Mean Diff,	SE of diff,	n1	n2	q	DF				background	5944.87
		background	6428.03	78.54	36	126	504838	78	1470135																											L4 stage vs. D1A +DMSO	302.2	291	11.24	34.68	36	28	0.4583	99
		background	6428.03	78.39	36	127	503875	78	1467329																											L4 stage vs. D1A +CHX	302.2	253	49.18	32.01	36	38	2.173	99				Nematode	5478.88
		background	6428.03	77.77	28	122	499916	78	1455801																											D1A +DMSO vs. D1A +CHX	291	253	37.94	34.28	28	38	1.565	99				background	5478.88
																																																background	5478.88
		Nematode	5333.63	169.88	49	15296	906078	110	2638580	1437498	269.516																																					background	5478.88
		background	5333.63	77.63	43	115	414060	78	1205781
		background	5333.63	77.22	22	120	411871	77	1199406																																							Nematode	6205.51
		background	5333.63	77.13	37	129	411409	77	1198059																																							background	6205.51
																																																background	6205.51
																																																background	6205.51
																																																Nematode	6228.86
S4B	SUnSET assay																																															background	6228.86
																																																background	6228.86
		Ponceau					anti-puromycin																																									background	6228.86
		Lane	Area	RawIntDen	Raw-BG		Lane	Area	RawIntDen	Raw-BG		Ratio	Normalized to MAX			Cohen's h is 0.4765438685533936
		2 (no CHX)	2176077	53362903	2.60232		2 (no CHX)	2.61	283566562	22.9977		8.83741	0.83324			Interpretation: Small effect size																																Nematode	6659.14
		3 (no CHX)	2022654	57439596	3.20274		3 (no CHX)	2.54	386445314	33.4293		10.4377	0.984126																																			background	6659.14
		4 (no CHX)	2130888	53929827	2.71578		4 (no CHX)	2.55	299537223	24.718		9.10161	0.85815																																			background	6659.14
		5 (no CHX)	2145177	61881167	3.49297		5 (no CHX)	2.7	425903665	37.0467		10.6061	1																																			background	6659.14
		7 (+CHX)	2096409	42909049	1.65702		7 (+CHX)	2.46	218948975	16.844		10.1652	0.95843
		8 (+CHX)	1987638	52055079	2.70829		8 (+CHX)	2.36	263444223	21.4988		7.93816	0.748454																																			Nematode	6624.11
		9 (+CHX)	2147187	57100698	3.01239		9 (+CHX)	2.64	270527905	21.6323		7.18109	0.677073																																			background	6624.11
		10 (+CHX)	2472324	66180780	3.51191		10 (+CHX)	2.9	284340185	22.4797		6.40099	0.603521																																			background	6624.11
																																																background	6624.11
		BG	65412	844562	821821		BG	0.44	9563636	9.03419e+06
		BG	65412	811806	12.5638		BG	0.44	9347719	2.05322e+07
		BG	65412	809096			BG	0.44	8191213
S4E
	Ordinal Regression (CLM)
	Neuron	Condition	pvalue	adjusted pvalue (BH)
	ASK	24h	0.499	0.5702857
	ASK	96h	0.0135	0.0326
	ASJ	24h	0.0288	0.0460800
	ASJ	96h	0.000561	0.0022440
	ASE	24h	0.0163	0.0326000
	ASE	96h	1.14e-05	0.0000912
	OLL	24h	0.918	0.9180000
	OLL	96h	0.105	0.140
	Neurite imaging in nematodes treated with 2mM CHX for 24h or 96h and imaged on day 7 of life (day 4 of adulthood)																																															background	6228.86
	OLL – 24h CHX treatment
																							formula: score ~ condition
	ID	blebbs	outgrowths	necrotic				ID	blebbs	outgrowths	necrotic				ID	blebbs	outgrowths	necrotic					data: figS4E
	1	0			0	0		1	0			0	0		1	4			0	0
	2	0			0	0		2	0			0	0		2	4			0	0			link threshold nobs logLik AIC niter max.grad cond.H
	3	2			0	0		3.1	1			0	0		3	6			1	0			logit flexible 64 -17.54 39.08 5(0) 1.62e-08 6.0e+00
	4	0			0	0		3.2	1			0	0		4	0			0	0
	5	0			0	0		4	0			0	0		5	2			0	0			Coefficients:
	6	1			0	0		5	0			0	0		6	2			0	0			Estimate Std. Error z value Pr(>|z|)
	7	0			0	0		6	0			0	0		7	3	1		0	0			conditionDMSO_24h -0.09798 0.95013 -0.103 0.918
	8	0			0	0		7	0			0	0		8	0			0	0
	9	3			0	0		8	3			0	0		9	0			0	0			Threshold coefficients:
	10	2			0	0		9	2			0	0		10	0			0	0			Estimate Std. Error z value
	11	5			1	0		10	0			0	0		11	0			0	0			Healthy|Mild 2.4277 0.6023 4.031
	12	5			1	0				11	1	0	0		12	4			0	0
	13	0			0	0									13	3			0	0
			13	0.846154	0.153846	0											13	0.923077	0.0769231	0
	OLL – 24h DMSO control
	ID	blebbs	outgrowths	necrotic				ID	blebbs	outgrowths	necrotic				ID	blebbs	outgrowths	necrotic
	1	3			0	0		1	4			0	0		1	0			0	0
	2	0			0	0		2	1	2		1	0		2	2			0	0
	3	0			0	0		3	2			0	0		3	1			0	0
	4	0			0	0		4	2			0	0		4	2			0	0
	5	0			0	0		5.1	0			0	0		5	1			0	0
	6	3			0	0		5.2	2			0	0		6	4			0	0
	7	0			0	0		6.1	0			0	0		7	5			1	0
	8	1			0	0		6.2	0			0	0		8	4			0	0
	9	0			0	0		7	1			0	0				8	0.875	0.125	0
			9	1	0	0		10	0			0	0
										10	0.9	0.1	0
	ASE – 24h CHX treatment
																							formula: score ~ condition
	ID	blebbs	outgrowths	necrotic				ID	blebbs	outgrowths	necrotic				ID	blebbs	outgrowths	necrotic					data: figS4E
	1	3			0	0		1	8			1	0		1	10			0	1
	2	5			1	0		2	6			1	0		2	1			0	0			link threshold nobs logLik AIC niter max.grad cond.H
	3	5			1	0		3	6	1		1	0		3	7	1		1	0			logit flexible 64 -63.08 132.15 4(0) 5.69e-07 9.0e+00
	4	3			0	0		4	4	1		0	0		4	2			0	0
	5	0			0	0		5	2			0	0		5	2			0	0			Coefficients:
	6	1			0	0		6	3			0	0		6	3			0	0			Estimate Std. Error z value Pr(>|z|)
	7	2			0	0		7	0			0	0		7	4			0	0			conditionDMSO_24h 1.1844 0.4929 2.403 0.0163 *
	8	11			0	1		8	3	2		1	0		8	7			1	0			---
	9	5	1		1	0				8	0.5	0.5	0		9	6			1	0			Signif. codes: 0 ‘***’ 0.001 ‘**’ 0.01 ‘*’ 0.05 ‘.’ 0.1 ‘ ’ 1
	10	7			1	0									10	4			0	0
	11	3			0	0									11	2	1		0	0			Threshold coefficients:
	12	3			0	0									12	4	3		0	1			Estimate Std. Error z value
			12	0.583333	0.333333	0.0833333											12	0.583333	0.25	0.166667			Healthy|Mild 0.2496 0.3504 0.712
																							Mild|Severe 2.2791 0.4629 4.923
	ASE – 24h DMSO control
	ID	blebbs	outgrowths	necrotic				ID	blebbs	outgrowths	necrotic				ID	blebbs	outgrowths	necrotic
	1	5	1		1	0		1	6	2		1	0		1	4	8		0	1
	2	5	1		1	0		2	6	3		0	1		2			1	0	1
	3	6	2		1	0		3	0	3		0	1		3	3	1		0	0
	4.1	2			0	0		4	2	1		0	0		4	9	1		1	0
	4.2	5			1	0		5	15	1		0	1		5	3			0	0
	5	6	1		1	0		6	2	3		0	1		6	5	1		1	0
	6	5	1		1	0		7	13	1		0	1		7	1			0	0
	7	3	2		1	0		8	5	2		1	0		8	3	2		1	0
	9	1			0	0		9	7	2		1	0		9	7	2		1	0
	10	1			0	0		10	2	3		0	1		10	3			0	0
			10	0.3	0.7	0		11	1	2		1	0		11	2			0	0
										11	0.0909091	0.363636	0.545455				11	0.454545	0.363636	0.181818
	ASJ – 24h CHX treatment
	ID	blebbs	outgrowths	necrotic				ID	blebbs	outgrowths	necrotic				ID	blebbs	outgrowths	necrotic					formula: score ~ condition
	1	4	2		1	0		1	14			0	1		1	13			0	1			data: figS4E
	2	3			0	0		2	5	2		1	0		2	8			1	0
	3	8			1	0		3	13			0	1		3	2			0	0			link threshold nobs logLik AIC niter max.grad cond.H
	4	3	2		1	0		4	3			0	0		4	8			1	0			logit flexible 56 -54.54 115.09 5(0) 3.58e-11 7.0e+00
	5	7			1	0		5	0			0	0		5	8			1	0
	6	3			0	0		6	4			0	0		6	0			0	0			Coefficients:
	7	4			0	0		7			1	0	1		7	3			0	0			Estimate Std. Error z value Pr(>|z|)
	8	1			0	0		8	3			0	0		8	8	1		1	0			conditionDMSO_24h 1.179 0.539 2.187 0.0288 *
	9	6	2		1	0		9	3			0	0		9	1			0	0			---
	10	5			1	0		10	6			1	0		10	0			0	0			Signif. codes: 0 ‘***’ 0.001 ‘**’ 0.01 ‘*’ 0.05 ‘.’ 0.1 ‘ ’ 1
			10	0.4	0.6	0		11	2	1		0	0		11	12	2		0	1
										11	0.545455	0.181818	0.272727				11	0.454545	0.363636	0.181818			Threshold coefficients:
																							Estimate Std. Error z value
																							Healthy|Mild -0.2650 0.3583 -0.740
	ASJ – 24h DMSO control																						Mild|Severe 2.1832 0.4840 4.511
	ID	blebbs	outgrowths	necrotic				ID	blebbs	outgrowths	necrotic				ID	blebbs	outgrowths	necrotic
	1	5			1	0		1	6			1	0		1	7			1	0
	2.1	6			1	0		2	6			1	0		2	13			0	1
	2.2	10			0	1		3	10			0	1		3	8			1	0
	3	5			1	0		4	2			0	0		4	6	1		1	0
	4	0		1	0	1		5.1	0			0	0		5	7	2		1	0
	5	5			1	0		5.2	6			1	0				5	0	0.8	0.2
	6	5			1	0		6	5			1	0
	7.1	8			1	0		7	0		1	0	1
	7.2	3			0	0		9	1	2		1	0
	8	5			1	0				9	0.222222	0.555556	0.222222
			10	0.1	0.7	0.2
	ASK – 24h CHX treatment
																							formula: score ~ condition
	ID	blebbs	outgrowths	necrotic				ID	blebbs	outgrowths	necrotic				ID	blebbs	outgrowths	necrotic					data: figS4E
	1	22			0	1		1	6			1	0		1	1	1		0	0
	2	10	1		0	1		2	4			0	0		2	1	1		0	0			link threshold nobs logLik AIC niter max.grad cond.H
	3	14			0	1		3	7			1	0		3	3			0	0			logit flexible 58 -62.28 130.56 4(0) 3.74e-11 7.9e+00
	4	7			1	0		4	5			1	0		4	7			1	0
	5	4			0	0		5	7			1	0		5	0	1		0	0			Coefficients:
	6	10			0	1		6	7			1	0		6	6	2		1	0			Estimate Std. Error z value Pr(>|z|)
	7	3	1		0	0		7	6			1	0		7	10			0	1			conditionDMSO_24h -0.3327 0.4925 -0.676 0.499
	8	7			1	0		8	7			1	0		8	10			0	1
	9	12			0	1		9	3			0	0		9	1	1		0	0			Threshold coefficients:
	10	6	1		1	0		10	4			0	0				9	0.555556	0.222222	0.222222			Estimate Std. Error z value
			10	0.2	0.3	0.5		11	10	1		0	1										Healthy|Mild -0.7148 0.3522 -2.03
								12	8			1	0										Mild|Severe 1.0074 0.3663 2.75
								13	5			1	0
										13	0.230769	0.692308	0.0769231
	ASK – 24h DMSO control
	ID	blebbs	outgrowths	necrotic				ID	blebbs	outgrowths	necrotic				ID	blebbs	outgrowths	necrotic
	1	0		1	0	1		1	2			0	0		1	2	8		0	1
	2	9			1	0		2	2			0	0		2	13	3		0	1
	3	8			1	0		3	3	2		1	0		3	8	3		0	1
	4	1	1		0	0		4	0			0	0		4	3			0	0
			4	0.25	0.5	0.25		5	5			1	0		5	7			1	0
								6	5	1		1	0		6	6	1		1	0
								7	5	2		1	0		7			1	0	1
								8	8			1	0		8	9	3		0	1
										8	0.375	0.625	0		9	2			0	0
															10				0	0
															11				0	0
															12				0	0
															13				0	0
															14				0	0
																	14	0.5	0.142857	0.357143
	OLL – 96h CHX treatment																						formula: score ~ condition
																							data: figS4E
	ID	blebbs	outgrowths	necrotic				ID	blebbs	outgrowths	necrotic				ID	blebbs	outgrowths	necrotic
	1	1			0	0		1	0			0	0		1.1	2			0	0			link threshold nobs logLik AIC niter max.grad cond.H
	2	2	1		0	0		2	1			0	0		1.2	0			0	0			logit flexible 64 -19.24 44.47 6(0) 6.56e-10 3.2e+01
	3	0			0	0		3	0			0	0		2	2	3		0	1
	4	2			0	0		4	0			0	0		3	3			0	0			Coefficients:
	5	1			0	0		5	2			0	0		4	0			0	0			Estimate Std. Error z value Pr(>|z|)
	6	3			0	0		6	0			0	0		5.1	2			0	0			conditionDMSO_96h 1.861 1.149 1.619 0.105
	7	0			0	0		7	0			0	0		5.2	1			0	0
	8.1	4			0	0		8	1			0	0		6	1			0	0			Threshold coefficients:
	8.2	3			0	0		9	1			0	0		7	2			0	0			Estimate Std. Error z value
	9	1			0	0		10	4			0	0		8	3			0	0			Healthy|Mild 3.594 1.014 3.546
	10	0			0	0		11	1			0	0		9	0			0	0			Mild|Severe 4.594 1.164 3.946
	11	0			0	0		12	1			0	0				11	0.909091	0	0.0909091
	12	3	1		0	0		13	3			0	0
			13	1	0	0		14	2			0	0
										14	1	0	0
	OLL – 96h DMSO control
	ID	blebbs	outgrowths	necrotic				ID	blebbs	outgrowths	necrotic				ID	blebbs	outgrowths	necrotic
	1	0			0	0		1	2			0	0		1	1			0	0
	2	0			0	0		2	1			0	0		2	1			0	0
	3	0			0	0		3	2			0	0		3	1			0	0
	4	3			0	0		4	0			0	0		4	8			1	0
	5	1			0	0		5	0			0	0		5	2			0	0
	6	0			0	0		6	7			1	0		6	3			0	0
	7	0			0	0		7	4			0	0		7	6			1	0
	8	12	1		0	1		8	0			0	0		8	2			0	0
	9	0			0	0				8	0.875	0.125	0		9	2			0	0
			9	0.89	0	0.11											9	0.777778	0.222222	0
	ASE – 96h CHX treatment
																							formula: score ~ condition
	ID	blebbs	outgrowths	necrotic				ID	blebbs	outgrowths	necrotic				ID	blebbs	outgrowths	necrotic					data: figS4E
	1	1			0	0		1	1			0	0		1	3			0	0
	2	1			0	0		2	1			0	0		2	4			0	0			link threshold nobs logLik AIC niter max.grad cond.H
	3	0			0	0		3	2			0	0		3	6			1	0			logit flexible 66 -42.05 90.10 5(0) 2.22e-10 1.9e+01
	4	3			0	0		4	1	1		0	0		4	2	2		1	0
	5.1	1			0	0		5	2	1		0	0		5.1	6			1	0			Coefficients:
	5.2	4			0	0		6	0			0	0		5.2	4	1		0	0			Estimate Std. Error z value Pr(>|z|)
	6	1			0	0		7	0			0	0		6.1	2			0	0			conditionDMSO_96h 3.1394 0.7155 4.388 1.14e-05 ***
	7	3	1		0	0		8	2	1		0	0		6.2	3	1		0	0			---
	8	3			0	0		9	0			0	0		7	0			0	0			Signif. codes: 0 ‘***’ 0.001 ‘**’ 0.01 ‘*’ 0.05 ‘.’ 0.1 ‘ ’ 1
	9	0			0	0		10	3	1		0	0		8	3	1		0	0
	10	1			0	0		11	1			0	0		9	4			0	0			Threshold coefficients:
	11	1			0	0				11	1	0	0				11	0.727273	0.272727	0			Estimate Std. Error z value
	12	4			0	0																	Healthy|Mild 2.4089 0.6025 3.998
	13	1			0	0																	Mild|Severe 4.5886 0.7646 6.002
			14	1	0	0
	ASE – 96h DMSO control
	ID	blebbs	outgrowths	necrotic				ID	blebbs	outgrowths	necrotic				ID	blebbs	outgrowths	necrotic
	1	6	1		1	0		1	1			0	0		1	9	3		0	1
	2	6	2		1	0		2	4	2		1	0		2	3			0	0
	3	5	1		1	0		3	3			0	0		3	8			1	0
	4	4	3		0	1		4	5	2		1	0		4	3	6		0	1
	5	3			0	0		5	3			0	0		5	3			0	0
	6	2	2		1	0		6	2	2		1	0		6	5			1	0
	7	3			0	0		7	6			1	0		7	2	9		0	1
	8	2			0	0		8	8			1	0		8	3	3		0	1
	9	5			1	0		9	4			0	0		9	4	1		0	0
	10	6	1		1	0		10	4	3		0	1		10	5	2		1	0
			10	0.3	0.6	0.1				10	0.4	0.5	0.1				10	0.3	0.3	0.4
	ASJ – 96h CHX treatment
																							formula: score ~ condition
	ID	blebbs	outgrowths	necrotic				ID	blebbs	outgrowths	necrotic				ID	blebbs	outgrowths	necrotic					data: figS4E
	1	4			0	0		1	4	1		0	0		1	4			0	0
	2	3	2		1	0		2	4			0	0		2	1			0	0			link threshold nobs logLik AIC niter max.grad cond.H
	3	1	1		0	0		3	11			0	1		3	3			0	0			logit flexible 65 -57.47 120.95 4(0) 3.97e-07 9.5e+00
	4	4			0	0		4	5			1	0		4	6			1	0
	5	4			0	0		5	0			0	0		5	12			0	1			Coefficients:
	6	1			0	0		6	3			0	0		6	4			0	0			Estimate Std. Error z value Pr(>|z|)
	7	1			0	0		7	6			1	0		7	3			0	0			conditionDMSO_96h 1.8203 0.5276 3.45 0.000561 ***
	8	2			0	0		8	6			1	0		8.2	11			0	1			---
	9	2			0	0		9	2	1		0	0		8.2	5	1		1	0			Signif. codes: 0 ‘***’ 0.001 ‘**’ 0.01 ‘*’ 0.05 ‘.’ 0.1 ‘ ’ 1
	10	1			0	0		10	2	2		1	0		9.1	5			1	0
	11	4			0	0		11	2			0	0		9.2	4			0	0			Threshold coefficients:
	12	1			0	0		12	3			0	0				11	0.545455	0.272727	0.181818			Estimate Std. Error z value
	13	4			0	0		13	4			0	0										Healthy|Mild 0.9108 0.3549 2.567
	14.1	3			0	0				13	0.615385	0.307692	0.0769231										Mild|Severe 2.7298 0.4937 5.530
	14.2	1			0	0
			15	0.933333	0.0666667	0
	ASJ – 96h DMSO control
	ID	blebbs	outgrowths	necrotic				ID	blebbs	outgrowths	necrotic				ID	blebbs	outgrowths	necrotic
	1	4			0	0		1	14	2		0	1		1	3	5		0	1
	2	7	2		1	0		2	14			0	1		2	8			1	0
	3	6			1	0		3	5			1	0		3			1	0	1
	4	5	1		1	0		4	7			1	0		4	17			0	1
	5	2			0	0		5	3			0	0		5	6	1		1	0
	6	2			0	0		6	2			0	0		6	11	1		0	1
	7	8	1		1	0		7	9			1	0				6	0	0.333333	0.666667
	8	2	1		0	0		8	1	1		0	0
	9	3	3		0	1		9	5			1	0
	10	5			1	0		10	9			1	0
			10	0.4	0.5	0.1				10	0.3	0.5	0.2
	ASK – 96h CHX treatment
																							formula: score ~ condition
	ID	blebbs	outgrowths	necrotic				ID	blebbs	outgrowths	necrotic				ID	blebbs	outgrowths	necrotic					data: figS4E
	1	2			0	0		1	3			0	0		1	4	1		0	0
	2	4			0	0		2.1	1	2		1	0		2	3			0	0			link threshold nobs logLik AIC niter max.grad cond.H
	3	2	1		0	0		2.2	6	2		1	0		3	3			0	0			logit flexible 60 -52.79 111.58 5(0) 6.19e-11 1.0e+01
	4	3			0	0		3	3	2		1	0		4	11			0	1
	5	3	1		0	0		4	3	1		0	0		5	4			0	0			Coefficients:
	6	3			0	0		5	1	2		1	0		6	4	1		0	0			Estimate Std. Error z value Pr(>|z|)
	7	7	1		1	0		6	3			0	0		7	8	1		1	0			conditionDMSO_96h 1.3069 0.5291 2.47 0.0135 *
	8	10			0	1		7	1	1		0	0		8	2	1		0	0			---
	9	1			0	0		8	1			0	0		9	10			0	1			Signif. codes: 0 ‘***’ 0.001 ‘**’ 0.01 ‘*’ 0.05 ‘.’ 0.1 ‘ ’ 1
	10	1			0	0		9	2			0	0		10	7	1		1	0
	11	3			0	0		10	4			0	0		11	4			0	0			Threshold coefficients:
			11	0.818182	0.0909091	0.0909091				11	0.636364	0.363636	0				11	0.636364	0.181818	0.181818			Estimate Std. Error z value
																							Healthy|Mild 0.7663 0.3803 2.015
																							Mild|Severe 2.9846 0.5607 5.323
	ASK – 96h DMSO control
	ID	blebbs	outgrowths	necrotic				ID	blebbs	outgrowths	necrotic				ID	blebbs	outgrowths	necrotic
	1	0		1	0	1		1	6	2		1	0		1	1			0	0
	2	0	2		1	0		2	1			0	0		2.1	2			0	0
	3	9			1	0		3	2			0	0		2.2	4	5		0	1
	4	5			1	0		4	9			1	0		3	0			0	0
	5	6			1	0		5	7			1	0		4	3	2		1	0
	6	1			0	0		6	2	2		1	0		5	7			1	0
	7	8			1	0		7	5			1	0		6.1	2			0	0
	8	0			0	0				7	0.285714	0.714286	0		6.2	6			1	0
			8	0.25	0.625	0.125									7	8			1	0
															8	3			0	0
															9	6			1	0
															10	10	3		0	1
																	12	0.416667	0.416667	0.166667
																																																background	6228.86
[truncated: 58 more columns]
