# Supplementary material for: Aging clocks delineate neuron types vulnerable or resilient to neurodegeneration and identify neuroprotective interventions
Source: Nat Aging. 2026 Feb 3;6(4):849–68. doi: 10.1038/s43587-026-01067-5 (PMC13099438; doi:10.1038/s43587-026-01067-5)
Supplement: Supplementary file 13 — Raw data and statistics. [file 43587_2026_1067_MOESM13_ESM.xlsx]

## Sheet: SuppFig.5
	Correlation Matrix
		Frontal cortex ba9 (GTEx) logFC	Hypothalamus (GTEx) logFC	Nucleus accumbens basal ganglia (GTEx) logFC	Cerebellum (GTEx) logFC	Putamen basal ganglia (GTEx) logFC	Hippocampus (GTEx) logFC	Substantia nigra (GTEx) logFC	Amygdala (GTEx) logFC	Cerebellar hemisphere (GTEx) logFC	Anterior cingulate cortex ba24 (GTEx) logFC	Cortex (GTEx) logFC	Caudate basal ganglia (GTEx) logFC	Frontal cortex ba9 (GTEx) Correlation	Hypothalamus (GTEx) Correlation	Nucleus accumbens basal ganglia (GTEx) Correlation	Cerebellum (GTEx) Correlation	Putamen basal ganglia (GTEx) Correlation	Hippocampus (GTEx) Correlation	Substantia nigra (GTEx) Correlation	Amygdala (GTEx) Correlation	Cerebellar hemisphere (GTEx) Correlation	Anterior cingulate cortex ba24 (GTEx) Correlation	Cortex (GTEx) Correlation	Caudate basal ganglia (GTEx) Correlation	NeuronAge (CeNGEN) logFC	Brain DEG (TMS) logFC	PF4 vs Saline (GSE173254)	Young Serum vs. Sham (GSE234667)	Krilloil WT (GSE207152)	Sport (PMID30927700)	NeuronAge (Calico) Correlation	NeuronAge (CeNGEN) Correlation	Whole Brain (TMS) Correlation	Hypothalamus (GSE157025) Correlation	Hypothalamus (GSE157025) logFC
	Frontal cortex ba9 (GTEx) logFC	1	0.605332	0.58842	0.561281	0.60819	0.446765	0.543204	0.318476	0.308711	0.617664	0.766117	0.382292	0.469447	0.431268	0.287284	0.255454	0.446483	0.288165	0.394172	0.179715	0.236662	0.303586	0.546163	0.329193	0.0966452	0.254232	-0.191309	-0.219995	0.0406008	-0.171242	0.337914	0.189202	0.354939	0.181201	0.149524
	Hypothalamus (GTEx) logFC	0.605332	1	0.608674	0.523064	0.611507	0.505094	0.620624	0.31784	0.366927	0.581463	0.568192	0.392082	0.366722	0.499826	0.332733	0.244569	0.487118	0.217608	0.427195	0.105446	0.209665	0.125897	0.516277	0.271922	0.0737863	0.155668	-0.202262	-0.342086	0.0878653	-0.164667	0.204659	0.187391	0.345933	0.213927	0.174041
	Nucleus accumbens basal ganglia (GTEx) logFC	0.58842	0.608674	1	0.483309	0.667605	0.560654	0.385726	0.442738	0.446592	0.490233	0.502537	0.494517	0.475593	0.544267	0.453234	0.262624	0.605519	0.37938	0.402049	0.332153	0.327846	0.389087	0.465258	0.376223	0.128875	0.281404	-0.187891	-0.192944	-0.0481906	-0.102409	0.199189	0.302008	0.482786	0.297304	0.194311
	Cerebellum (GTEx) logFC	0.561281	0.523064	0.483309	1	0.498113	0.30116	0.487371	0.31837	0.498066	0.388241	0.585059	0.318668	0.403411	0.376271	0.162279	0.305618	0.391821	0.217524	0.477689	0.201107	0.298578	0.306622	0.539713	0.293321	0.117894	0.298879	-0.22282	-0.188209	-0.020354	-0.173233	0.288241	0.138704	0.324267	0.256222	0.166301
	Putamen basal ganglia (GTEx) logFC	0.60819	0.611507	0.667605	0.498113	1	0.569148	0.596616	0.349449	0.543797	0.494356	0.666167	0.59848	0.465087	0.507623	0.407594	0.299183	0.634822	0.345657	0.422956	0.240536	0.339152	0.403496	0.517979	0.429131	0.078423	0.448442	-0.209471	-0.225081	0.0690261	-0.0800024	0.3443	0.304871	0.596885	0.34243	0.163869
	Hippocampus (GTEx) logFC	0.446765	0.505094	0.560654	0.30116	0.569148	1	0.342064	0.596672	0.199851	0.345843	0.364371	0.487595	0.360148	0.490939	0.385926	0.208786	0.407581	0.505405	0.366747	0.386875	0.250739	0.284009	0.391115	0.343079	0.199953	0.201561	-0.324223	-0.199426	0.0162714	-0.106267	0.219158	0.245308	0.385358	0.200333	0.0152161
	Substantia nigra (GTEx) logFC	0.543204	0.620624	0.385726	0.487371	0.596616	0.342064	1	0.0803834	0.307247	0.427392	0.597877	0.243153	0.317303	0.229772	0.149465	0.0335598	0.392259	0.0713917	0.425863	-0.0977595	0.0129945	0.0895264	0.442093	0.122036	-0.149889	0.0465771	-0.201163	-0.401131	0.348409	-0.195424	0.176259	0.169548	0.253071	-0.0367951	-0.0325392
	Amygdala (GTEx) logFC	0.318476	0.31784	0.442738	0.31837	0.349449	0.596672	0.0803834	1	0.238432	0.383741	0.229546	0.615311	0.350924	0.543383	0.162022	0.12223	0.207649	0.519911	0.31909	0.547315	0.214683	0.43271	0.364216	0.310538	0.296175	0.246412	-0.356808	0.0412821	-0.220087	-0.188043	0.213241	0.32617	0.331332	0.222823	-0.0144467
	Cerebellar hemisphere (GTEx) logFC	0.308711	0.366927	0.446592	0.498066	0.543797	0.199851	0.307247	0.238432	1	0.313511	0.382379	0.363654	0.331639	0.439695	0.258488	0.273877	0.49212	0.155792	0.303827	0.195091	0.462099	0.257963	0.271658	0.339431	0.124706	0.459122	-0.208594	-0.0811415	-0.132895	-0.107751	0.270668	0.203785	0.509464	0.362091	0.18689
	Anterior cingulate cortex ba24 (GTEx) logFC	0.617664	0.581463	0.490233	0.388241	0.494356	0.345843	0.427392	0.383741	0.313511	1	0.643632	0.531141	0.46505	0.500742	0.270535	0.287364	0.403204	0.314959	0.339951	0.273151	0.274352	0.42286	0.588594	0.383838	0.159612	0.228592	-0.123224	0.0125981	-0.149445	-0.250061	0.227337	0.238305	0.4117	0.261766	0.135359
	Cortex (GTEx) logFC	0.766117	0.568192	0.502537	0.585059	0.666167	0.364371	0.597877	0.229546	0.382379	0.643632	1	0.483076	0.461731	0.404099	0.299467	0.280471	0.448492	0.235051	0.352516	0.127718	0.267188	0.365213	0.601126	0.324264	0.112868	0.397354	-0.0926118	-0.147428	-0.0342013	-0.111889	0.416055	0.202814	0.488469	0.274853	0.234938
	Caudate basal ganglia (GTEx) logFC	0.382292	0.392082	0.494517	0.318668	0.59848	0.487595	0.243153	0.615311	0.363654	0.531141	0.483076	1	0.399769	0.563775	0.411268	0.317905	0.528512	0.398599	0.345369	0.430752	0.371932	0.570665	0.528363	0.636129	0.209973	0.394522	-0.193988	0.104827	-0.262785	-0.174893	0.256491	0.390075	0.518015	0.335075	0.22172
	Frontal cortex ba9 (GTEx) Correlation	0.469447	0.366722	0.475593	0.403411	0.465087	0.360148	0.317303	0.350924	0.331639	0.46505	0.461731	0.399769	1	0.583613	0.290646	0.63222	0.385815	0.620327	0.642434	0.584532	0.541832	0.803077	0.672393	0.516936	0.444651	0.265519	-0.239206	0.000570009	-0.197696	-0.310963	0.397737	0.3324	0.404442	0.273237	0.104228
	Hypothalamus (GTEx) Correlation	0.431268	0.499826	0.544267	0.376271	0.507623	0.490939	0.229772	0.543383	0.439695	0.500742	0.404099	0.563775	0.583613	1	0.450552	0.445269	0.585818	0.609373	0.488238	0.524365	0.506002	0.560835	0.59983	0.639534	0.352986	0.391973	-0.123076	-0.114925	-0.283283	-0.24658	0.377821	0.357367	0.528911	0.463541	0.191888
	Nucleus accumbens basal ganglia (GTEx) Correlation	0.287284	0.332733	0.453234	0.162279	0.407594	0.385926	0.149465	0.162022	0.258488	0.270535	0.299467	0.411268	0.290646	0.450552	1	0.446386	0.589988	0.258698	0.347129	0.169314	0.54068	0.286915	0.251165	0.471071	0.173097	0.176025	-0.185878	-0.0569775	-0.0698823	0.0237476	0.194928	0.227666	0.382901	0.226767	0.274475
	Cerebellum (GTEx) Correlation	0.255454	0.244569	0.262624	0.305618	0.299183	0.208786	0.0335598	0.12223	0.273877	0.287364	0.280471	0.317905	0.63222	0.445269	0.446386	1	0.415874	0.544934	0.469893	0.542278	0.870374	0.671397	0.498082	0.659194	0.441715	0.302643	-0.133898	0.0234718	-0.292809	-0.155498	0.359997	0.208642	0.349298	0.389705	0.347854
	Putamen basal ganglia (GTEx) Correlation	0.446483	0.487118	0.605519	0.391821	0.634822	0.407581	0.392259	0.207649	0.49212	0.403204	0.448492	0.528512	0.385815	0.585818	0.589988	0.415874	1	0.294775	0.433907	0.22184	0.462888	0.356132	0.540847	0.616421	0.196195	0.487368	-0.0541816	-0.2026	-0.0816362	0.0264765	0.373485	0.434533	0.601862	0.540352	0.425526
	Hippocampus (GTEx) Correlation	0.288165	0.217608	0.37938	0.217524	0.345657	0.505405	0.0713917	0.519911	0.155792	0.314959	0.235051	0.398599	0.620327	0.609373	0.258698	0.544934	0.294775	1	0.361294	0.727118	0.50826	0.673173	0.441541	0.472422	0.583634	0.160913	-0.179406	0.121729	-0.30692	-0.277175	0.352041	0.297742	0.300303	0.255052	0.103869
	Substantia nigra (GTEx) Correlation	0.394172	0.427195	0.402049	0.477689	0.422956	0.366747	0.425863	0.31909	0.303827	0.339951	0.352516	0.345369	0.642434	0.488238	0.347129	0.469893	0.433907	0.361294	1	0.259708	0.413498	0.507623	0.537903	0.415312	0.304748	0.209621	-0.190127	-0.136017	-0.098228	-0.315728	0.375132	0.35965	0.362299	0.221478	0.137526
	Amygdala (GTEx) Correlation	0.179715	0.105446	0.332153	0.201107	0.240536	0.386875	-0.0977595	0.547315	0.195091	0.273151	0.127718	0.430752	0.584532	0.524365	0.169314	0.542278	0.22184	0.727118	0.259708	1	0.498677	0.748441	0.447517	0.5613	0.479983	0.202379	-0.180405	0.172721	-0.347492	-0.260092	0.253102	0.327239	0.239976	0.338367	0.141952
	Cerebellar hemisphere (GTEx) Correlation	0.236662	0.209665	0.327846	0.298578	0.339152	0.250739	0.0129945	0.214683	0.462099	0.274352	0.267188	0.371932	0.541832	0.506002	0.54068	0.870374	0.462888	0.50826	0.413498	0.498677	1	0.561046	0.36786	0.662585	0.393194	0.324902	-0.170737	0.0230351	-0.325808	-0.10249	0.297363	0.241734	0.431793	0.385896	0.276801
	Anterior cingulate cortex ba24 (GTEx) Correlation	0.303586	0.125897	0.389087	0.306622	0.403496	0.284009	0.0895264	0.43271	0.257963	0.42286	0.365213	0.570665	0.803077	0.560835	0.286915	0.671397	0.356132	0.673173	0.507623	0.748441	0.561046	1	0.604175	0.650288	0.408358	0.329773	-0.117714	0.215988	-0.347275	-0.248915	0.387869	0.361571	0.418372	0.409294	0.203812
	Cortex (GTEx) Correlation	0.546163	0.516277	0.465258	0.539713	0.517979	0.391115	0.442093	0.364216	0.271658	0.588594	0.601126	0.528363	0.672393	0.59983	0.251165	0.498082	0.540847	0.441541	0.537903	0.447517	0.36786	0.604175	1	0.586514	0.33132	0.348024	-0.105673	-0.0429005	-0.244468	-0.254299	0.388483	0.321032	0.486674	0.465017	0.331003
	Caudate basal ganglia (GTEx) Correlation	0.329193	0.271922	0.376223	0.293321	0.429131	0.343079	0.122036	0.310538	0.339431	0.383838	0.324264	0.636129	0.516936	0.639534	0.471071	0.659194	0.616421	0.472422	0.415312	0.5613	0.662585	0.650288	0.586514	1	0.319847	0.403416	-0.0297048	0.0440863	-0.364166	-0.168258	0.397642	0.413759	0.46146	0.493231	0.319857
	NeuronAge (CeNGEN) logFC	0.0966452	0.0737863	0.128875	0.117894	0.078423	0.199953	-0.149889	0.296175	0.124706	0.159612	0.112868	0.209973	0.444651	0.352986	0.173097	0.441715	0.196195	0.583634	0.304748	0.479983	0.393194	0.408358	0.33132	0.319847	1	0.279196	-0.069504	0.209327	-0.441188	-0.174491	0.452216	0.418973	0.314724	0.370672	0.264718
	Brain DEG (TMS) logFC	0.254232	0.155668	0.281404	0.298879	0.448442	0.201561	0.0465771	0.246412	0.459122	0.228592	0.397354	0.394522	0.265519	0.391973	0.176025	0.302643	0.487368	0.160913	0.209621	0.202379	0.324902	0.329773	0.348024	0.403416	0.279196	1	-0.0658821	-0.0276122	-0.231911	0.0755439	0.48222	0.362963	0.750236	0.641169	0.344626
	PF4 vs Saline (GSE173254)	-0.191309	-0.202262	-0.187891	-0.22282	-0.209471	-0.324223	-0.201163	-0.356808	-0.208594	-0.123224	-0.0926118	-0.193988	-0.239206	-0.123076	-0.185878	-0.133898	-0.0541816	-0.179406	-0.190127	-0.180405	-0.170737	-0.117714	-0.105673	-0.0297048	-0.069504	-0.0658821	1	0.158904	-0.187232	-0.0824666	-0.0891344	-0.133982	-0.160162	0.0857413	0.0811519
	Young Serum vs. Sham (GSE234667)	-0.219995	-0.342086	-0.192944	-0.188209	-0.225081	-0.199426	-0.401131	0.0412821	-0.0811415	0.0125981	-0.147428	0.104827	0.000570009	-0.114925	-0.0569775	0.0234718	-0.2026	0.121729	-0.136017	0.172721	0.0230351	0.215988	-0.0429005	0.0440863	0.209327	-0.0276122	0.158904	1	-0.464153	-0.126595	-0.00943253	0.0572933	-0.0546176	-0.017952	-0.0303374
	Krilloil WT (GSE207152)	0.0406008	0.0878653	-0.0481906	-0.020354	0.0690261	0.0162714	0.348409	-0.220087	-0.132895	-0.149445	-0.0342013	-0.262785	-0.197696	-0.283283	-0.0698823	-0.292809	-0.0816362	-0.30692	-0.098228	-0.347492	-0.325808	-0.347275	-0.244468	-0.364166	-0.441188	-0.231911	-0.187232	-0.464153	1	0.0350097	-0.290996	-0.238596	-0.226983	-0.268894	-0.145933
	Sport (PMID30927700)	-0.171242	-0.164667	-0.102409	-0.173233	-0.0800024	-0.106267	-0.195424	-0.188043	-0.107751	-0.250061	-0.111889	-0.174893	-0.310963	-0.24658	0.0237476	-0.155498	0.0264765	-0.277175	-0.315728	-0.260092	-0.10249	-0.248915	-0.254299	-0.168258	-0.174491	0.0755439	-0.0824666	-0.126595	0.0350097	1	-0.0467894	-0.0174729	0.0541623	0.0559669	0.149164
	NeuronAge (Calico) Correlation	0.337914	0.204659	0.199189	0.288241	0.3443	0.219158	0.176259	0.213241	0.270668	0.227337	0.416055	0.256491	0.397737	0.377821	0.194928	0.359997	0.373485	0.352041	0.375132	0.253102	0.297363	0.387869	0.388483	0.397642	0.452216	0.48222	-0.0891344	-0.00943253	-0.290996	-0.0467894	1	0.55727	0.489573	0.377399	0.256702
	NeuronAge (CeNGEN) Correlation	0.189202	0.187391	0.302008	0.138704	0.304871	0.245308	0.169548	0.32617	0.203785	0.238305	0.202814	0.390075	0.3324	0.357367	0.227666	0.208642	0.434533	0.297742	0.35965	0.327239	0.241734	0.361571	0.321032	0.413759	0.418973	0.362963	-0.133982	0.0572933	-0.238596	-0.0174729	0.55727	1	0.428263	0.330557	0.178355
	Whole Brain (TMS) Correlation	0.354939	0.345933	0.482786	0.324267	0.596885	0.385358	0.253071	0.331332	0.509464	0.4117	0.488469	0.518015	0.404442	0.528911	0.382901	0.349298	0.601862	0.300303	0.362299	0.239976	0.431793	0.418372	0.486674	0.46146	0.314724	0.750236	-0.160162	-0.0546176	-0.226983	0.0541623	0.489573	0.428263	1	0.691002	0.405861
	Hypothalamus (GSE157025) Correlation	0.181201	0.213927	0.297304	0.256222	0.34243	0.200333	-0.0367951	0.222823	0.362091	0.261766	0.274853	0.335075	0.273237	0.463541	0.226767	0.389705	0.540352	0.255052	0.221478	0.338367	0.385896	0.409294	0.465017	0.493231	0.370672	0.641169	0.0857413	-0.017952	-0.268894	0.0559669	0.377399	0.330557	0.691002	1	0.683836
	Hypothalamus (GSE157025) logFC	0.149524	0.174041	0.194311	0.166301	0.163869	0.0152161	-0.0325392	-0.0144467	0.18689	0.135359	0.234938	0.22172	0.104228	0.191888	0.274475	0.347854	0.425526	0.103869	0.137526	0.141952	0.276801	0.203812	0.331003	0.319857	0.264718	0.344626	0.0811519	-0.0303374	-0.145933	0.149164	0.256702	0.178355	0.405861	0.683836	1
	FDR Matrix
		Frontal cortex ba9 (GTEx) logFC	Hypothalamus (GTEx) logFC	Nucleus accumbens basal ganglia (GTEx) logFC	Cerebellum (GTEx) logFC	Putamen basal ganglia (GTEx) logFC	Hippocampus (GTEx) logFC	Substantia nigra (GTEx) logFC	Amygdala (GTEx) logFC	Cerebellar hemisphere (GTEx) logFC	Anterior cingulate cortex ba24 (GTEx) logFC	Cortex (GTEx) logFC	Caudate basal ganglia (GTEx) logFC	Frontal cortex ba9 (GTEx) Correlation	Hypothalamus (GTEx) Correlation	Nucleus accumbens basal ganglia (GTEx) Correlation	Cerebellum (GTEx) Correlation	Putamen basal ganglia (GTEx) Correlation	Hippocampus (GTEx) Correlation	Substantia nigra (GTEx) Correlation	Amygdala (GTEx) Correlation	Cerebellar hemisphere (GTEx) Correlation	Anterior cingulate cortex ba24 (GTEx) Correlation	Cortex (GTEx) Correlation	Caudate basal ganglia (GTEx) Correlation	NeuronAge (CeNGEN) logFC	Brain DEG (TMS) logFC	PF4 vs Saline (GSE173254)	Young Serum vs. Sham (GSE234667)	Krilloil WT (GSE207152)	Sport (PMID30927700)	NeuronAge (Calico) Correlation	NeuronAge (CeNGEN) Correlation	Whole Brain (TMS) Correlation	Hypothalamus (GSE157025) Correlation	Hypothalamus (GSE157025) logFC
	Frontal cortex ba9 (GTEx) logFC	0	1.46278e-13	9.44096e-13	1.70541e-11	1.03741e-13	2.73285e-07	1.2056e-10	0.000361927	0.000557578	3.44852e-14	1.9073e-25	1.46941e-05	7.56065e-08	7.69009e-07	0.00186641	0.00537608	3.42501e-07	0.0015124	1.06107e-05	0.0482255	0.00986704	0.000845029	1.07928e-10	0.000247431	0.295464	0.0058124	0.0352857	0.015395	0.666588	0.0798952	0.000154181	0.0382241	6.3778e-05	0.0465036	0.101789
	Hypothalamus (GTEx) logFC	1.46278e-13	0	9.95496e-14	6.42297e-10	7.21429e-14	3.18687e-09	3.04898e-14	0.000371078	3.43192e-05	2.01635e-12	8.28542e-12	8.71453e-06	4.30738e-05	4.8663e-09	0.000276866	0.00786182	1.70603e-08	0.0179929	1.4751e-06	0.254489	0.0227515	0.177431	1.61785e-09	0.0027528	0.427232	0.0942499	0.0262957	0.000119996	0.342909	0.0920603	0.0251419	0.0398167	0.000100051	0.0186541	0.0560031
	Nucleus accumbens basal ganglia (GTEx) logFC	9.44096e-13	9.95496e-14	0	1.75923e-08	3.92002e-17	1.8021e-11	1.32423e-05	3.57903e-07	2.75119e-07	1.05261e-08	3.97822e-09	7.49404e-09	4.69429e-08	9.47789e-11	3.69554e-07	0.00420623	2.18426e-13	2.15485e-05	6.83318e-06	0.000192619	0.000276866	1.37248e-05	9.07481e-08	2.3855e-05	0.160226	0.002159	0.0387446	0.03373	0.609615	0.301022	0.0289335	0.000785083	1.81132e-08	0.000915423	0.0324964
	Cerebellum (GTEx) logFC	1.70541e-11	6.42297e-10	1.75923e-08	0	5.5744e-09	0.000779539	1.46418e-08	0.000362678	5.5744e-09	1.07348e-05	1.38056e-12	0.000359651	5.79859e-06	2.05843e-05	0.0834903	0.000779539	1.04182e-05	0.0180019	4.55891e-08	0.0271183	0.00099487	0.000748977	2.00117e-10	0.0011703	0.199313	0.0010763	0.0141748	0.0384609	0.828288	0.076406	0.00137674	0.131376	0.000276866	0.00461496	0.0683409
	Putamen basal ganglia (GTEx) logFC	1.03741e-13	7.21429e-14	3.92002e-17	5.5744e-09	0	7.55019e-12	4.51871e-13	8.47729e-05	9.82915e-11	7.53653e-09	4.74684e-17	3.25332e-13	1.01782e-07	2.55477e-09	6.40251e-06	0.00101527	6.01559e-15	0.00012073	1.93702e-06	0.00794986	0.000163878	6.2952e-06	1.39457e-09	1.06895e-06	0.398182	4.09186e-07	0.0213478	0.0132028	0.458265	0.42223	0.000115535	0.00069791	3.74726e-13	0.000118646	0.072624
	Hippocampus (GTEx) logFC	2.73285e-07	3.18687e-09	1.8021e-11	0.000779539	7.55019e-12	0	0.000127401	3.77869e-13	0.027871	0.000100176	3.96214e-05	1.25932e-08	6.01366e-05	9.98375e-09	2.05843e-05	0.0238918	4.19688e-06	4.7027e-09	4.56765e-05	1.15288e-05	0.00614817	0.00186641	1.07121e-05	0.000128517	0.0278423	0.029503	0.000276866	0.0281813	0.860963	0.283537	0.0162463	0.00700786	1.26058e-05	0.0275737	0.86909
	Substantia nigra (GTEx) logFC	1.2056e-10	3.04898e-14	1.32423e-05	1.46418e-08	4.51871e-13	0.000127401	0	0.388054	0.000626394	1.08125e-06	3.93914e-13	0.0075171	0.000464502	0.0116851	0.112968	0.729496	1.07894e-05	0.450847	1.78281e-06	0.292477	0.888146	0.342909	5.01271e-07	0.189512	0.101908	0.630881	0.0275704	5.61306e-06	9.44808e-05	0.0449132	0.0537704	0.0642194	0.00530149	0.699291	0.731392
	Amygdala (GTEx) logFC	0.000361927	0.000371078	3.57903e-07	0.000362678	8.47729e-05	3.77869e-13	0.388054	0	0.00854673	1.36223e-05	0.0114547	4.59469e-14	9.44808e-05	1.01357e-10	0.0838655	0.190031	0.023599	1.38135e-09	0.000430466	6.99702e-11	0.0195771	1.03546e-06	4.5637e-05	0.000567737	0.000958152	0.00762725	5.85513e-05	0.661929	0.0153823	0.0537704	0.0195034	0.00026941	0.000200277	0.0141748	0.874621
	Cerebellar hemisphere (GTEx) logFC	0.000557578	3.43192e-05	2.75119e-07	5.5744e-09	9.82915e-11	0.027871	0.000626394	0.00854673	0	0.000448371	1.46791e-05	4.11231e-05	0.000234122	4.34727e-07	0.00537608	0.00275713	1.16887e-08	0.0915255	0.000838289	0.0318678	1.26285e-07	0.00494753	0.00276058	0.000152477	0.174939	1.9745e-07	0.0218653	0.382517	0.146951	0.276714	0.00276058	0.0257883	2.19872e-09	4.46175e-05	0.0396586
	Anterior cingulate cortex ba24 (GTEx) logFC	3.44852e-14	2.01635e-12	1.05261e-08	1.07348e-05	7.53653e-09	0.000100176	1.08125e-06	1.36223e-05	0.000448371	0	1.19117e-15	3.14312e-10	1.01782e-07	4.58933e-09	0.00350839	0.00162915	5.43687e-06	0.000489457	0.000166661	0.0024253	0.0026126	1.93924e-06	1.38056e-12	1.56551e-05	0.0802391	0.0135402	0.179967	0.888462	0.10179	0.00995369	0.0126023	0.00880492	2.72222e-06	0.00373368	0.139702
	Cortex (GTEx) logFC	1.9073e-25	8.28542e-12	3.97822e-09	1.38056e-12	4.74684e-17	3.96214e-05	3.93914e-13	0.0114547	1.46791e-05	1.19117e-15	0	1.78068e-08	1.29079e-07	4.34909e-06	0.00114669	0.00215264	2.98722e-07	0.010397	9.36671e-05	0.164079	0.0034106	4.94006e-05	3.55799e-13	0.000308351	0.219889	9.70681e-06	0.31641	0.10655	0.719422	0.258351	2.2613e-06	0.0264126	1.19617e-08	0.00227667	0.00956314
	Caudate basal ganglia (GTEx) logFC	1.46941e-05	8.71453e-06	7.49404e-09	0.000359651	3.25332e-13	1.25932e-08	0.0075171	4.59469e-14	4.11231e-05	3.14312e-10	1.78068e-08	0	7.16962e-06	1.33315e-11	5.22631e-06	0.000452739	5.45608e-10	7.68234e-06	0.00012972	7.93365e-07	3.24873e-05	1.36428e-11	5.47896e-10	5.28368e-15	0.0210495	1.11388e-05	0.0327477	0.256636	0.0035934	0.0736395	0.0046915	1.0577e-05	1.0293e-09	0.000166652	0.014685
	Frontal cortex ba9 (GTEx) Correlation	7.56065e-08	4.30738e-05	4.69429e-08	5.79859e-06	1.01782e-07	6.01366e-05	0.000464502	9.44808e-05	0.000234122	1.01782e-07	1.29079e-07	7.16962e-06	0	2.78997e-12	0.00162915	1.41035e-14	1.77256e-05	6.19949e-14	5.01619e-15	2.58422e-12	2.23186e-10	7.66308e-29	7.48287e-17	2.40758e-09	4.26148e-07	0.0043938	0.00907482	0.994865	0.0315826	0.00137674	8.71453e-06	0.000238935	5.48115e-06	0.00272755	0.264752
	Hypothalamus (GTEx) Correlation	7.69009e-07	4.8663e-09	9.47789e-11	2.05843e-05	2.55477e-09	9.98375e-09	0.0116851	1.01357e-10	4.34727e-07	4.58933e-09	4.34909e-06	1.33315e-11	2.78997e-12	0	4.35516e-07	4.48504e-07	1.88197e-12	1.73677e-13	1.97734e-08	5.72356e-10	4.54064e-09	3.67342e-11	3.93914e-13	3.46237e-15	7.00332e-05	1.28384e-05	0.180208	0.211205	0.00162342	0.0111304	2.04446e-05	6.05003e-05	3.87255e-10	8.14832e-08	0.0347492
	Nucleus accumbens basal ganglia (GTEx) Correlation	0.00186641	0.000276866	3.69554e-07	0.0834903	6.40251e-06	2.05843e-05	0.112968	0.0838655	0.00537608	0.00350839	0.00114669	5.22631e-06	0.00162915	4.35516e-07	0	5.73492e-07	4.84444e-12	0.00551535	0.000152477	0.0710418	4.07245e-10	0.0019801	0.00743245	1.34018e-07	0.0647428	0.0656702	0.046798	0.556238	0.464106	0.819756	0.0377597	0.0151056	2.41532e-05	0.0151056	0.0030251
	Cerebellum (GTEx) Correlation	0.00537608	0.00786182	0.00420623	0.000779539	0.00101527	0.0238918	0.729496	0.190031	0.00275713	0.00162915	0.00215264	0.000452739	1.41035e-14	4.48504e-07	5.73492e-07	0	3.65159e-06	2.00521e-10	9.12301e-08	2.15891e-10	2.24824e-39	8.4523e-17	1.23238e-08	6.75726e-16	5.73005e-07	0.00111187	0.150192	0.807579	0.00130728	0.119099	6.87785e-05	0.0245628	0.000108836	1.33357e-05	0.000116652
	Putamen basal ganglia (GTEx) Correlation	3.42501e-07	1.70603e-08	2.18426e-13	1.04182e-05	6.01559e-15	4.19688e-06	1.07894e-05	0.023599	1.16887e-08	5.43687e-06	2.98722e-07	5.45608e-10	1.77256e-05	1.88197e-12	4.84444e-12	3.65159e-06	0	0.00120621	1.16258e-06	0.0153715	1.4939e-07	8.95368e-05	2.43384e-10	7.69388e-14	0.032168	3.18243e-08	0.567513	0.0271183	0.382687	0.796674	2.99371e-05	8.31803e-07	3.31045e-13	1.89862e-10	1.35143e-06
	Hippocampus (GTEx) Correlation	0.0015124	0.0179929	2.15485e-05	0.0180019	0.00012073	4.7027e-09	0.450847	1.38135e-09	0.0915255	0.000489457	0.010397	7.68234e-06	6.19949e-14	1.73677e-13	0.00551535	2.00521e-10	0.00120621	0	6.87785e-05	3.09021e-21	4.8663e-09	6.85712e-17	6.41541e-07	6.84573e-08	2.78997e-12	0.0874421	0.0513395	0.190031	0.000702807	0.00466278	9.50403e-05	0.0010763	0.000925923	0.00530149	0.266082
	Substantia nigra (GTEx) Correlation	1.06107e-05	1.4751e-06	6.83318e-06	4.55891e-08	1.93702e-06	4.56765e-05	1.78281e-06	0.000430466	0.000838289	0.000166661	9.36671e-05	0.00012972	5.01619e-15	1.97734e-08	0.000152477	9.12301e-08	1.16258e-06	6.87785e-05	0	0.00466278	3.52348e-06	5.84368e-09	4.41898e-10	3.76812e-06	0.000806296	0.0262233	0.0393419	0.144058	0.295464	0.00114669	3.17598e-05	6.96534e-05	5.78857e-05	0.0163164	0.139702
	Amygdala (GTEx) Correlation	0.0482255	0.254489	0.000192619	0.0271183	0.00794986	1.15288e-05	0.292477	6.99702e-11	0.0318678	0.0024253	0.164079	7.93365e-07	2.58422e-12	5.72356e-10	0.0710418	2.15891e-10	0.0153715	3.09021e-21	0.00466278	0	7.9262e-09	5.85388e-23	3.19182e-07	2.43867e-11	2.25877e-08	0.0289029	0.047382	0.0579707	9.36278e-05	0.00733453	0.00530149	0.000256152	0.00809564	0.000142695	0.12066
	Cerebellar hemisphere (GTEx) Correlation	0.00986704	0.0227515	0.000276866	0.00099487	0.000163878	0.00614817	0.888146	0.0195771	1.26285e-07	0.0026126	0.0034106	3.24873e-05	2.23186e-10	4.54064e-09	4.07245e-10	2.24824e-39	1.4939e-07	4.8663e-09	3.52348e-06	7.9262e-09	0	4.30232e-11	4.61199e-05	3.14725e-16	1.04182e-05	0.000414615	0.0642907	0.809292	0.000304123	0.30712	0.00109141	0.00862692	1.00306e-06	1.50954e-05	0.00237421
	Anterior cingulate cortex ba24 (GTEx) Correlation	0.000845029	0.177431	1.37248e-05	0.000748977	6.2952e-06	0.00186641	0.342909	1.03546e-06	0.00494753	1.93924e-06	4.94006e-05	1.36428e-11	7.66308e-29	3.67342e-11	0.0019801	8.4523e-17	8.95368e-05	6.85712e-17	5.84368e-09	5.85388e-23	4.30232e-11	0	5.53644e-13	2.31022e-15	4.75009e-06	0.000358119	0.207343	0.0193628	0.000119421	0.0117901	1.57472e-05	6.36484e-05	2.59318e-06	4.49383e-06	0.0273527
	Cortex (GTEx) Correlation	1.07928e-10	1.61785e-09	9.07481e-08	2.00117e-10	1.39457e-09	1.07121e-05	5.01271e-07	4.5637e-05	0.00276058	1.38056e-12	3.55799e-13	5.47896e-10	7.48287e-17	3.93914e-13	0.00743245	1.23238e-08	2.43384e-10	6.41541e-07	4.41898e-10	3.19182e-07	4.61199e-05	5.53644e-13	0	2.08562e-12	0.00022517	0.000137921	0.256636	0.65214	0.00743245	0.0093507	1.32423e-05	0.000373515	1.75768e-08	9.12301e-08	0.000228054
	Caudate basal ganglia (GTEx) Correlation	0.000247431	0.0027528	2.3855e-05	0.0011703	1.06895e-06	0.000128517	0.189512	0.000567737	0.000152477	1.56551e-05	0.000308351	5.28368e-15	2.40758e-09	3.46237e-15	1.34018e-07	6.75726e-16	7.69388e-14	6.84573e-08	3.76812e-06	2.43867e-11	3.14725e-16	2.31022e-15	2.08562e-12	0	0.000373515	8.11555e-06	0.754749	0.644249	4.5637e-05	0.0878849	8.11555e-06	3.15803e-06	1.1805e-07	1.07121e-08	0.000373515
	NeuronAge (CeNGEN) logFC	0.295464	0.427232	0.160226	0.199313	0.398182	0.0278423	0.101908	0.000958152	0.174939	0.0802391	0.219889	0.0210495	4.26148e-07	7.00332e-05	0.0647428	5.73005e-07	0.032168	2.78997e-12	0.000806296	2.25877e-08	1.04182e-05	4.75009e-06	0.00022517	0.000373515	0	0.00235284	0.455653	0.0213995	3.96537e-07	0.0742259	2.0466e-07	1.88438e-06	0.000425381	2.80291e-05	0.00335002
	Brain DEG (TMS) logFC	0.0058124	0.0942499	0.002159	0.0010763	4.09186e-07	0.029503	0.630881	0.00762725	1.9745e-07	0.0135402	9.70681e-06	1.11388e-05	0.0043938	1.28384e-05	0.0656702	0.00111187	3.18243e-08	0.0874421	0.0262233	0.0289029	0.000414615	0.000358119	0.000137921	8.11555e-06	0.00235284	0	0.487869	0.774732	0.0122029	0.458374	4.17348e-08	6.36484e-05	5.85388e-23	5.66952e-15	0.000142695
	PF4 vs Saline (GSE173254)	0.0352857	0.0262957	0.0387446	0.0141748	0.0213478	0.000276866	0.0275704	5.85513e-05	0.0218653	0.179967	0.31641	0.0327477	0.00907482	0.180208	0.046798	0.150192	0.567513	0.0513395	0.0393419	0.047382	0.0642907	0.207343	0.256636	0.754749	0.455653	0.487869	0	0.0815644	0.0393419	0.407422	0.338167	0.145309	0.0794137	0.354836	0.382517
	Young Serum vs. Sham (GSE234667)	0.015395	0.000119996	0.03373	0.0384609	0.0132028	0.0281813	5.61306e-06	0.661929	0.382517	0.888462	0.10655	0.256636	0.994865	0.211205	0.556238	0.807579	0.0271183	0.190031	0.144058	0.0579707	0.809292	0.0193628	0.65214	0.644249	0.0213995	0.774732	0.0815644	0	7.81591e-08	0.19872	0.916012	0.544275	0.56171	0.848581	0.748408
	Krilloil WT (GSE207152)	0.666588	0.342909	0.609615	0.828288	0.458265	0.860963	9.44808e-05	0.0153823	0.146951	0.10179	0.719422	0.0035934	0.0315826	0.00162342	0.464106	0.00130728	0.382687	0.000702807	0.295464	9.36278e-05	0.000304123	0.000119421	0.00743245	4.5637e-05	3.96537e-07	0.0122029	0.0393419	7.81591e-08	0	0.730545	0.00122958	0.00873364	0.0124153	0.00284004	0.110288
	Sport (PMID30927700)	0.0798952	0.0920603	0.301022	0.076406	0.42223	0.283537	0.0449132	0.0537704	0.276714	0.00995369	0.258351	0.0736395	0.00137674	0.0111304	0.819756	0.119099	0.796674	0.00466278	0.00114669	0.00733453	0.30712	0.0117901	0.0093507	0.0878849	0.0742259	0.458374	0.407422	0.19872	0.730545	0	0.644249	0.860963	0.591647	0.579055	0.128481
	NeuronAge (Calico) Correlation	0.000154181	0.0251419	0.0289335	0.00137674	0.000115535	0.0162463	0.0537704	0.0195034	0.00276058	0.0126023	2.2613e-06	0.0046915	8.71453e-06	2.04446e-05	0.0377597	6.87785e-05	2.99371e-05	9.50403e-05	3.17598e-05	0.00530149	0.00109141	1.57472e-05	1.32423e-05	8.11555e-06	2.0466e-07	4.17348e-08	0.338167	0.916012	0.00122958	0.644249	0	3.06162e-11	1.23238e-08	2.07046e-05	0.00466501
	NeuronAge (CeNGEN) Correlation	0.0382241	0.0398167	0.000785083	0.131376	0.00069791	0.00700786	0.0642194	0.00026941	0.0257883	0.00880492	0.0264126	1.0577e-05	0.000238935	6.05003e-05	0.0151056	0.0245628	8.31803e-07	0.0010763	6.96534e-05	0.000256152	0.00862692	6.36484e-05	0.000373515	3.15803e-06	1.88438e-06	6.36484e-05	0.145309	0.544275	0.00873364	0.860963	3.06162e-11	0	1.03414e-06	0.000220849	0.0509865
	Whole Brain (TMS) Correlation	6.3778e-05	0.000100051	1.81132e-08	0.000276866	3.74726e-13	1.26058e-05	0.00530149	0.000200277	2.19872e-09	2.72222e-06	1.19617e-08	1.0293e-09	5.48115e-06	3.87255e-10	2.41532e-05	0.000108836	3.31045e-13	0.000925923	5.78857e-05	0.00809564	1.00306e-06	2.59318e-06	1.75768e-08	1.1805e-07	0.000425381	5.85388e-23	0.0794137	0.56171	0.0124153	0.591647	1.23238e-08	1.03414e-06	0	8.56905e-19	3.91302e-06
	Hypothalamus (GSE157025) Correlation	0.0465036	0.0186541	0.000915423	0.00461496	0.000118646	0.0275737	0.699291	0.0141748	4.46175e-05	0.00373368	0.00227667	0.000166652	0.00272755	8.14832e-08	0.0151056	1.33357e-05	1.89862e-10	0.00530149	0.0163164	0.000142695	1.50954e-05	4.49383e-06	9.12301e-08	1.07121e-08	2.80291e-05	5.66952e-15	0.354836	0.848581	0.00284004	0.579055	2.07046e-05	0.000220849	8.56905e-19	0	2.82698e-18
	Hypothalamus (GSE157025) logFC	0.101789	0.0560031	0.0324964	0.0683409	0.072624	0.86909	0.731392	0.874621	0.0396586	0.139702	0.00956314	0.014685	0.264752	0.0347492	0.0030251	0.000116652	1.35143e-06	0.266082	0.139702	0.12066	0.00237421	0.0273527	0.000228054	0.000373515	0.00335002	0.000142695	0.382517	0.748408	0.110288	0.128481	0.00466501	0.0509865	3.91302e-06	2.82698e-18	0
