# Supplementary material for: Aging clocks delineate neuron types vulnerable or resilient to neurodegeneration and identify neuroprotective interventions
Source: Nat Aging. 2026 Feb 3;6(4):849–68. doi: 10.1038/s43587-026-01067-5 (PMC13099438; doi:10.1038/s43587-026-01067-5)
Supplement: Supplementary file 14 — Raw data and statistics. [file 43587_2026_1067_MOESM14_ESM.xlsx]

## Sheet: SuppFig.6
Figure S6C
	Neuron	Strain	Treatment	pvalue	BH_adjusted_pvalue
	ASK	PY6457	Bay	6.59e-09	1.977e-08
	OLL	OH1422	VX	0.713	0.713
	OLL	OH1422	SA	0.126	0.189
	SA vs Ctrl						VX vs Ctrl					Bay vs Ctrl
	OLL	formula: score ~ condition					OLL	formula: score ~ condition				ASK	formula: score ~ condition
		link threshold nobs logLik AIC niter max.grad cond.H						link threshold nobs logLik AIC niter max.grad cond.H					link threshold nobs logLik AIC niter max.grad cond.H
		logit flexible 88 -40.48 84.97 5(0) 4.76e-12 5.8e+00						logit flexible 83 -14.74 35.49 6(0) 4.48e-10 1.1e+01					logit flexible 130 -120.80 247.60 4(0) 4.25e-08 1.3e+01
		Coefficients:						Coefficients:					Coefficients:
		Estimate Std. Error z value Pr(>|z|)						Estimate Std. Error z value Pr(>|z|)					Estimate Std. Error z value Pr(>|z|)
		conditionSA_Ctrl -0.8997 0.5888 -1.528 0.126						conditionVX_Ctrl -0.4586 1.2451 -0.368 0.713					conditionBay_Ctrl -2.1820 0.3761 -5.801 6.59e-09 ***
													---
		Threshold coefficients:						Threshold coefficients:					Signif. codes: 0 ‘***’ 0.001 ‘**’ 0.01 ‘*’ 0.05 ‘.’ 0.1 ‘ ’ 1
		Estimate Std. Error z value						Estimate Std. Error z value
		Healthy|Mild 1.1285 0.3469 3.253						Healthy|Mild 3.1061 0.7227 4.298					Threshold coefficients:
								Mild|Severe 4.2306 1.0891 3.884					Estimate Std. Error z value
													Healthy|Mild -2.0378 0.3255 -6.260
													Mild|Severe -0.7187 0.2697 -2.665
Figure S6G
																								Overall resveratrol effect
	Neuron	Strain	Treatment	pvalue	BH_adjusted_pvalue																				formula: score ~ condition + neuron
	I2	MT21910	Resveratrol	0.0221	0.041477
	ASK	PY6457	Resveratrol	0.0311	0.041477																				link threshold nobs logLik AIC niter max.grad cond.H
	ASJ	OE3010	Resveratrol	0.00636	0.0254227																				logit flexible 453 -370.58 753.15 4(0) 4.30e-07 4.3e+01
	OLL	OH1422	Resveratrol	0.053	0.0529706
																									Coefficients:
																									Estimate Std. Error z value Pr(>|z|)
	I2	formula: score ~ condition					ASK	formula: score ~ condition				ASJ	formula: score ~ condition				OLL	formula: score ~ condition							condition.L 0.66893 0.14795 4.521 6.15e-06 ***
																									neuronOE3010 1.43942 0.29696 4.847 1.25e-06 ***
																									neuronOH1422 -0.03773 0.32121 -0.117 0.906
		link threshold nobs logLik AIC niter max.grad cond.H						link threshold nobs logLik AIC niter max.grad cond.H					link threshold nobs logLik AIC niter max.grad cond.H					link threshold nobs logLik AIC niter max.grad cond.H							neuronPY6457 2.33119 0.30422 7.663 1.82e-14 ***
		logit flexible 114 -71.03 148.05 5(0) 1.40e-10 9.8e+00						logit flexible 100 -105.85 217.69 4(0) 6.54e-11 8.3e+00					logit flexible 109 -109.10 224.21 4(0) 1.67e-09 9.0e+00					logit flexible 130 -81.04 168.08 6(0) 1.66e-08 1.4e+01							---
																									Signif. codes: 0 ‘***’ 0.001 ‘**’ 0.01 ‘*’ 0.05 ‘.’ 0.1 ‘ ’ 1
		Coefficients:						Coefficients:					Coefficients:					Coefficients:
		Estimate Std. Error z value Pr(>|z|)						Estimate Std. Error z value Pr(>|z|)					Estimate Std. Error z value Pr(>|z|)					Estimate Std. Error z value Pr(>|z|)							Threshold coefficients:
		conditionResveratrol_Ctrl -1.1776 0.5146 -2.288 0.0221 *						conditionResveratrol_Ctrl -0.8260 0.3832 -2.156 0.0311 *					conditionResveratrol_Ctrl -1.0204 0.3739 -2.729 0.00636 **					conditionResveratrol_Ctrl -0.9323 0.4818 -1.935 0.053 .							Estimate Std. Error z value
		---						---					---					---							Healthy|Mild 1.4089 0.2348 6.001
		Signif. codes: 0 ‘***’ 0.001 ‘**’ 0.01 ‘*’ 0.05 ‘.’ 0.1 ‘ ’ 1						Signif. codes: 0 ‘***’ 0.001 ‘**’ 0.01 ‘*’ 0.05 ‘.’ 0.1 ‘ ’ 1					Signif. codes: 0 ‘***’ 0.001 ‘**’ 0.01 ‘*’ 0.05 ‘.’ 0.1 ‘ ’ 1					Signif. codes: 0 ‘***’ 0.001 ‘**’ 0.01 ‘*’ 0.05 ‘.’ 0.1 ‘ ’ 1							Mild|Severe 2.8336 0.2653 10.681
		Threshold coefficients:						Threshold coefficients:					Threshold coefficients:					Threshold coefficients:
		Estimate Std. Error z value						Estimate Std. Error z value					Estimate Std. Error z value					Estimate Std. Error z value
		Healthy|Mild 0.8760 0.2796 3.133						Healthy|Mild -1.4786 0.2983 -4.957					Healthy|Mild -0.5948 0.2676 -2.223					Healthy|Mild 1.0394 0.2661 3.906
		Mild|Severe 2.1791 0.3929 5.546						Mild|Severe 0.1721 0.2540 0.677					Mild|Severe 1.0149 0.2829 3.587					Mild|Severe 1.8689 0.3246 5.757
Figure S6J
		$emmeans
		condition emmean SE df asymp.LCL asymp.UCL
		SA_Db11 -3.44 0.468 Inf -4.35 -2.518
		SA_Db11_Dead -3.38 0.469 Inf -4.30 -2.465
		SA_WAY_Db11_Ctrl -2.92 0.555 Inf -4.01 -1.835
		WAY_Db11 -1.26 0.341 Inf -1.93 -0.593
		WAY_Db11_Dead -1.41 0.351 Inf -2.10 -0.718
		Confidence level used: 0.95
		$contrasts
		contrast estimate SE df z.ratio p.value						WAY (dead) vs WAY(alive) padj
		SA_Db11 - SA_Db11_Dead -0.0509 0.580 Inf -0.088 1.0000						0.9968
		SA_Db11 - SA_WAY_Db11_Ctrl -0.5134 0.652 Inf -0.788 0.9343						Sa (dead) vs SA(alive) padj
		SA_Db11 - WAY_Db11 -2.1747 0.504 Inf -4.313 0.0002						1
		SA_Db11 - WAY_Db11_Dead -2.0293 0.507 Inf -4.001 0.0006
		SA_Db11_Dead - SA_WAY_Db11_Ctrl -0.4625 0.653 Inf -0.708 0.9547
		SA_Db11_Dead - WAY_Db11 -2.1238 0.506 Inf -4.201 0.0003
		SA_Db11_Dead - WAY_Db11_Dead -1.9784 0.508 Inf -3.891 0.0009
		SA_WAY_Db11_Ctrl - WAY_Db11 -1.6613 0.586 Inf -2.833 0.0372
		SA_WAY_Db11_Ctrl - WAY_Db11_Dead -1.5159 0.589 Inf -2.574 0.0752
		WAY_Db11 - WAY_Db11_Dead 0.1454 0.416 Inf 0.350 0.9968
		P value adjustment: tukey method for comparing a family of 5 estimates
	Adult day 1	MT21910	+ 200 µM Resveratrol
	ID	blebbs	outgrowths	necrotic				ID	blebbs	outgrowths	necrotic				ID	blebbs	outgrowths	necrotic				ID	blebbs	outgrowths	necrotic
	1	0			0	0		1			1	0	1		1	1			0	0		1	8	2		1	0
	2	2			0	0		2	0			0	0		2	3			0	0		2	0			0	0
	3	5			1	0		3	6	1		1	0		3	1	1		0	0		3	2			0	0
	4	0			0	0		4	7			1	0		4	1			0	0		4	2			0	0
	5	0			0	0		5	2			0	0		5	0			0	0		5	15	1		0	1
	6	7			1	0		6	10			0	1		6	1			0	0		6	2			0	0
	7	0			0	0		7	0			0	0		7	3			0	0		7	3			0	0
	8	0			0	0		8	8	1		1	0		8	0			0	0		8	2			0	0
	9	0			0	0		9	10			0	1		9	2			0	0		9	0			0	0
	10	0			0	0		10	7			1	0		10	0			0	0		10	0			0	0
	11	2			0	0		11	0			0	0		11	5			1	0		11	2			0	0
	12	1			0	0		12	0			0	0		12	0			0	0		12	0			0	0
	13	0			0	0				12	0.416667	0.333333	0.25		13	6			1	0		13	6			1	0
	14	1			0	0									14	1			0	0		14	11			0	1
	15	2			0	0									15	0			0	0		15	12	1		0	1
	16	1			0	0									16	1			0	0		16	14	2		0	1
	17	5			1	0									17	0			0	0				16	0.625	0.125	0.25
			17	0.823529	0.176471	0											17	0.882353	0.117647	0
	Adult day 1	MT21910	+ EtOH
	ID	blebbs	outgrowths	necrotic				ID	blebbs	outgrowths	necrotic				ID	blebbs	outgrowths	necrotic				ID	blebbs	outgrowths	necrotic
	1	0			0	0		1	1			0	0		1	2			0	0		1	0			0	0
	2	0			0	0		2	2			0	0		2	2			0	0		2	1			0	0
	3	0			0	0		3	0			0	0		3	1			0	0		3	1			0	0
	4	0			0	0		4	0			0	0		4	2			0	0		4	0			0	0
	5	1	1		0	0		5			1	0	1		5	0			0	0		5	0			0	0
	6	0			0	0		6	2			0	0		6	0			0	0		6	0			0	0
	7	0			0	0		7	1			0	0		7	1			0	0		7	0			0	0
	8	0			0	0		8	2	2		1	0		8	1			0	0		8	1			0	0
	9	1			0	0		9	8			1	0		9	0			0	0		9	1			0	0
	10	0			0	0		10	9			1	0		10	0			0	0		10	0			0	0
	11	0			0	0		11	0			0	0				10	1	0	0		11	0			0	0
	12	0			0	0				11	0.636364	0.272727	0.0909091									12	1			0	0
	13	1			0	0																13	5			1	0
	14	0			0	0																14	0			0	0
	15	1			0	0																15	1			0	0
	16	5			1	0																		15	0.933333	0.0666667	0
			16	0.9375	0.0625	0
	Adult day 1	PY6457	+ 200 µM Resveratrol
	ID	blebbs	outgrowths	necrotic				ID	blebbs	outgrowths	necrotic				ID	blebbs	outgrowths	necrotic				ID	blebbs	outgrowths	necrotic
	1	14	2		0	1		1	10			0	1		1	6			1	0		1	6			1	0
	2	18			0	1		2	8			1	0		2	3			0	0		2	9			1	0
	3	12	2		0	1		3	14			0	1		3	7			1	0		3	16			0	1
	4	11			0	1		4	0			0	0		4	2			0	0		4	8			1	0
	5	16			0	1		5	11			0	1		5	8			1	0		5	18			0	1
	6	7			1	0		6	18			0	1		6	5			1	0		6	8			1	0
	7	10			0	1		7	7			1	0		7	8			1	0		7	4			0	0
	8	10			0	1		8	10			0	1		8	10			0	1		8	13			0	1
	9	4			0	0		9	6			1	0		9	0			0	0		9	9			1	0
	10	6	1		1	0		10	8			1	0		10	5			1	0		10	4			0	0
	11	14	2		0	1		11	14			0	1		11	6			1	0		11	8			1	0
	12	13	1		0	1		12	6			1	0		12	10			0	1		12	2			0	0
	13			1	0	1				12	0.0833333	0.416667	0.5		13	12			0	1		13	13			0	1
	14			1	0	1									14	6			1	0		14	4			0	0
			14	0.0714286	0.142857	0.785714									15	3			0	0		15	22			0	1
															16	11			0	1				15	0.266667	0.4	0.333333
															17	6			1	0
																	17	0.235294	0.529412	0.235294
	Adult day 1	PY6457	+ EtOH
	ID	blebbs	outgrowths	necrotic				ID	blebbs	outgrowths	necrotic				ID	blebbs	outgrowths	necrotic				ID	blebbs	outgrowths	necrotic
	1	7	2		1	0		1	7			1	0		1	13			0	1		1	19			0	1
	2	7			1	0		2	1			0	0		2	7			1	0		2	7			1	0
	3	14			0	1		3	17			0	1		3	4			0	0		3	4			0	0
	4	5			1	0		4	4			0	0		4	7			1	0		4	4			0	0
	5	4			0	0		5	9			1	0		5	3			0	0		5	7			1	0
	6	10			0	1		6	6			1	0		6	3			0	0		6	3			0	0
	7	22			0	1		7	17			0	1		7	6			1	0		7	11			0	1
	8	4			0	0		8	14			0	1		8	6			1	0		8	2			0	0
	9	16			0	1		9	14			0	1		9	2			0	0		9	6			1	0
	10	5			1	0		10	12			0	1		10	3			0	0		10	2			0	0
			10	0.2	0.4	0.4				10	0.2	0.3	0.5		11	4			0	0		11	9			1	0
																	11	0.545455	0.363636	0.0909091				11	0.454545	0.363636	0.181818
	Adult day 1	OE3010	+ 200 µM Resveratrol
	ID	blebbs	outgrowths	necrotic				ID	blebbs	outgrowths	necrotic				ID	blebbs	outgrowths	necrotic				ID	blebbs	outgrowths	necrotic
	1			1	0	1		1	1			0	0		1	5			1	0		1	6			1	0
	2			1	0	1		2	9			1	0		2	5			1	0		2	10			0	1
	3			1	0	1		3	1			0	0		3	8			1	0		3	4			0	0
	4			1	0	1		4	1			0	0		4	3			0	0		4	5			1	0
	5			1	0	1		5	8			1	0		5	3			0	0		5	3			0	0
	6	7			1	0		6	2			0	0		6	3			0	0		6	3			0	0
	7	1			0	0		7	5			1	0		7	3			0	0		7	6			1	0
	8			1	0	1		8	5			1	0		8	8			1	0		8	11			0	1
	9	8			1	0		9	11			0	1		9			1	0	1		9	3			0	0
	10	8			1	0		10	0			0	0		10	3			0	0		10	7			1	0
	11	2			0	0		11	10			0	1		11	5			1	0		11	9			1	0
	12	0	1		0	0				11	0.454545	0.363636	0.181818		12	0			0	0		12	3			0	0
	13	7			1	0									13	0			0	0		13			1	0	1
	14			1	0	1									14	2			0	0		14			1	0	1
	15			1	0	1									15			1	0	1		15	8			1	0
	16	1			0	0											15	0.533333	0.333333	0.133333		16			1	0	1
			16	0.25	0.25	0.5																		16	0.3125	0.375	0.3125
	Adult day 1	OE3010	+ EtOH
	ID	blebbs	outgrowths	necrotic				ID	blebbs	outgrowths	necrotic				ID	blebbs	outgrowths	necrotic				ID	blebbs	outgrowths	necrotic
	1	11			0	1		1	8			1	0		1	3			0	0		1	2			0	0
	2	4			0	0		2	1			0	0		2	3			0	0		2	4			0	0
	3	10			0	1		3	8			1	0		3	6			1	0		3	0			0	0
	4	4			0	0		4	6			1	0		4	5			1	0		4	1			0	0
	5	3			0	0		5	4			0	0		5	5			1	0		5	8			1	0
	6	4			0	0		6	3			0	0		6	0			0	0		6	8			1	0
	7	2			0	0		7			1	0	1		7	0			0	0		7	5			1	0
	8	5			1	0		8	0			0	0		8	2			0	0		8	2			0	0
	9	3			0	0		9	3			0	0		9	1			0	0		9	5			1	0
	10	3			0	0				9	0.555556	0.333333	0.111111		10	3			0	0		10	2			0	0
	11	5			1	0									11	3			0	0		11	1			0	0
	12	8			1	0											11	0.727273	0.272727	0		12	5			1	0
	13	2			0	0																13	2			0	0
	14	3			0	0																		13	0.615385	0.384615	0
	15	5			1	0
	16	5			1	0
	17	7			1	0
	18	13			0	1
			18	0.5	0.333333	0.166667
	Adult day 1	OH1422	+ 200 µM Resveratrol
	ID	blebbs	outgrowths	necrotic				ID	blebbs	outgrowths	necrotic				ID	blebbs	outgrowths	necrotic				ID	blebbs	outgrowths	necrotic
	1	8			1	0		1	1			0	0		1	3			0	0		1	8			1	0
	2	6	3		0	1		2	2			0	0		2	0			0	0		2	5			1	0
	3	7			1	0		3	1			0	0		3	0			0	0		3	0			0	0
	4	0			0	0		4	3			0	0		4	0			0	0		4	0			0	0
	5	6			1	0		5	4			0	0		5	0			0	0		5	1			0	0
	6	5			1	0		6	11			0	1		6	1			0	0		6	5			1	0
	7	7			1	0		7	1			0	0		7	0			0	0		7	2			0	0
	8	1			0	0		8	2			0	0		8	1			0	0		8	1			0	0
	9	10			0	1		9	0			0	0		9	2			0	0		9	1			0	0
	10	1			0	0		10	10	2		0	1		10	6			1	0		10	0			0	0
	11	0			0	0		11	1			0	0		11	0			0	0		11	2			0	0
	12	0			0	0		12	0			0	0		12	0			0	0		12	1			0	0
	13			1	0	1		13	0			0	0		13	1			0	0		13	3			0	0
	14	0			0	0		14	0			0	0		14	0			0	0		14	5			1	0
	15			1	0	1		15	0			0	0		15	0			0	0		15	2			0	0
	16	0			0	0		16	11	4		0	1				15	0.933333	0.0666667	0		16	3			0	0
	17	1			0	0		17	0			0	0									17	1			0	0
	18	1			0	0		18	2			0	0									18	1			0	0
	19			1	0	1		19	10			0	1											18	0.777778	0.222222	0
	20	0			0	0				19	0.789474	0	0.210526
			20	0.5	0.25	0.25
	Adult day 1	OH1422	+ EtOH
	ID	blebbs	outgrowths	necrotic				ID	blebbs	outgrowths	necrotic				ID	blebbs	outgrowths	necrotic				ID	blebbs	outgrowths	necrotic
	1	2			0	0		1	1			0	0		1	1			0	0		1	10	1		0	1
	2	9			1	0		2	5			1	0		2	1			0	0		2	0			0	0
	3			1	0	1		3	0			0	0		3	1			0	0		3			1	0	1
	4	0			0	0		4	0			0	0		4	0			0	0		4	2			0	0
	5	4			0	0		5	1			0	0		5	0			0	0		5	1			0	0
	6	0			0	0		6	1			0	0		6	0			0	0		6	0			0	0
	7	6			1	0		7	0			0	0		7	0			0	0		7	0			0	0
	8	0			0	0		8	0			0	0		8	0			0	0		8	0			0	0
	9	2			0	0		9	2			0	0		9	2			0	0		9	0			0	0
	10	0			0	0		10	1			0	0		10	2			0	0		10	1			0	0
	11	0			0	0		11	0			0	0		11	2			0	0		11	2			0	0
	12	0			0	0		12	0			0	0		12	1			0	0		12	2			0	0
	13	0			0	0		13	1			0	0		13	2			0	0		13	2			0	0
	14	2			0	0		14			1	0	1		14	4			0	0				13	0.846154	0	0.153846
	15	1			0	0		15	1			0	0				14	1	0	0
	16	0			0	0				15	0.866667	0.0666667	0.0666667
			16	0.8125	0.125	0.0625
	Testing of compound activity after treatment with bacteria
	Neurite imaging: 2024_11_22 JKM10 +syringic acid pre-incubated with living Db11 bacteria; from L4 stage to adult day 2 on compound and UV-inactivated OP50
	Cohort 1							Cohort 2							Cohort 3
	ID	blebbs	outgrowths	necrotic				ID	blebbs	outgrowths	necrotic				ID	blebbs	outgrowths	necrotic
	1	3			0	0		1	4			0	0		1	4			0	0
	2	4	2		1	0		2	1			0	0		2	3	1		0	0
	3	2			0	0		3	0			0	0		3	4			0	0
	4	7			1	0		4	4	2		1	0		4	4			0	0
	5	3			0	0		5	2			0	0		5	5			1	0
	6	1			0	0		6	0			0	0		6	3	2		1	0
	7	5			1	0		7	1			0	0		7	1			0	0
	8	1			0	0		8	2			0	0		8	1			0	0
	9	0			0	0		9	2			0	0		9	3			0	0
	10	0			0	0		10	3			0	0		10	3	1		0	0
	11	2			0	0		11	4			0	0		11	4	1		0	0
	12	0	1		0	0		12	7			1	0		12	1			0	0
	13	2			0	0		13	0	1		0	0		13	3	1		0	0
	14	3			0	0		14	0			0	0		14	4			0	0
	15	3	1		0	0		15	3			0	0		15	1			0	0
			15	0.8	0.2	0		16	3			0	0				15	0.866667	0.133333	0
								17	0			0	0
										17	0.882353	0.117647	0
	Neurite imaging: 2024_11_22 JKM10 from L4 stage to adult day 2 control
	Cohort 1							Cohort 2
	ID	blebbs	outgrowths	necrotic				ID	blebbs	outgrowths	necrotic
	1	3			0	0		1	1			0	0
	2	2			0	0		2	4	1		0	0
	3	8			1	0		3	1			0	0
	4	2			0	0		4	4			0	0
	5	0			0	0		5	5	1		1	0
	6	3	2		1	0		6	3			0	0
	7	2			0	0		7	3			0	0
	8	3			0	0		8	3			0	0
	9	5			1	0		9	0			0	0
	10	3			0	0		10	6			1	0
	11	4			0	0				10	0.8	0.2	0
	12	4			0	0
			12	0.75	0.25	0
	Neurite imaging: 2024_11_22 JKM10 +WAY-100635 preincubated for 24h with living Db11 bacteria; from L4 stage to adult day 2 + compound on UV-inavtivated OP50
	Cohort 1							Cohort 2							Cohort 3
	ID	blebbs	outgrowths	necrotic				ID	blebbs	outgrowths	necrotic				ID	blebbs	outgrowths	necrotic
	1	5	1		1	0		1	5			1	0		1	2			0	0
	2	1	1		0	0		2	0			0	0		2	2			0	0
	3	5			1	0		3	5			1	0		3	5			1	0
	4	5			1	0		4	2			0	0		4	1			0	0
	5	3	1		0	0		5	6			1	0		5	5			1	0
	6	6			1	0		6	2	1		0	0		6	2			0	0
	7	5			1	0		7	10			0	1		7	0	1		0	0
	8	6	2		1	0		8	4	1		0	0		8	2			0	0
	9	1			0	0		9	3			0	0		9	9			1	0
	10	8			1	0		10	9	2		1	0		10	2	2		1	0
	11	5			1	0		11	5	1		1	0		11	5	1		1	0
	12	1	1		0	0		12	3	1		0	0		12	5	1		1	0
	13	1			0	0		13	5			1	0		13	5			1	0
	14	8			1	0		14	5			1	0		14	6			1	0
	15	4			0	0		15	5			1	0				14	0.428571	0.571429	0
	16	5			1	0				15	0.4	0.533333	0.0666667
	17	10	1		0	1
			17	0.352941	0.588235	0.0588235
	Neurite imaging: 2024_11_22 JKM10 +WAY-100635 preincubated for 24h with UV-inactivated Db11 bacteria; from L4 stage to adult day 2 + compound on UV-inavtivated OP50
	Cohort 1							Cohort 2							Cohort 3
	ID	blebbs	outgrowths	necrotic				ID	blebbs	outgrowths	necrotic				ID	blebbs	outgrowths	necrotic
	1	5			1	0		1	3			0	0		1	2			0	0
	2	5			1	0		2	8	1		1	0		2	1			0	0
	3	0			0	0		3	5			1	0		3	7			1	0
	4	5			1	0		4	4	2		1	0		4	0			0	0
	5	0			0	0		5	0			0	0		5	5			1	0
	6	4			0	0		6	5			1	0		6	5			1	0
	7	3			0	0		7	6			1	0		7	6			1	0
	8	4			0	0		8	3			0	0		8	12			0	1
	9	10			0	1		9	0			0	0		9	5			1	0
	10	2	2		1	0		10	2			0	0		10	3	1		0	0
	11	6			1	0		11	0			0	0		11	4			0	0
	12	8			1	0		12	5	1		1	0		12	5			1	0
	13	1			0	0		13	0			0	0		13	7			1	0
	14	6	2		1	0		14	5			1	0				13	0.384615	0.538462	0.0769231
	15	4			0	0		15	8			1	0
	16			1	0	1				15	0.466667	0.533333	0
	17	0	1		0	0
			17	0.470588	0.411765	0.117647
	Neurite imaging: 2024_11_22 JKM10 +Syringic acid preincubated 24h with UV-inactivated Db11; from L4 stage to adult day 2 +compound on UV-inavtivated OP50
	Cohort 1							Cohort 2							Cohort 3
	ID	blebbs	outgrowths	necrotic				ID	blebbs	outgrowths	necrotic				ID	blebbs	outgrowths	necrotic
	1	2			0	0		1	2			0	0		1	1			0	0
	2	4			0	0		2	0			0	0		2	0			0	0
	3	3			0	0		3	1	1		0	0		3	3	1		0	0
	4	2			0	0		4	0			0	0		4	1			0	0
	5	6			1	0		5	2			0	0		5	5			1	0
	6	7			1	0		6	3	1		0	0		6	1			0	0
	7	1			0	0		7	1	1		0	0		7	3			0	0
	8	4			0	0		8	3			0	0		8	3			0	0
	9	0	1		0	0		9	4			0	0		9	2			0	0
	10	0			0	0		10	0			0	0		10	3			0	0
	11	3			0	0		11	5			1	0		11	4			0	0
	12	1			0	0		12	3			0	0		12	3			0	0
	13	2			0	0		13	4			0	0		13	5	1		1	0
	14	2			0	0		14	0	2		1	0		14	6			1	0
			14	0.857143	0.142857	0		15	2			0	0		15	2			0	0
								16	3			0	0				15	0.8	0.2	0
										16	0.875	0.125	0
